# Supplementary material for: Loss of YhcB results in dysregulation of coordinated peptidoglycan, LPS and phospholipid synthesis during Escherichia coli cell growth
Source: PLoS Genet. 2021 Dec 23;17(12):e1009586. doi: 10.1371/journal.pgen.1009586 (PMC8741058; doi:10.1371/journal.pgen.1009586)
Supplement: S1 Table — (XLSX) [file pgen.1009586.s001.xlsx]

## Sheet: TableS1_PolymyxinB_screen_compa
Supplementary Table 1. Polymyxin B transposon screen
Data generated using BioTraDIS (v1.4.5) with 20% trim applied to 3' end.
locus_tag	gene_name	function	logFC	logCPM	PValue	q.value	minus_log2_of_q	fitness_classification
BW25113_0001	thrL	thr operon leader peptide	0.281125	5.14837	0.514794	0.840589	0.250528	null
BW25113_0002	thrA	Bifunctional aspartokinase/homoserine dehydrogenase 1	0.0872661	9.3501	0.380407	0.759331	0.397199	null
BW25113_0003	thrB	homoserine kinase	0.190575	8.02776	0.165704	0.52471	0.930407	null
BW25113_0004	thrC	L-threonine synthase	-0.479666	8.05187	0.000368589	0.00817194	6.93511	null
BW25113_0005	yaaX	DUF2502 family putative periplasmic protein	-0.024733	6.52542	0.927811	0.999865	0.000194189	null
BW25113_0006	yaaA	peroxide resistance protein, lowers intracellular iron	-0.183045	7.69804	0.230879	0.60862	0.716387	null
BW25113_0007	yaaJ	putative transporter	0.518969	8.55276	3.4e-06	0.000130271	12.9062	null
BW25113_0008	talB	transaldolase B	-0.283905	8.26297	0.0358816	0.226887	2.13995	null
BW25113_0009	mog	molybdochelatase incorporating molybdenum into molybdopterin	0.138172	7.24862	0.433086	0.79121	0.337867	null
BW25113_0010	satP	succinate-acetate transporter	-0.143103	7.64947	0.348252	0.730774	0.452503	null
BW25113_0011	yaaW	UPF0174 family protein	0.267732	7.36084	0.130002	0.470524	1.08766	null
BW25113_0013	yaaI	UPF0412 family protein	0.00326612	7.39565	0.991224	1	0	null
BW25113_0014	dnaK	chaperone Hsp70, with co-chaperone DnaJ	-0.923889	4.48635	0.137459	0.482364	1.05181	null
BW25113_0015	dnaJ	chaperone Hsp40, DnaK co-chaperone	-1.2889	7.55815	2.95e-12	2.28e-10	32.0295	null
BW25113_0016	insL1	IS186 transposase	-0.480318	2.02176	0.736256	0.934483	0.0977599	null
BW25113_0018	mokC	regulatory protein for HokC, overlaps CDS of hokC	-0.0768409	8.06676	0.571053	0.869719	0.201379	null
BW25113_0019	nhaA	sodium-proton antiporter	-3.33815	7.24611	1.05e-47	4.62e-45	147.278	polymyxin B susceptible
BW25113_0020	nhaR	transcriptional activator of nhaA	0.122608	8.19777	0.411933	0.778814	0.360649	null
BW25113_0022	insA	IS1 repressor TnpA	-0.300702	3.30286	0.767804	0.948592	0.0761408	null
BW25113_0023	rpsT	30S ribosomal subunit protein S20	-4.70859	0.68154	0.101748	0.412981	1.27585	null
BW25113_0024	yaaY	uncharacterized protein	1.49347	3.04398	0.033796	0.217358	2.20185	null
BW25113_0025	ribF	bifunctional riboflavin kinase/FAD synthetase	-2.09082	2.8304	0.0284921	0.20017	2.3207	null
BW25113_0026	ileS	isoleucyl-tRNA synthetase	-1.32048	3.00232	0.111968	0.433334	1.20645	null
BW25113_0027	lspA	prolipoprotein signal peptidase (signal peptidase II)	2.63972	1.16598	0.032626	0.213937	2.22474	null
BW25113_0028	fkpB	FKBP-type peptidyl-prolyl cis-trans isomerase (rotamase)	-0.398899	5.90203	0.168532	0.529943	0.91609	null
BW25113_0029	ispH	4-hydroxy-3-methylbut-2-enyl diphosphate reductase, 4Fe-4S protein	1.87976	1.33765	0.109982	0.430943	1.21443	null
BW25113_0030	rihC	ribonucleoside hydrolase 3	0.00779591	7.68619	0.972406	1	0	null
BW25113_0031	dapB	dihydrodipicolinate reductase	-1.11296	2.11088	0.333727	0.721304	0.47132	null
BW25113_0032	carA	carbamoyl phosphate synthetase small subunit, glutamine amidotransferase	0.154351	7.18252	0.394235	0.768422	0.380029	null
BW25113_0033	carB	carbamoyl-phosphate synthase large subunit	0.0237507	9.41358	0.814768	0.964803	0.0516935	null
BW25113_0034	caiF	cai operon transcriptional activator	-0.225277	9.32557	0.0188031	0.153914	2.69981	null
BW25113_0035	caiE	stimulator of CaiD and CaiB enzyme activities	0.0524274	7.45853	0.758694	0.943762	0.0835053	null
BW25113_0036	caiD	carnitinyl-CoA dehydratase	-0.04125	8.34053	0.75834	0.943762	0.0835053	null
BW25113_0037	caiC	putative crotonobetaine/carnitine-CoA ligase	-0.244073	8.93524	0.0285962	0.200445	2.31872	null
BW25113_0038	caiB	crotonobetainyl CoA:carnitine CoA transferase	0.0420322	8.31266	0.734653	0.934259	0.0981052	null
BW25113_0039	caiA	crotonobetaine reductase subunit II, FAD-binding	0.0473558	7.8996	0.750124	0.939975	0.0893054	null
BW25113_0040	caiT	putative transporter	0.0863128	9.73491	0.374281	0.757985	0.399759	null
BW25113_0041	fixA	anaerobic carnitine reduction putative electron transfer flavoprotein subunit	-0.138232	8.32049	0.283262	0.671548	0.574439	null
BW25113_0042	fixB	putative electron transfer flavoprotein, NAD/FAD-binding domain and ETFP adenine nucleotide-binding domain-like protein	0.124167	7.68921	0.506994	0.836093	0.258265	null
BW25113_0043	fixC	putative oxidoreductase	-0.0846945	7.69701	0.601841	0.882177	0.180859	null
BW25113_0044	fixX	putative 4Fe-4S ferredoxin-type protein	-0.216855	5.94801	0.478902	0.817544	0.290632	null
BW25113_0045	yaaU	putative transporter	-0.0770564	8.14567	0.618534	0.890327	0.167593	null
BW25113_0046	kefF	potassium-efflux system ancillary protein for KefC, glutathione-regulated; quinone oxidoreductase, FMN-dependent	-0.124944	7.31926	0.475907	0.817544	0.290632	null
BW25113_0047	kefC	potassium:proton antiporter	0.0584505	8.53005	0.621887	0.892082	0.164753	null
BW25113_0048	folA	dihydrofolate reductase	5.83306	0.639487	0.0270532	0.194505	2.36212	null
BW25113_0049	apaH	diadenosine tetraphosphatase	-1.20625	6.48149	0.000858052	0.0157084	5.99232	null
BW25113_0050	apaG	protein associated with Co2+ and Mg2+ efflux	-0.0286729	6.7348	0.898005	0.991905	0.0117267	null
BW25113_0051	rsmA	16S rRNA m(6)A1518, m(6)A1519 dimethyltransferase, SAM-dependent	0.050881	6.31051	0.854632	0.97946	0.0299409	null
BW25113_0052	pdxA	4-hydroxy-L-threonine phosphate dehydrogenase, NAD-dependent	-0.00373668	7.93878	0.988712	1	0	null
BW25113_0053	surA	peptidyl-prolyl cis-trans isomerase (PPIase)	-5.41303	6.44417	6.23e-50	3.05e-47	154.521	polymyxin B susceptible
BW25113_0054	lptD	LPS assembly OM complex LptDE, beta-barrel component	1.02918	2.39875	0.234534	0.611201	0.710281	null
BW25113_0055	djlA	membrane-anchored DnaK co-chaperone, DNA-binding protein	0.161997	8.09211	0.321842	0.712119	0.489809	null
BW25113_0058	rluA	dual specificity 23S rRNA pseudouridine(746), tRNA pseudouridine(32) synthase, SAM-dependent	-0.194824	7.99145	0.158881	0.518374	0.947936	null
BW25113_0059	rapA	RNA polymerase remodeling/recycling factor ATPase; RNA polymerase-associated, ATP-dependent RNA translocase	0.235082	9.94628	0.0181959	0.151187	2.72559	null
BW25113_0060	polB	DNA polymerase II	-0.206001	9.22191	0.033009	0.214802	2.21892	null
BW25113_0061	araD	pseudogene	0.225388	7.05107	0.245235	0.623618	0.681266	null
BW25113_0064	araC	ara regulon transcriptional activator; autorepressor	-0.213414	7.30169	0.23486	0.611417	0.70977	null
BW25113_0065	yabI	DedA family inner membrane protein	-1.7591	6.7519	1.69e-15	1.59e-13	42.5202	null
BW25113_0066	thiQ	thiamine, thiamine pyrophosphate ABC transporter ATPase; ThiBPQ thiamine, thiamine pyrophosphate importer	0.439554	7.14662	0.0206452	0.16412	2.60718	null
BW25113_0067	thiP	thiamine, thiamine pyrophosphate ABC transporter permease; ThiBPQ thiamine, thiamine pyrophosphate importer	0.0467532	9.01586	0.668408	0.908378	0.138636	null
BW25113_0068	thiB	thiamine-, thiamine pyrophosphate-, thiamine monophosphate-binding ABC transporter periplasmic protein; ThiBPQ thiamine, thiamine pyrophosphate importer	0.253475	8.03319	0.0593034	0.304852	1.71382	null
BW25113_0069	sgrR	transcriptional DNA-binding transcriptional activator of sgrS sRNA	-0.116706	8.79294	0.306214	0.697837	0.519039	null
BW25113_0070	setA	broad specificity sugar efflux system	-0.00770845	8.38576	0.962059	1	0	null
BW25113_0071	leuD	3-isopropylmalate dehydratase small subunit	-0.0804863	7.08506	0.673645	0.908604	0.138277	null
BW25113_0072	leuC	3-isopropylmalate dehydratase large subunit	-0.201074	8.53082	0.0916864	0.39238	1.34968	null
BW25113_0073	leuB	3-isopropylmalate dehydrogenase, NAD(+)-dependent	-0.186203	8.09354	0.194997	0.570391	0.809978	null
BW25113_0074	leuA	2-isopropylmalate synthase	0.038754	8.91201	0.701471	0.920747	0.119124	null
BW25113_0075	leuL	leu operon leader peptide	-0.0576808	8.598	0.598392	0.881923	0.181276	null
BW25113_0076	leuO	global transcription factor	-0.115322	10.5753	0.185225	0.555548	0.848018	null
BW25113_0077	ilvI	acetolactate synthase 3 large subunit	-0.014291	9.43102	0.882054	0.986829	0.0191282	null
BW25113_0078	ilvH	acetolactate synthase 3, small subunit, valine-sensitive	0.360088	7.45014	0.0260299	0.190139	2.39487	null
BW25113_0080	cra	transcriptional repressor-activator for carbon metabolism	0.912776	7.72422	5.94e-10	3.36e-08	24.8281	null
BW25113_0081	mraZ	RsmH methytransferase inhibitor	-0.222475	6.36241	0.374658	0.757985	0.399759	null
BW25113_0082	rsmH	16S rRNA m(4)C1402 methyltransferase, SAM-dependent	-1.53306	5.14378	0.000417235	0.00890379	6.81136	null
BW25113_0083	ftsL	membrane bound cell division protein at septum containing leucine zipper motif	-0.0885518	3.26721	0.967276	1	0	null
BW25113_0084	ftsI	transpeptidase involved in septal peptidoglycan synthesis (penicillin-binding protein 3)	-2.85891	3.44246	0.00265236	0.0371499	4.7505	null
BW25113_0085	murE	UDP-N-acetylmuramoyl-L-alanyl-D-glutamate:meso- diaminopimelate ligase	1.01528	1.6295	0.336871	0.721304	0.47132	null
BW25113_0086	murF	UDP-N-acetylmuramoyl-tripeptide:D-alanyl-D- alanine ligase	-2.4272	2.6124	0.0783258	0.357367	1.48452	null
BW25113_0087	mraY	phospho-N-acetylmuramoyl-pentapeptide transferase	1.43897	1.15013	0.260091	0.645401	0.631732	null
BW25113_0088	murD	UDP-N-acetylmuramoyl-L-alanine:D-glutamate ligase	-1.78642	1.79537	0.29083	0.681377	0.553475	null
BW25113_0089	ftsW	lipid II flippase; integral membrane protein involved in stabilizing FstZ ring during cell division	-0.0466346	3.77971	0.972998	1	0	null
BW25113_0090	murG	N-acetylglucosaminyl transferase	-2.43055	2.26382	0.0244486	0.183447	2.44656	null
BW25113_0091	murC	UDP-N-acetylmuramate:L-alanine ligase	-1.91125	2.21435	0.084581	0.373016	1.42269	null
BW25113_0092	ddlB	D-alanine:D-alanine ligase	-0.0471396	6.0019	0.888132	0.988999	0.0159585	null
BW25113_0093	ftsQ	divisome assembly protein, membrane anchored protein involved in growth of wall at septum	-0.614601	4.27546	0.288639	0.678824	0.558891	null
BW25113_0094	ftsA	ATP-binding cell division protein involved in recruitment of FtsK to Z ring	2.14266	1.45426	0.132427	0.474628	1.07513	null
BW25113_0095	ftsZ	GTP-binding tubulin-like cell division protein	-0.886162	2.55858	0.308299	0.699699	0.515195	null
BW25113_0096	lpxC	UDP-3-O-acyl N-acetylglucosamine deacetylase	6.23925	0.896639	0.00508269	0.0602818	4.05213	null
BW25113_0097	secM	regulator of secA translation	-0.0746317	4.32542	0.918558	0.998196	0.00260428	null
BW25113_0098	secA	preprotein translocase subunit, ATPase	-0.706116	1.84616	0.628965	0.89437	0.161057	null
BW25113_0099	mutT	nucleoside triphosphate pyrophosphohydrolase, marked preference for dGTP	-0.061408	6.32166	0.811772	0.964005	0.0528874	null
BW25113_0101	yacG	DNA gyrase inhibitor	0.532075	4.24719	0.337813	0.721304	0.47132	null
BW25113_0102	zapD	FtsZ stabilizer	-0.316151	7.63852	0.0917315	0.39238	1.34968	null
BW25113_0103	coaE	dephospho-CoA kinase	0.270304	2.57066	0.785476	0.953638	0.0684866	null
BW25113_0104	guaC	GMP reductase	0.0597949	8.02728	0.655031	0.903972	0.14565	null
BW25113_0106	hofC	assembly protein in type IV pilin biogenesis, transmembrane protein	-0.173091	8.51353	0.225998	0.606511	0.721394	null
BW25113_0107	hofB	T2SE secretion family protein; P-loop ATPase superfamily protein	-0.102368	8.23354	0.426168	0.786059	0.34729	null
BW25113_0108	ppdD	putative prepilin peptidase-dependent pilin	0.239663	6.78735	0.274311	0.661699	0.595752	null
BW25113_0109	nadC	quinolinate phosphoribosyltransferase	-0.386484	7.13997	0.037095	0.231522	2.11078	null
BW25113_0110	ampD	1,6-anhydro-N-acetylmuramyl-L-alanine amidase, Zn-dependent; murein amidase	0.176803	7.36199	0.373549	0.757699	0.400303	null
BW25113_0111	ampE	ampicillin resistance inner membrane protein; putative signaling protein in beta-lactamase regulation	-0.239481	7.76869	0.125051	0.459388	1.12221	null
BW25113_0112	aroP	aromatic amino acid transporter	-0.00532628	8.88345	0.96854	1	0	null
BW25113_0113	pdhR	pyruvate dehydrogenase complex repressor; autorepressor	-0.557517	6.10253	0.044359	0.254833	1.97237	null
BW25113_0114	aceE	pyruvate dehydrogenase, decarboxylase component E1, thiamine triphosphate-binding	-2.08459	5.01155	1.31e-05	0.000446082	11.1304	polymyxin B susceptible
BW25113_0115	aceF	pyruvate dehydrogenase, dihydrolipoyltransacetylase component E2	-1.41737	4.07352	0.0164375	0.140275	2.83367	null
BW25113_0116	lpd	lipoamide dehydrogenase, E3 component is part of three enzyme complexes	1.23115	1.96386	0.291938	0.682581	0.550929	null
BW25113_0117	yacH	uncharacterized protein	0.0115978	8.85549	0.913464	0.996362	0.00525751	null
BW25113_0118	acnB	bifunctional aconitate hydratase 2/2-methylisocitrate dehydratase	-0.891832	6.03308	0.00122621	0.021133	5.56436	null
BW25113_0119	yacL	UPF0231 family protein	-0.14623	7.20423	0.417062	0.782744	0.353388	null
BW25113_0120	speD	S-adenosylmethionine decarboxylase	-0.146408	7.76816	0.348471	0.730774	0.452503	null
BW25113_0121	speE	spermidine synthase (putrescine aminopropyltransferase)	-0.0853028	7.72452	0.623619	0.892082	0.164753	null
BW25113_0122	yacC	PulS_OutS family protein	-0.160464	5.95371	0.621856	0.892082	0.164753	null
BW25113_0123	cueO	multicopper oxidase (laccase)	-0.00877179	8.2333	0.951734	1	0	null
BW25113_0124	gcd	glucose dehydrogenase	-0.141007	9.20765	0.208085	0.586252	0.770408	null
BW25113_0125	hpt	hypoxanthine phosphoribosyltransferase	-0.151359	6.22061	0.582188	0.875623	0.191619	null
BW25113_0126	can	carbonic anhydrase	1.57625	0.526437	0.436999	0.793759	0.333227	null
BW25113_0127	yadG	putative ABC superfamily transporter ATP-binding subunit	-0.113286	6.97251	0.637499	0.898696	0.154094	null
BW25113_0128	yadH	inner membrane putative ABC superfamily transporter permease	0.0935892	7.29098	0.59729	0.881726	0.181597	null
BW25113_0129	yadI	putative PTS Enzyme IIA	0.154073	6.68109	0.521032	0.844213	0.244321	null
BW25113_0130	yadE	putative polysaccharide deacetylase lipoprotein	0.0377309	8.2906	0.802983	0.962717	0.0548158	null
BW25113_0131	panD	aspartate 1-decarboxylase	-0.533907	5.98471	0.0755693	0.350578	1.51219	null
BW25113_0132	yadD	transposase_31 family protein	-0.132432	8.01897	0.321676	0.71211	0.489828	null
BW25113_0133	panC	pantothenate synthetase	-0.298791	7.25044	0.111705	0.433334	1.20645	null
BW25113_0134	panB	3-methyl-2-oxobutanoate hydroxymethyltransferase	-0.0295925	7.4807	0.864548	0.980887	0.0278416	null
BW25113_0135	yadC	putative fimbrial-like adhesin protein	-0.344783	10.2949	4.62e-05	0.00135778	9.52454	null
BW25113_0136	yadK	putative fimbrial-like adhesin protein	-0.205814	9.43776	0.0329255	0.214575	2.22045	null
BW25113_0137	yadL	putative fimbrial-like adhesin protein	-0.124923	9.82211	0.158344	0.518374	0.947936	null
BW25113_0138	yadM	putative fimbrial-like adhesin protein	-0.205049	9.73328	0.0369629	0.231522	2.11078	null
BW25113_0139	htrE	putative outer membrane usher protein	-0.148578	12.1632	0.0560923	0.2959	1.75682	null
BW25113_0140	yadV	putative periplasmic pilin chaperone	-0.123771	9.7737	0.168913	0.530179	0.915448	null
BW25113_0141	yadN	putative fimbrial-like adhesin protein	-0.178318	9.51842	0.113811	0.43672	1.19522	null
BW25113_0142	folK	2-amino-4-hydroxy-6-hydroxymethyldihyropteridine pyrophosphokinase	-0.181349	3.73493	0.80854	0.964005	0.0528874	null
BW25113_0143	pcnB	poly(A) polymerase	0.0352035	7.2885	0.847201	0.97638	0.0344859	null
BW25113_0144	gluQ	glutamyl-Q tRNA(Asp) synthetase	-0.43679	7.59712	0.00657607	0.0740144	3.75605	null
BW25113_0145	dksA	transcriptional regulator of rRNA transcription, DnaK suppressor protein	-1.45767	5.31312	0.000286825	0.00669563	7.22256	null
BW25113_0146	sfsA	sugar fermentation stimulation protein A	-0.0315842	8.15822	0.817851	0.9649	0.0515486	null
BW25113_0147	ligT	2'-5' RNA ligase	-0.212295	6.88769	0.284381	0.673117	0.571072	null
BW25113_0148	hrpB	putative ATP-dependent helicase	0.16112	9.27622	0.0951971	0.399249	1.32464	null
BW25113_0149	mrcB	fused glycosyl transferase and transpeptidase	-2.0695	8.29597	1.65e-38	5.2e-36	117.21	polymyxin B susceptible
BW25113_0150	fhuA	ferrichrome outer membrane transporter	0.0982641	9.15469	0.313982	0.704624	0.505075	null
BW25113_0151	fhuC	iron-hydroxamate transporter subunit	-0.0620697	7.49229	0.705934	0.922121	0.116971	null
BW25113_0152	fhuD	iron-hydroxamate transporter subunit	0.119746	7.58295	0.455526	0.806916	0.30951	null
BW25113_0153	fhuB	fused iron-hydroxamate transporter subunits of ABC superfamily: membrane components	-0.0947443	8.56569	0.435408	0.792835	0.334907	null
BW25113_0154	hemL	glutamate-1-semialdehyde aminotransferase (aminomutase)	0.585616	2.65943	0.673879	0.908604	0.138277	null
BW25113_0155	clcA	H(+)/Cl(-) exchange transporter	0.057632	8.79157	0.591439	0.880214	0.184073	null
BW25113_0156	erpA	iron-sulfur cluster insertion protein	-0.774024	1.88247	0.635471	0.898696	0.154094	null
BW25113_0157	yadS	UPF0126 family inner membrane protein	-0.255592	6.63805	0.250237	0.630522	0.665381	null
BW25113_0158	btuF	vitamin B12 transporter subunit: periplasmic-binding component of ABC superfamily	-0.235457	6.98816	0.239933	0.616532	0.697753	null
BW25113_0159	mtn	5'-methylthioadenosine/S-adenosylhomocysteine nucleosidase	-2.11776	3.47474	0.00373287	0.0484395	4.36767	null
BW25113_0160	dgt	deoxyguanosine triphosphate triphosphohydrolase	-0.122425	10.3008	0.182958	0.552488	0.855985	null
BW25113_0161	degP	serine endoprotease (protease Do), membrane-associated	-4.38707	8.27827	1.79e-149	3.94e-146	483.024	polymyxin B susceptible
BW25113_0162	cdaR	carbohydrate diacid regulon transcriptional regulator; autoregulator	-0.241778	8.09622	0.0646364	0.320033	1.64371	null
BW25113_0163	yaeH	UPF0325 family protein	-0.251207	5.98328	0.375476	0.758516	0.398748	null
BW25113_0164	yaeI	phosphodiesterase with model substrate bis-pNPP	0.0138272	7.54579	0.932471	1	0	null
BW25113_0166	dapD	2,3,4,5-tetrahydropyridine-2-carboxylate N-succinyltransferase	0.12171	2.59502	0.959891	1	0	null
BW25113_0167	glnD	uridylyltransferase	-1.43424	6.87405	1.15e-11	8.48e-10	30.1354	null
BW25113_0168	map	methionine aminopeptidase	1.47571	1.89138	0.197322	0.573507	0.802117	null
BW25113_0169	rpsB	30S ribosomal subunit protein S2	-2.1658	2.06279	0.0456545	0.259238	1.94765	null
BW25113_0170	tsf	translation elongation factor EF-Ts	-0.090669	1.30794	1	1	0	null
BW25113_0171	pyrH	uridylate kinase	3.8933	-0.0615285	0.337634	0.721304	0.47132	null
BW25113_0172	frr	ribosome recycling factor	0.263996	1.31311	1	1	0	null
BW25113_0173	dxr	1-deoxy-D-xylulose 5-phosphate reductoisomerase	-0.742978	3.05742	0.446926	0.800909	0.32029	null
BW25113_0174	ispU	undecaprenyl pyrophosphate synthase	-0.977453	2.19964	0.356024	0.737454	0.439374	null
BW25113_0175	cdsA	CDP-diglyceride synthase	-2.75602	2.84269	0.0044868	0.0549882	4.18473	null
BW25113_0176	rseP	inner membrane zinc RIP metalloprotease; RpoE activator, by degrading RseA; cleaved signal peptide endoprotease	-1.20866	3.29949	0.125936	0.459711	1.1212	null
BW25113_0177	bamA	BamABCDE complex OM biogenesis outer membrane pore-forming assembly factor	-2.92155	2.636	0.00733576	0.080311	3.63826	null
BW25113_0178	skp	periplasmic chaperone	-0.219703	5.94211	0.470762	0.815512	0.294222	null
BW25113_0179	lpxD	UDP-3-O-(3-hydroxymyristoyl)-glucosamine N-acyltransferase	-0.577274	2.23287	0.70749	0.922441	0.116471	null
BW25113_0180	fabZ	(3R)-hydroxymyristol acyl carrier protein dehydratase	-2.23096	1.05066	0.274325	0.661699	0.595752	null
BW25113_0181	lpxA	UDP-N-acetylglucosamine acetyltransferase	1.25368	1.43497	0.366492	0.749288	0.416408	null
BW25113_0182	lpxB	tetraacyldisaccharide-1-P synthase	0.931031	2.66966	0.237374	0.613528	0.704799	null
BW25113_0183	rnhB	ribonuclease HII, degrades RNA of DNA-RNA hybrids	0.946854	5.16933	0.0440689	0.254492	1.97431	null
BW25113_0184	dnaE	DNA polymerase III alpha subunit	0.0784108	3.70386	0.906364	0.99351	0.00939403	null
BW25113_0185	accA	acetyl-CoA carboxylase, carboxytransferase, alpha subunit	-1.03509	1.30009	0.576022	0.870345	0.200341	null
BW25113_0186	ldcC	lysine decarboxylase 2, constitutive	-0.228854	8.46526	0.0986641	0.406069	1.3002	null
BW25113_0187	yaeR	putative lyase	-0.237072	6.07084	0.382857	0.761229	0.393598	null
BW25113_0188	tilS	tRNA(Ile)-lysidine synthetase	-0.283833	3.78357	0.725665	0.931444	0.102459	null
BW25113_0189	rof	modulator of Rho-dependent transcription termination	-0.608117	5.34103	0.111739	0.433334	1.20645	null
BW25113_0190	yaeQ	PDDEXK superfamily protein	0.152913	6.57252	0.562096	0.866818	0.206198	null
BW25113_0191	arfB	alternative stalled-ribosome rescue factor B; peptidyl-tRNA hydrolase, ribosome-attached	0.280687	6.90639	0.171871	0.53326	0.907089	null
BW25113_0192	nlpE	lipoprotein involved with copper homeostasis and adhesion	0.219629	7.28038	0.252816	0.634125	0.657161	null
BW25113_0193	yaeF	putative lipoprotein	-0.294006	7.6036	0.0716263	0.339802	1.55724	null
BW25113_0194	proS	prolyl-tRNA synthetase	1.43106	1.15265	0.325695	0.716336	0.481291	null
BW25113_0195	tsaA	tRNA-Thr(GGU) m(6)t(6)A37 methyltransferase, SAM-dependent	-0.395502	7.22956	0.0302831	0.205552	2.28242	null
BW25113_0196	rcsF	putative outer membrane protein	-3.65433	6.52529	7.06e-35	1.83e-32	105.428	polymyxin B susceptible
BW25113_0197	metQ	DL-methionine transporter subunit	-0.245363	7.50136	0.177063	0.542501	0.882303	null
BW25113_0198	metI	DL-methionine transporter subunit	0.243626	7.77632	0.116404	0.442356	1.17672	null
BW25113_0199	metN	DL-methionine transporter subunit	0.292574	8.12544	0.0442582	0.254833	1.97237	null
BW25113_0200	gmhB	D,D-heptose 1,7-bisphosphate phosphatase	-3.44317	4.13015	2.36e-05	0.000754881	10.3715	polymyxin B susceptible
BW25113_0201	rrsH	NA	0.541529	3.64434	0.404848	0.775518	0.366768	null
BW25113_0204	rrlH	NA	-0.308261	4.11283	0.657891	0.905088	0.143871	null
BW25113_0206	aspU	NA	-1.9297	-0.223052	1	1	0	null
BW25113_0207	dkgB	2,5-diketo-D-gluconate reductase B	-0.370275	6.61111	0.111929	0.433334	1.20645	null
BW25113_0208	yafC	LysR family putative transcriptional regulator	-0.214177	6.91437	0.282161	0.670703	0.576254	null
BW25113_0209	yafD	endo/exonuclease/phosphatase family protein	-0.722456	6.87346	0.000311359	0.00715478	7.12688	null
BW25113_0210	yafE	putative S-adenosyl-L-methionine-dependent methyltransferase	-0.283164	7.19342	0.141148	0.488632	1.03318	null
BW25113_0211	mltD	putative membrane-bound lytic murein transglycosylase D	-0.342279	7.33116	0.0815354	0.366045	1.44991	null
BW25113_0212	gloB	hydroxyacylglutathione hydrolase	-0.549941	6.56547	0.0173052	0.145391	2.78199	null
BW25113_0213	yafS	putative S-adenosyl-L-methionine-dependent methyltransferase	-0.2519	6.52621	0.27479	0.662138	0.594796	null
BW25113_0214	rnhA	ribonuclease HI, degrades RNA of DNA-RNA hybrids	-7.04683	2.32455	0.000417744	0.00890379	6.81136	polymyxin B susceptible
BW25113_0215	dnaQ	DNA polymerase III epsilon subunit	-1.47186	3.6697	0.0295533	0.203415	2.2975	null
BW25113_0216	aspV	NA	-0.594249	5.43679	0.175668	0.539727	0.889699	null
BW25113_0217	yafT	lipoprotein	0.0641222	7.70291	0.681725	0.910419	0.135397	null
BW25113_0218	yafU	pseudogene	-0.2945	7.19279	0.11157	0.433334	1.20645	null
BW25113_0219	yafV	putative NAD(P)-binding C-N hydrolase family amidase	-0.219631	7.04674	0.342845	0.723763	0.46641	null
BW25113_0220	ivy	inhibitor of c-type lysozyme, periplasmic	0.0807882	7.23532	0.670019	0.908458	0.138508	null
BW25113_0221	fadE	acyl coenzyme A dehydrogenase	-0.0708365	8.40737	0.587477	0.878329	0.187167	null
BW25113_0222	gmhA	D-sedoheptulose 7-phosphate isomerase	-3.18517	2.38934	0.0109109	0.106699	3.22838	null
BW25113_0223	yafJ	putative amidotransfease	-0.112672	7.37027	0.531324	0.85045	0.233701	null
BW25113_0224	yafK	L,D-transpeptidase-related protein	-0.097641	7.38723	0.566026	0.867723	0.204693	null
BW25113_0225	yafQ	translation inhibitor toxin of toxin-antitoxin pair YafQ/DinJ	-0.825835	6.24146	0.00318455	0.0428163	4.5457	null
BW25113_0226	dinJ	antitoxin of YafQ-DinJ toxin-antitoxin system	0.11139	6.72593	0.623674	0.892082	0.164753	null
BW25113_0227	yafL	putative lipoprotein and C40 family peptidase	-0.0412145	7.16358	0.825968	0.968312	0.0464569	null
BW25113_0228	rayT	RAYT REP element-mobilizing transposase; TnpA(REP)	-0.149709	6.77817	0.465421	0.812806	0.299017	null
BW25113_0229	lfhA	pseudogene	-0.102326	7.79464	0.501558	0.831907	0.265506	null
BW25113_0230	lafU	pseudogene	-0.381904	7.08964	0.0586694	0.303814	1.71874	null
BW25113_0231	dinB	DNA polymerase IV	-0.17805	7.45046	0.358404	0.740298	0.433821	null
BW25113_0232	yafN	antitoxin of the YafO-YafN toxin-antitoxin system	0.000535962	3.85696	1	1	0	null
BW25113_0233	yafO	mRNA interferase toxin of the YafO-YafN toxin-antitoxin system	-0.176478	8.58979	0.122235	0.452887	1.14278	null
BW25113_0234	yafP	putative acyl-CoA transferase	-0.259279	7.35673	0.235656	0.611956	0.7085	null
BW25113_0235	ykfJ	pseudogene	0.0410822	7.82536	0.78107	0.952672	0.0699485	null
BW25113_0236	prfH	pseudogene	-0.0655423	7.16365	0.736756	0.934483	0.0977599	null
BW25113_0237	pepD	aminoacyl-histidine dipeptidase (peptidase D)	-0.416855	7.86956	0.00670075	0.0752257	3.73263	null
BW25113_0238	gpt	xanthine phosphoribosyltransferase; xanthine-guanine phosphoribosyltransferase	-0.0455725	7.05905	0.811062	0.964005	0.0528874	null
BW25113_0239	frsA	fermentation-respiration switch protein; PTS Enzyme IIA(Glc)-binding protein; pNP-butyrate esterase activity	0.195935	8.469	0.161153	0.522206	0.937308	null
BW25113_0240	crl	RNA polymerase holoenzyme assembly factor crl	-0.763398	7.05748	0.000351153	0.00794505	6.97573	null
BW25113_0241	phoE	outer membrane phosphoporin protein E	-0.127163	10.2802	0.130835	0.472375	1.082	null
BW25113_0242	proB	gamma-glutamate kinase	-0.157725	7.63866	0.314839	0.705111	0.504079	null
BW25113_0243	proA	gamma-glutamylphosphate reductase	-0.412902	8.25821	0.00148365	0.0240657	5.37688	null
BW25113_0244	thrW	NA	-1.12631	3.73727	0.108461	0.428883	1.22134	null
BW25113_0245	ykfI	CP4-6 prophage; toxin of the YkfI-YafW toxin-antitoxin system	0.0288274	6.36781	0.923921	0.999865	0.000194189	null
BW25113_0246	yafW	CP4-6 prophage; antitoxin of the YkfI-YafW toxin-antitoxin system	0.140673	7.01904	0.460297	0.810121	0.303791	null
BW25113_0247	ykfG	CP4-6 prophage; RadC-like JAB domain protein	-0.368609	6.75015	0.0902276	0.389116	1.36173	null
BW25113_0248	yafX	CP4-6 prophage; uncharacterized protein	-0.257282	6.87601	0.190555	0.565007	0.82366	null
BW25113_0249	ykfF	CP4-6 prophage; uncharacterized protein	0.152519	5.72072	0.637472	0.898696	0.154094	null
BW25113_0250	ykfB	CP4-6 prophage; uncharacterized protein	-0.262755	7.3987	0.112768	0.435285	1.19997	null
BW25113_0251	yafY	lipoprotein, inner membrane; overproduction stimulates degP expression; CP4-6 prophage	-0.262097	6.80695	0.208779	0.586709	0.769282	null
BW25113_0252	yafZ	CP4-6 prophage; conserved protein	0.16929	7.37396	0.31939	0.710218	0.493667	null
BW25113_0253	ykfA	CP4-6 prophage; putative GTP-binding protein	0.0637911	8.24183	0.621989	0.892082	0.164753	null
BW25113_0254	perR	CP4-6 prophage; putative DNA-binding transcriptional regulator	-0.149922	7.59661	0.367707	0.750381	0.414305	null
BW25113_0256	insI1	IS30 transposase	0.234217	0.0687459	1	1	0	null
BW25113_0258	ykfC	pseudogene	0.0486584	7.9874	0.742675	0.937062	0.0937828	null
BW25113_0259	insH1	IS5 transposase and trans-activator	0.0309579	3.67017	1	1	0	null
BW25113_0260	mmuP	CP4-6 prophage; putative S-methylmethionine transporter	0.146826	7.89811	0.295717	0.686324	0.543038	null
BW25113_0261	mmuM	CP4-6 prophage; S-methylmethionine:homocysteine methyltransferase	0.0939641	7.5425	0.592329	0.880214	0.184073	null
BW25113_0262	afuC	CP4-6 prophage; putative ferric transporter subunit	0.253949	7.88715	0.0672244	0.326286	1.61579	null
BW25113_0263	afuB	pseudogene	0.519101	5.89811	0.0733832	0.344067	1.53924	null
BW25113_0265	insA	IS1 repressor TnpA	-0.202283	1.73111	0.925815	0.999865	0.000194189	null
BW25113_0266	yagB	pseudogene	0.0913675	7.29046	0.622942	0.892082	0.164753	null
BW25113_0267	yagA	CP4-6 prophage; putative DNA-binding transcriptional regulator	-0.0828205	8.34689	0.512567	0.839848	0.2518	null
BW25113_0268	yagE	2-keto-3-deoxy gluconate (KDG) aldolase; CP4-6 prophage	0.0689204	7.31774	0.708875	0.923605	0.114651	null
BW25113_0269	yagF	CP4-6 prophage; dehydratase family protein	-0.075146	8.29837	0.559904	0.865252	0.208807	null
BW25113_0270	yagG	CP4-6 prophage; putative sugar transporter	-0.0102627	8.73734	0.944747	1	0	null
BW25113_0271	yagH	CP4-6 prophage; putative xylosidase/arabinosidase	-0.121819	8.78741	0.297013	0.688608	0.538246	null
BW25113_0272	yagI	CP4-6 prophage; putative DNA-binding transcriptional regulator	0.0302771	7.6576	0.853111	0.979424	0.029994	null
BW25113_0273	argF	ornithine carbamoyltransferase 2, chain F; CP4-6 prophage	-0.0293116	7.61017	0.86113	0.980887	0.0278416	null
BW25113_0275	insA	IS1 repressor TnpA	0.086143	1.0019	1	1	0	null
BW25113_0276	yagJ	pseudogene	-0.298683	7.94466	0.0600537	0.306417	1.70643	null
BW25113_0277	yagK	CP4-6 prophage; conserved protein	-0.138009	10.2294	0.115487	0.439958	1.18456	null
BW25113_0278	yagL	CP4-6 prophage; DNA-binding protein	-0.178859	9.37637	0.111555	0.433334	1.20645	null
BW25113_0279	yagM	CP4-6 prophage; uncharacterized protein	-0.294066	8.05373	0.0322486	0.213314	2.22895	null
BW25113_0280	yagN	CP4-6 prophage; uncharacterized protein	0.0674536	7.22434	0.710563	0.92478	0.112819	null
BW25113_0281	intF	CP4-6 prophage; putative phage integrase	-0.057958	8.01392	0.675035	0.908604	0.138277	null
BW25113_0283	paoD	moco insertion factor for PaoABC aldehyde oxidoreductase	-0.137508	7.82664	0.404943	0.775518	0.366768	null
BW25113_0284	paoC	PaoABC aldehyde oxidoreductase, Moco-containing subunit	-0.00636366	8.58809	0.966182	1	0	null
BW25113_0285	paoB	PaoABC aldehyde oxidoreductase, FAD-containing subunit	-0.13559	7.66705	0.36644	0.749288	0.416408	null
BW25113_0286	paoA	PaoABC aldehyde oxidoreductase, 2Fe-2S subunit	0.332283	7.95309	0.0289727	0.201939	2.30801	null
BW25113_0287	yagU	DUF1440 family inner membrane protein	-0.0547663	10.0432	0.526908	0.848128	0.237646	null
BW25113_0288	ykgJ	UPF0153 cysteine cluster protein	0.171252	8.38802	0.21978	0.601533	0.733284	null
BW25113_0289	ecpE	ECP production pilus chaperone	0.0519455	7.60389	0.745629	0.938415	0.0917021	null
BW25113_0290	ecpD	polymerized tip adhesin of ECP fibers	0.00870508	8.5014	0.950811	1	0	null
BW25113_0291	ecpC	ECP production outer membrane protein	0.00346747	9.20249	0.977864	1	0	null
BW25113_0292	ecpB	ECP production pilus chaperone	0.315078	7.07271	0.119913	0.449114	1.15485	null
BW25113_0293	ecpA	ECP pilin	-0.125488	8.03581	0.366248	0.749288	0.416408	null
BW25113_0294	ecpR	putative transcriptional regulator for the ecp operon	-0.37087	6.10628	0.181651	0.550064	0.862328	null
BW25113_0295	ykgL	uncharacterized protein	-0.0395303	6.94982	0.85821	0.980674	0.0281538	null
BW25113_0296	ykgM	50S ribosomal protein L31 type B; alternative L31 utilized during zinc limitation	-0.0648918	7.34691	0.747213	0.938658	0.091329	null
BW25113_0297	eaeH	pseudogene	-0.129319	9.09805	0.270534	0.657499	0.604939	null
BW25113_0298	insE1	IS3 transposase A	5.64273	0.5426	0.0395532	0.23775	2.07248	null
BW25113_0300	ykgA	pseudogene	0.0763949	8.23785	0.608707	0.884591	0.176918	null
BW25113_0301	rclC	reactive chlorine species (RCS) stress resistance inner membrane protein	0.0945346	8.78997	0.39066	0.767405	0.381939	null
BW25113_0303	rclB	reactive chlorine species (RCS) stress resistance periplasmic protein	0.0958291	5.87743	0.762819	0.945913	0.080221	null
BW25113_0304	rclA	reactive chlorine stress species (RCS) resistance protein; pyridine nucleotide-dependent disulfide oxidoreductase family	0.082825	10.5427	0.343454	0.724341	0.46526	null
BW25113_0305	rclR	reactive chlorine species (RCS)-specific activator of the rcl genes	0.132317	9.60552	0.166822	0.525811	0.927384	null
BW25113_0306	ykgE	cysteine-rich LutA family protein; putative electron transport chain YkgEFG component	0.147424	8.76159	0.169541	0.530882	0.913536	null
BW25113_0307	ykgF	ferridoxin-like LutB family protein; putative electron transport chain YkgEFG component	0.192914	8.43505	0.15683	0.517141	0.951371	null
BW25113_0308	ykgG	LutC family protein; putative electron transport chain YkgEFG component	0.377625	7.51825	0.0248865	0.184714	2.43663	null
BW25113_0310	ykgH	putative inner membrane protein	-0.390595	5.95212	0.206462	0.583916	0.776167	null
BW25113_0311	betA	choline dehydrogenase, a flavoprotein	-0.0598423	8.49188	0.596534	0.881726	0.181597	null
BW25113_0312	betB	betaine aldehyde dehydrogenase, NAD-dependent	-0.238131	8.2183	0.0553911	0.294036	1.76594	null
BW25113_0313	betI	choline-inducible betIBA-betT divergent operon transcriptional repressor	0.108076	7.07659	0.680713	0.910378	0.135463	null
BW25113_0314	betT	choline transporter of high affinity	-0.0381895	8.7701	0.731541	0.934216	0.0981726	null
BW25113_0315	yahA	c-di-GMP-specific phosphodiesterase	0.136598	10.3477	0.113474	0.436507	1.19592	null
BW25113_0316	yahB	putative DNA-bindng transcriptional regulator	0.00622476	9.05619	0.955109	1	0	null
BW25113_0317	yahC	putative inner membrane protein	0.0768114	7.72096	0.650851	0.901838	0.149061	null
BW25113_0318	yahD	ankyrin repeat protein	-0.237571	8.59904	0.059205	0.304852	1.71382	null
BW25113_0319	yahE	DUF2877 family protein	0.00523856	9.45087	0.957752	1	0	null
BW25113_0320	yahF	putative NAD(P)-binding succinyl-CoA synthase	0.0347398	8.29558	0.780299	0.952629	0.0700141	null
BW25113_0321	yahG	DUF1116 family protein	0.119366	8.06237	0.402191	0.774412	0.368827	null
BW25113_0323	yahI	carbamate kinase-like protein	0.133683	7.2062	0.527846	0.849328	0.235606	null
BW25113_0324	yahJ	putative metallo-dependent hydrolase domain deaminase	-0.00497289	8.28784	0.976978	1	0	null
BW25113_0325	yahK	aldehyde reductase, NADPH-dependent, Zn-containing, broad specificity	-0.0615959	8.10675	0.637196	0.898696	0.154094	null
BW25113_0326	yahL	uncharacterized protein	-0.215277	8.15538	0.119819	0.449114	1.15485	null
BW25113_0327	yahM	uncharacterized protein	0.144201	6.92053	0.487853	0.820258	0.28585	null
BW25113_0328	yahN	amino acid exporter for proline, lysine, glutamate, homoserine	0.166683	8.60029	0.131284	0.472796	1.08071	null
BW25113_0329	yahO	periplasmic protein, function unknown, YhcN family	0.108881	7.06714	0.594217	0.881189	0.182477	null
BW25113_0330	prpR	propionate catabolism operon regulatory protein	-0.199378	7.85366	0.18018	0.547541	0.86896	null
BW25113_0331	prpB	2-methylisocitrate lyase	-0.182244	7.19361	0.337052	0.721304	0.47132	null
BW25113_0333	prpC	2-methylcitrate synthase	-0.206973	7.747	0.157864	0.518155	0.948545	null
BW25113_0334	prpD	2-methylcitrate dehydratase	-0.143574	7.66906	0.354509	0.736113	0.442001	null
BW25113_0335	prpE	propionate--CoA ligase	0.115366	8.56345	0.389462	0.7659	0.384771	null
BW25113_0336	codB	cytosine transporter	0.0802018	7.48914	0.633807	0.897475	0.156056	null
BW25113_0337	codA	cytosine/isoguanine deaminase	-0.00546312	7.92667	0.978252	1	0	null
BW25113_0338	cynR	transcriptional activator of cyn operon; autorepressor	0.320267	7.39234	0.0629578	0.315289	1.66525	null
BW25113_0339	cynT	carbonic anhydrase	-0.0219281	6.16872	0.946386	1	0	null
BW25113_0340	cynS	cyanate aminohydrolase	-0.369753	6.59818	0.168172	0.529226	0.918044	null
BW25113_0341	cynX	putative cyanate transporter	-0.207048	8.30404	0.0942308	0.397463	1.33111	null
BW25113_0342	lacA	thiogalactoside acetyltransferase	0.0507301	10.0742	0.570994	0.869719	0.201379	null
BW25113_0343	lacY	lactose permease	0.190876	10.1824	0.0489774	0.270448	1.88657	null
BW25113_0344	lacZ	pseudogene	0.122101	8.18808	0.347559	0.73061	0.452826	null
BW25113_0345	lacI	DNA-binding transcriptional repressor	0.0291158	7.58948	0.863398	0.980887	0.0278416	null
BW25113_0346	mhpR	mhp operon transcriptional activator	0.121471	7.14591	0.542733	0.857951	0.221034	null
BW25113_0347	mhpA	3-(3-hydroxyphenyl)propionate hydroxylase	0.029872	8.26004	0.827457	0.968356	0.046391	null
BW25113_0348	mhpB	2,3-dihydroxyphenylpropionate 1,2-dioxygenase	0.408553	7.48987	0.0189956	0.154628	2.69313	null
BW25113_0349	mhpC	pseudogene	0.508968	6.44798	0.0361681	0.227528	2.13588	null
BW25113_0350	mhpD	2-keto-4-pentenoate hydratase	-0.0725827	7.61523	0.685892	0.91264	0.131882	null
BW25113_0351	mhpF	acetaldehyde-CoA dehydrogenase II, NAD-binding	0.198111	7.60758	0.218158	0.600508	0.735746	null
BW25113_0352	mhpE	4-hyroxy-2-oxovalerate/4-hydroxy-2-oxopentanoic acid aldolase, class I	0.328633	7.29176	0.0554482	0.294036	1.76594	null
BW25113_0353	mhpT	3-hydroxyphenylpropionic transporter	0.353996	7.41418	0.0298303	0.204005	2.29333	null
BW25113_0354	yaiL	DUF2058 family protein	0.257008	6.90289	0.214359	0.594812	0.749495	null
BW25113_0355	frmB	S-formylglutathione hydrolase	0.442195	7.53455	0.00636677	0.0720261	3.79534	null
BW25113_0356	frmA	alcohol dehydrogenase class III/glutathione-dependent formaldehyde dehydrogenase	-0.0646822	7.70774	0.713624	0.925877	0.111107	null
BW25113_0357	frmR	regulator protein that represses frmRAB operon	0.515066	5.30989	0.161249	0.522206	0.937308	null
BW25113_0358	yaiO	outer membrane protein	-0.0340063	9.6375	0.726716	0.931764	0.101963	null
BW25113_0360	insC1	IS2 repressor TnpA	-2.62897	1.28733	0.112763	0.435285	1.19997	null
BW25113_0363	yaiP	putative family 2 glycosyltransferase	-0.0180157	9.91538	0.843006	0.974764	0.0368756	null
BW25113_0364	yaiS	putative PIG-L family deacetylase	0.165536	7.83168	0.244679	0.622562	0.683711	null
BW25113_0365	tauA	taurine transporter subunit	-0.0445747	8.20044	0.745854	0.938415	0.0917021	null
BW25113_0366	tauB	taurine transporter subunit	0.0876602	7.15304	0.651957	0.901838	0.149061	null
BW25113_0367	tauC	taurine transporter subunit	-0.155666	7.20434	0.403529	0.775299	0.367175	null
BW25113_0368	tauD	taurine dioxygenase, 2-oxoglutarate-dependent	-0.113661	7.13448	0.537779	0.85502	0.22597	null
BW25113_0369	hemB	5-aminolevulinate dehydratase (porphobilinogen synthase)	-0.98749	4.05885	0.156563	0.51711	0.951456	null
BW25113_0373	insE1	IS3 transposase A	0.268525	1.31169	1	1	0	null
BW25113_0375	yaiV	putative transcriptional regulator	-0.238222	6.72814	0.275281	0.662959	0.593009	null
BW25113_0376	ampH	D-alanyl-D-alanine- carboxypeptidase/endopeptidase; penicillin-binding protein; weak beta-lactamase	-0.177511	8.76927	0.132312	0.474628	1.07513	null
BW25113_0377	sbmA	microcin B17 transporter	0.101648	8.44463	0.378283	0.759331	0.397199	null
BW25113_0378	yaiW	putative lipoprotein	0.0124206	7.65763	0.941767	1	0	null
BW25113_0379	yaiY	DUF2755 family inner membrane protein	-0.0807285	5.62599	0.844685	0.975333	0.0360327	null
BW25113_0380	yaiZ	DUF2754 family putative inner membrane protein	-0.442888	5.84168	0.136314	0.481359	1.05481	null
BW25113_0381	ddlA	D-alanine-D-alanine ligase A	0.347724	7.51442	0.0481799	0.266712	1.90664	null
BW25113_0382	iraP	anti-RssB factor, RpoS stabilzer during Pi starvation; anti-adapter protein	-0.231558	8.63423	0.0455044	0.259001	1.94897	null
BW25113_0383	phoA	bacterial alkaline phosphatase	0.137767	9.27164	0.16497	0.52471	0.930407	null
BW25113_0384	psiF	PsiF family protein	0.0410662	5.98116	0.904434	0.993102	0.00998669	null
BW25113_0385	yaiC	diguanylate cyclase, cellulose regualtor	0.0247978	8.03173	0.872059	0.983373	0.0241889	null
BW25113_0386	proC	pyrroline-5-carboxylate reductase, NAD(P)-binding	-0.782529	6.20265	0.00605932	0.0690793	3.8556	null
BW25113_0387	yaiI	UPF0178 family protein	0.0296213	6.22217	0.924528	0.999865	0.000194189	null
BW25113_0388	aroL	shikimate kinase II	-0.753671	6.55102	0.000864275	0.0157569	5.98787	null
BW25113_0389	yaiA	OxyR-regulated conserved protein	-0.0275498	6.29433	0.928025	0.999865	0.000194189	null
BW25113_0390	aroM	AroM family protein	0.361042	8.09442	0.010016	0.100433	3.3157	null
BW25113_0391	yaiE	UPF0345 family protein	0.287149	7.542	0.129268	0.468636	1.09346	null
BW25113_0392	ykiA	pseudogene	-0.14885	9.55437	0.119076	0.447879	1.15882	null
BW25113_0393	rdgC	nucleoid-associated ssDNA and dsDNA binding protein; competitive inhibitor of RecA function	0.617852	7.41638	0.000439574	0.00919147	6.76549	null
BW25113_0394	mak	manno(fructo)kinase	0.20809	7.46808	0.200895	0.57555	0.796988	null
BW25113_0396	araJ	arabinose-inducible putative transporter, MFS family	0.0806929	9.85036	0.392174	0.767986	0.380848	null
BW25113_0397	sbcC	exonuclease, dsDNA, ATP-dependent	-0.021862	9.09964	0.840989	0.973614	0.0385782	null
BW25113_0398	sbcD	exonuclease, dsDNA, ATP-dependent	0.178066	8.09228	0.230922	0.60862	0.716387	null
BW25113_0399	phoB	response regulator in two-component regulatory system with PhoR (or CreC)	-0.153438	7.22409	0.432571	0.790597	0.338986	null
BW25113_0400	phoR	sensory histidine kinase in two-component regulatory system with PhoB	-0.0842547	8.05259	0.532108	0.850452	0.233698	null
BW25113_0401	brnQ	branched-chain amino acid transport system 2 carrier protein; LIV-II transport system for Ile, Leu, and Val	-0.303612	8.09398	0.0309959	0.209424	2.2555	null
BW25113_0402	proY	proline-specific permease	0.0640638	8.48533	0.60621	0.884027	0.177838	null
BW25113_0403	malZ	maltodextrin glucosidase	0.0888735	8.55422	0.451326	0.802922	0.316668	null
BW25113_0404	acpH	acyl carrier protein (ACP) phosphodiesterase; ACP hydrolyase	-0.220339	5.76395	0.554387	0.862205	0.213896	null
BW25113_0405	queA	S-adenosylmethionine:tRNA ribosyltransferase-isomerase	-0.043689	6.92776	0.832707	0.970905	0.0425984	null
BW25113_0406	tgt	tRNA-guanine transglycosylase	0.215928	7.62432	0.153443	0.51266	0.963926	null
BW25113_0407	yajC	SecYEG protein translocase auxillary subunit	-1.116	5.37214	0.0139841	0.12691	2.97812	null
BW25113_0408	secD	SecYEG protein translocase auxillary subunit	-3.41358	3.89621	0.000410489	0.00883451	6.82263	polymyxin B susceptible
BW25113_0409	secF	SecYEG protein translocase auxillary subunit	-2.23834	3.44863	0.00289678	0.0399393	4.64605	null
BW25113_0410	yajD	HNH nuclease family protein	-0.0932008	6.42938	0.700546	0.920431	0.119618	null
BW25113_0411	tsx	nucleoside channel, receptor of phage T6 and colicin K	-0.190529	7.60714	0.240609	0.61791	0.694532	null
BW25113_0412	yajI	putative lipoprotein	0.356723	7.18799	0.0512646	0.277405	1.84993	null
BW25113_0413	nrdR	Nrd regulon repressor	-0.567065	4.09225	0.442898	0.79844	0.324744	null
BW25113_0414	ribD	fused diaminohydroxyphosphoribosylaminopyrimidine deaminase and 5-amino-6-(5-phosphoribosylamino) uracil reductase	1.7192	2.70427	0.0210408	0.166664	2.58499	null
BW25113_0415	ribE	riboflavin synthase beta chain	4.42645	0.079409	0.200496	0.57555	0.796988	null
BW25113_0416	nusB	transcription antitermination protein	-5.2555	0.983484	0.0511403	0.277405	1.84993	null
BW25113_0417	thiL	thiamine monophosphate kinase	0.589198	1.31964	0.701621	0.920747	0.119124	null
BW25113_0418	pgpA	phosphatidylglycerophosphatase A	-0.0297445	5.95016	0.928252	0.999865	0.000194189	null
BW25113_0419	yajO	2-carboxybenzaldehyde reductase	0.0450355	7.29394	0.808149	0.964005	0.0528874	null
BW25113_0420	dxs	1-deoxyxylulose-5-phosphate synthase, thiamine triphosphate-binding, FAD-requiring	0.649272	1.14015	0.762606	0.945913	0.080221	null
BW25113_0421	ispA	geranyltranstransferase	-1.74036	2.74709	0.0412615	0.244441	2.03244	null
BW25113_0422	xseB	exonuclease VII small subunit	-0.0118945	4.19244	1	1	0	null
BW25113_0423	thiI	tRNA s(4)U8 sulfurtransferase	0.0102607	7.61359	0.967205	1	0	null
BW25113_0424	yajL	oxidative-stress-resistance chaperone	-0.303356	6.463	0.314692	0.705111	0.504079	null
BW25113_0425	panE	2-dehydropantoate reductase, NADPH-specific	-0.0511686	7.60249	0.770174	0.949594	0.0746171	null
BW25113_0426	yajQ	phage Phi6 host factor, ATP/GTP binding protein	0.0587941	5.72892	0.867013	0.982096	0.0260647	null
BW25113_0427	yajR	putative transporter	-0.104572	7.75903	0.583533	0.876729	0.189798	null
BW25113_0428	cyoE	protoheme IX farnesyltransferase	0.34006	6.90977	0.110734	0.432715	1.20851	null
BW25113_0429	cyoD	cytochrome o ubiquinol oxidase subunit IV	0.203001	5.43339	0.602338	0.882177	0.180859	null
BW25113_0430	cyoC	cytochrome o ubiquinol oxidase subunit III	-0.324888	6.10206	0.227372	0.606936	0.720384	null
BW25113_0431	cyoB	cytochrome o ubiquinol oxidase subunit I	0.0177574	8.1087	0.895751	0.991791	0.0118921	null
BW25113_0432	cyoA	cytochrome o ubiquinol oxidase subunit II	0.378625	7.69932	0.0116447	0.111932	3.15931	null
BW25113_0433	ampG	muropeptide transporter	-0.0859232	8.52621	0.464548	0.812806	0.299017	null
BW25113_0434	yajG	putative lipoprotein	-0.593418	6.92912	0.00558547	0.0651933	3.93913	null
BW25113_0435	bolA	stationary-phase morphogene, transcriptional repressor for mreB; also regulator for dacA, dacC, and ampC	-0.0323707	6.44227	0.913096	0.996362	0.00525751	null
BW25113_0436	tig	peptidyl-prolyl cis/trans isomerase (trigger factor)	-0.604857	7.68546	0.000159686	0.00414432	7.91465	null
BW25113_0437	clpP	proteolytic subunit of ClpA-ClpP and ClpX-ClpP ATP-dependent serine proteases	-1.90989	5.66422	1.26e-06	5.39e-05	14.1794	null
BW25113_0438	clpX	ATPase and specificity subunit of ClpX-ClpP ATP-dependent serine protease	-1.24733	6.65861	5.01e-08	2.48e-06	18.6196	null
BW25113_0439	lon	DNA-binding ATP-dependent protease La	-2.17295	6.86242	2.11e-16	2.07e-14	45.4582	polymyxin B susceptible
BW25113_0440	hupB	HU, DNA-binding transcriptional regulator, beta subunit	0.113033	7.04224	0.608351	0.884591	0.176918	null
BW25113_0441	ppiD	periplasmic folding chaperone, has an inactive PPIase domain	-0.642108	8.34009	1.73e-06	7.03e-05	13.7951	null
BW25113_0442	ybaV	putative competence-suppressing periplasmic helix-hairpin-helix DNA-binding protein	0.0131562	7.09855	0.959775	1	0	null
BW25113_0443	fadM	long-chain acyl-CoA thioesterase III	-0.223372	7.03047	0.236463	0.612503	0.707211	null
BW25113_0444	queC	7-cyano-7-deazaguanine (preQ0) synthase; queuosine biosynthesis	0.661907	6.73764	0.00455326	0.0553415	4.17549	null
BW25113_0445	ybaE	putative ABC superfamily transporter periplasmic-binding protein	-0.0996394	8.60186	0.478612	0.817544	0.290632	null
BW25113_0446	cof	thiamine pyrimidine pyrophosphate hydrolase; HMP-PP phosphatase	-0.0565106	6.77851	0.809315	0.964005	0.0528874	null
BW25113_0447	ybaO	putative DNA-binding transcriptional regulator	-0.0903915	6.11656	0.732507	0.934216	0.0981726	null
BW25113_0448	mdlA	putative multidrug transporter subunit of ABC superfamily, ATP-binding component	-0.128911	8.2765	0.300639	0.692441	0.530237	null
BW25113_0449	mdlB	putative multidrug transporter subunit of ABC superfamily, ATP-binding component	-0.212377	8.29203	0.195472	0.570391	0.809978	null
BW25113_0450	glnK	nitrogen assimilation regulatory protein for GlnL, GlnE, and AmtB	-0.291159	5.21523	0.524175	0.846199	0.240931	null
BW25113_0451	amtB	ammonium transporter	0.0805522	7.51652	0.674477	0.908604	0.138277	null
BW25113_0452	tesB	acyl-CoA thioesterase 2	-0.137933	6.88408	0.533603	0.851448	0.232009	null
BW25113_0453	ybaY	outer membrane lipoprotein	-0.0717715	6.50797	0.768076	0.948592	0.0761408	null
BW25113_0454	ybaZ	excision repair protein, alkyltransferase-like protein ATL	-0.0837492	5.87816	0.800555	0.961963	0.0559474	null
BW25113_0455	ffs	NA	-0.0249955	1.06656	1	1	0	null
BW25113_0456	ybaA	DUF1428 family protein	-0.0519451	5.75403	0.88438	0.987874	0.0176003	null
BW25113_0457	ylaB	putative membrane-anchored cyclic-di-GMP phosphodiesterase	-0.133132	9.20213	0.171158	0.532575	0.908944	null
BW25113_0458	ylaC	DUF1449 family inner membrane protein	0.124022	6.73025	0.585543	0.877624	0.188325	null
BW25113_0459	maa	maltose O-acetyltransferase	-0.124242	8.46114	0.289286	0.679621	0.557198	null
BW25113_0460	hha	modulator of gene expression, with H-NS	-0.0842772	6.38711	0.765647	0.947822	0.0773126	null
BW25113_0461	tomB	Hha toxicity attenuator; conjugation-related protein	-0.0980727	8.34104	0.431911	0.790019	0.34004	null
BW25113_0462	acrB	multidrug efflux system protein	-0.21244	9.09611	0.0304188	0.206156	2.27819	null
BW25113_0463	acrA	multidrug efflux system	-0.446794	7.89837	0.00238724	0.0345328	4.85589	null
BW25113_0464	acrR	transcriptional repressor	-0.15615	8.29942	0.242305	0.619347	0.691179	null
BW25113_0465	mscK	mechanosensitive channel protein, intermediate conductance, K+ regulated	-0.179647	9.5765	0.0999281	0.40997	1.28641	null
BW25113_0466	ybaM	DUF2496 family protein	-0.996066	4.74597	0.0378572	0.233603	2.09787	null
BW25113_0467	priC	primosomal replication protein N''	0.149401	6.72088	0.476595	0.817544	0.290632	null
BW25113_0468	ybaN	DUF454 family inner membrane protein	-0.0340649	6.09286	0.921563	0.999481	0.000749637	null
BW25113_0469	apt	adenine phosphoribosyltransferase	0.575051	6.50339	0.0509643	0.277405	1.84993	null
BW25113_0470	dnaX	DNA polymerase III/DNA elongation factor III, tau and gamma subunits	0.58361	2.88235	0.441388	0.798285	0.325024	null
BW25113_0471	ybaB	DNA-binding protein, putative nucleoid-associated protein	-0.689679	5.63409	0.057457	0.300356	1.73526	null
BW25113_0472	recR	gap repair protein	-0.0101778	7.20648	0.961834	1	0	null
BW25113_0473	htpG	protein refolding molecular co-chaperone Hsp90, Hsp70-dependent; heat-shock protein; ATPase	-0.199786	8.56991	0.0725128	0.341073	1.55185	null
BW25113_0474	adk	adenylate kinase	-3.60652	0.186901	0.336578	0.721304	0.47132	null
BW25113_0475	hemH	ferrochelatase	2.34879	1.02844	0.0682248	0.329232	1.60282	null
BW25113_0476	aes	acetyl esterase	-0.340384	7.20562	0.0699349	0.333357	1.58486	null
BW25113_0477	gsk	inosine/guanosine kinase	0.197499	8.05077	0.163548	0.524019	0.93231	null
BW25113_0478	ybaL	inner membrane putative NAD(P)-binding transporter	0.103013	8.55155	0.379382	0.759331	0.397199	null
BW25113_0479	fsr	putative fosmidomycin efflux system protein	-0.0705351	7.91243	0.649555	0.900902	0.150558	null
BW25113_0480	ushA	bifunctional UDP-sugar hydrolase/5'-nucleotidase	0.0203821	7.83047	0.894692	0.991791	0.0118921	null
BW25113_0481	ybaK	Cys-tRNA(Pro)/Cys-tRNA(Cys) deacylase	-1.15941	5.17935	0.00366363	0.047708	4.38963	null
BW25113_0482	ybaP	TraB family protein	0.38156	7.03116	0.0399133	0.238938	2.06529	null
BW25113_0483	ybaQ	putative DNA-binding transcriptional regulator	-0.0544024	5.52473	0.908483	0.994544	0.00789332	null
BW25113_0484	copA	copper transporter	0.0306873	8.96714	0.780044	0.952629	0.0700141	null
BW25113_0485	glsA	glutaminase 1	-0.140711	7.61907	0.528356	0.849528	0.235266	null
BW25113_0486	ybaT	putative amino acid transporter	-0.10827	7.63935	0.528675	0.849733	0.234919	null
BW25113_0487	cueR	copper-responsive regulon transcriptional regulator	-0.0717748	5.88889	0.815319	0.964803	0.0516935	null
BW25113_0488	ybbJ	inner membrane protein that stimulates the ftsH htpX mutant suppressor activity of QmcA	0.398607	6.36109	0.106444	0.425007	1.23444	null
BW25113_0489	qmcA	PHB domain membrane-anchored putative protease	-0.168884	7.9752	0.23073	0.60862	0.716387	null
BW25113_0490	fetA	iron exporter, ATP-binding subunit, ABC transporter FetAB subunit; peroxide resistance protein	0.0573424	8.74124	0.589153	0.878955	0.186138	null
BW25113_0491	fetB	iron exporter permease subunit, ABC transporter FetAB; peroxide resistance protein	0.0404617	8.71414	0.72386	0.930643	0.103701	null
BW25113_0492	ybbN	DnaK co-chaperone, thioredoxin-like protein	0.311191	7.3196	0.0927094	0.39444	1.34212	null
BW25113_0493	ybbO	putative oxidoreductase	0.289832	6.89816	0.169224	0.530267	0.915209	null
BW25113_0494	tesA	multifunctional acyl-CoA thioesterase 1; protease I; lysophospholipase L1	-0.14426	6.0047	0.636512	0.898696	0.154094	null
BW25113_0495	ybbA	putative ABC superfamily transporter ATP-binding subunit	0.0460737	6.9688	0.826829	0.968312	0.0464569	null
BW25113_0496	ybbP	putative ABC transporter permease	-0.0917261	8.82827	0.392526	0.768047	0.380734	null
BW25113_0497	rhsD	Rhs family putative polymorphic toxin	-0.177083	9.65508	0.0752238	0.349826	1.51529	null
BW25113_0498	ybbC	putative immunity protein	-0.369257	4.591	0.577387	0.870626	0.199875	null
BW25113_0499	rhsH	pseudogene	0.289372	8.93813	0.00507303	0.0602818	4.05213	null
BW25113_0501	ybbD	pseudogene	-0.629026	5.07383	0.139211	0.484437	1.04562	null
BW25113_0502	ylbG	pseudogene	-0.0896261	6.51024	0.719437	0.927931	0.10791	null
BW25113_0503	mnmH	tRNA 2-selenouridine synthase, selenophosphate-dependent	-0.189206	7.533	0.228358	0.606936	0.720384	null
BW25113_0504	allS	allD operon transcriptional activator	-0.0220776	6.47796	0.945397	1	0	null
BW25113_0505	allA	ureidoglycolate lyase, releasing urea	-0.224564	6.11502	0.40414	0.775397	0.366993	null
BW25113_0506	allR	transcriptional repressor of all and gcl operons; glyoxylate-induced	-0.215334	6.93129	0.363161	0.746629	0.421537	null
BW25113_0507	gcl	glyoxylate carboligase	-0.0610598	8.55122	0.632841	0.897112	0.15664	null
BW25113_0508	hyi	hydroxypyruvate isomerase	0.168892	8.28869	0.192275	0.567058	0.818432	null
BW25113_0509	glxR	tartronate semialdehyde reductase, NADH-dependent	0.0828689	8.30627	0.495794	0.826383	0.275117	null
BW25113_0511	ybbW	putative allantoin transporter	0.0965417	10.0798	0.331573	0.72064	0.47265	null
BW25113_0512	allB	allantoinase	0.0515286	8.45933	0.714107	0.925877	0.111107	null
BW25113_0513	ybbY	putative uracil/xanthine transporter	-0.0357084	9.19368	0.739046	0.935093	0.0968183	null
BW25113_0514	glxK	glycerate kinase II	0.119782	8.07019	0.41676	0.782744	0.353388	null
BW25113_0515	allE	S-ureidoglycine aminohydrolase	0.0675031	9.44456	0.480738	0.817978	0.289866	null
BW25113_0516	allC	allantoate amidohydrolase	0.0456853	9.6343	0.624884	0.892518	0.164047	null
BW25113_0517	allD	ureidoglycolate dehydrogenase	0.141049	8.77261	0.228918	0.607094	0.720009	null
BW25113_0518	fdrA	putative NAD(P)-binding acyl-CoA synthetase	-0.0209325	8.45234	0.87303	0.983373	0.0241889	null
BW25113_0520	ylbF	putative anaerobic allantoin catabolic oxamate carbamoyltransferase; DUF2877 family protein	0.32563	7.2614	0.0699657	0.333357	1.58486	null
BW25113_0521	ybcF	putative carbonate kinase	0.0112311	6.97941	0.971346	1	0	null
BW25113_0522	purK	N5-carboxyaminoimidazole ribonucleotide synthase	0.138842	7.4556	0.393209	0.768307	0.380246	null
BW25113_0523	purE	N5-carboxyaminoimidazole ribonucleotide mutase	0.105332	6.51267	0.652117	0.901838	0.149061	null
BW25113_0524	lpxH	UDP-2,3-diacylglucosamine pyrophosphohydrolase	-1.42523	1.86748	0.323287	0.713528	0.486959	null
BW25113_0525	ppiB	peptidyl-prolyl cis-trans isomerase B (rotamase B)	0.0407842	3.51274	0.973147	1	0	null
BW25113_0526	cysS	cysteinyl-tRNA synthetase	0.916072	1.95065	0.482869	0.818446	0.28904	null
BW25113_0527	ybcI	DUF457 family inner membrane protein	-0.0185569	6.66985	0.955003	1	0	null
BW25113_0528	ybcJ	ribosome-associated protein; putative RNA-binding protein	0.816471	4.03664	0.17809	0.544136	0.87796	null
BW25113_0529	folD	bifunctional 5,10-methylene-tetrahydrofolate dehydrogenase/ 5,10-methylene-tetrahydrofolate cyclohydrolase	0.0541208	2.56101	1	1	0	null
BW25113_0530	sfmA	FimA homolog	-0.193583	7.04144	0.381193	0.75963	0.39663	null
BW25113_0531	sfmC	putative periplasmic pilus chaperone	-0.270444	8.66434	0.0136035	0.12452	3.00555	null
BW25113_0532	sfmD	putative outer membrane export usher protein	-0.0446322	10.7068	0.646142	0.899658	0.152551	null
BW25113_0533	sfmH	FimA homolog	-0.040394	9.05747	0.70137	0.920747	0.119124	null
BW25113_0534	sfmF	FimA homolog	0.0681365	8.26315	0.627843	0.89437	0.161057	null
BW25113_0535	sfmZ	response regulator family protein	-0.296964	7.71949	0.0516082	0.277496	1.84946	null
BW25113_0536	argU	NA	-1.94021	-0.222714	1	1	0	null
BW25113_0537	intD	DLP12 prophage; putative phage integrase	-0.302744	8.11206	0.0264127	0.191666	2.38333	null
BW25113_0539	exoD	pseudogene	0.0506232	6.73861	0.840293	0.973319	0.0390149	null
BW25113_0542	renD	pseudogene	0.0453483	4.80093	0.946781	1	0	null
BW25113_0543	emrE	DLP12 prophage; multidrug resistance protein	-0.0813483	8.89974	0.444469	0.799042	0.323656	null
BW25113_0544	ybcK	DLP12 prophage; putative recombinase	-0.420727	5.94467	0.19476	0.570391	0.809978	null
BW25113_0545	ybcL	inactive polymorphonuclear leukocyte migration suppressor; DLP12 prophage; secreted protein, UPF0098 family	-0.0255659	9.40198	0.801323	0.961963	0.0559474	null
BW25113_0546	ybcM	DLP12 prophage; putative DNA-binding transcriptional regulator	-0.568714	7.76222	0.000151546	0.00395633	7.98162	null
BW25113_0547	ybcN	DLP12 prophage; uncharacterized protein	-0.11518	7.06882	0.580287	0.873566	0.195011	null
BW25113_0548	ninE	DLP12 prophage; conserved protein	-0.37523	6.29902	0.238973	0.615801	0.699464	null
BW25113_0549	ybcO	DLP12 prophage; uncharacterized protein	-0.802628	5.7035	0.0225831	0.174353	2.51992	null
BW25113_0550	rusA	DLP12 prophage; endonuclease RUS	-0.554719	6.62322	0.0151879	0.133484	2.90526	null
BW25113_0551	quuD	DLP12 prophage; putative antitermination protein	-0.182453	8.63972	0.0923793	0.394175	1.34309	null
BW25113_0552	insH1	IS5 transposase and trans-activator	-0.310587	4.7972	0.532889	0.850926	0.232895	null
BW25113_0553	nmpC	pseudogene	0.0127407	9.30835	0.902517	0.992137	0.0113891	null
BW25113_0554	essD	DLP12 prophage; putative phage lysis protein	-0.698386	8.68001	8.36e-06	0.000302254	11.6919	null
BW25113_0555	rrrD	DLP12 prophage; putative lysozyme	0.0475459	8.64699	0.679776	0.910378	0.135463	null
BW25113_0556	rzpD	DLP12 prophage; putative murein endopeptidase	0.19046	7.49279	0.302869	0.693516	0.527998	null
BW25113_0557	borD	DLP12 prophage; putative lipoprotein	-0.168464	8.48753	0.139336	0.484437	1.04562	null
BW25113_0558	ybcV	DLP12 prophage; uncharacterized protein	-0.0556784	3.85503	0.97015	1	0	null
BW25113_0559	ybcW	DLP12 prophage; uncharacterized protein	-0.168477	8.21364	0.212568	0.592034	0.756248	null
BW25113_0560	nohD	DLP12 prophage; DNA packaging protein	0.346028	4.98439	0.483337	0.818833	0.28836	null
BW25113_0561	tfaD	pseudogene	-0.238031	6.64162	0.277523	0.665631	0.587206	null
BW25113_0562	ybcY	pseudogene	0.00153186	8.77253	0.993424	1	0	null
BW25113_0563	tfaX	pseudogene	0.0238685	8.21623	0.868334	0.982971	0.024779	null
BW25113_0564	appY	global transcriptional activator; DLP12 prophage	-0.61738	4.21576	0.334404	0.721304	0.47132	null
BW25113_0565	ompT	DLP12 prophage; outer membrane protease VII (outer membrane protein 3b)	0.312343	10.5951	0.000971556	0.0172843	5.85439	null
BW25113_0566	envY	porin thermoregulatory transcriptional activator	0.212188	8.47588	0.0593535	0.304852	1.71382	null
BW25113_0567	ybcH	PRK09936 family protein	-0.172864	7.11808	0.380248	0.759331	0.397199	null
BW25113_0568	nfrA	bacteriophage N4 receptor, outer membrane subunit	0.0899171	9.23043	0.354194	0.736084	0.442058	null
BW25113_0569	nfrB	bacteriophage N4 receptor, inner membrane subunit	0.162545	8.55	0.178395	0.544314	0.87749	null
BW25113_0570	cusS	sensory histidine kinase in two-component regulatory system with CusR, senses copper ions	0.247151	7.56619	0.169711	0.531039	0.913109	null
BW25113_0571	cusR	response regulator in two-component regulatory system with CusS	0.287184	6.72315	0.320177	0.710218	0.493667	null
BW25113_0572	cusC	copper/silver efflux system, outer membrane component	0.188146	9.16134	0.0544214	0.290335	1.78421	null
BW25113_0573	cusF	periplasmic copper- and silver-binding protein	-0.00855207	9.16238	0.933977	1	0	null
BW25113_0574	cusB	copper/silver efflux system, membrane fusion protein	0.109649	8.32732	0.394725	0.768807	0.379306	null
BW25113_0575	cusA	copper/silver efflux system, membrane component	0.258802	8.87926	0.0292993	0.202383	2.30484	null
BW25113_0576	pheP	phenylalanine transporter	0.0482853	7.52264	0.771499	0.949697	0.074461	null
BW25113_0577	ybdG	mechanosensitive channel protein, miniconductance	0.0955586	10.6677	0.281607	0.670299	0.577123	null
BW25113_0578	nfsB	dihydropteridine reductase, NAD(P)H-dependent, oxygen-insensitive	-0.0466147	6.92801	0.828195	0.968356	0.046391	null
BW25113_0579	ybdF	DUF419 family protein	0.1597	5.52516	0.668322	0.908378	0.138636	null
BW25113_0580	ybdJ	DUF1158 family putative inner membrane protein	0.12039	5.50013	0.732519	0.934216	0.0981726	null
BW25113_0581	ybdK	weak gamma-glutamyl:cysteine ligase	-0.0130138	7.90935	0.937343	1	0	null
BW25113_0582	insL1	IS186 transposase	1.92302	1.22076	0.189887	0.563667	0.827084	null
BW25113_0583	entD	phosphopantetheinyltransferase component of enterobactin synthase multienzyme complex	0.278023	6.69519	0.185866	0.557013	0.844216	null
BW25113_0584	fepA	iron-enterobactin outer membrane transporter	0.0481705	8.56789	0.672422	0.908604	0.138277	null
BW25113_0585	fes	enterobactin/ferric enterobactin esterase	-0.642823	6.67535	0.00838698	0.0881032	3.50466	null
BW25113_0586	entF	enterobactin synthase multienzyme complex component, ATP-dependent	-0.0725882	9.35117	0.465857	0.812884	0.298878	null
BW25113_0587	fepE	regulator of length of O-antigen component of lipopolysaccharide chains	0.0738214	8.89399	0.469892	0.815512	0.294222	null
BW25113_0588	fepC	iron-enterobactin transporter subunit	-0.335321	5.72628	0.275743	0.66371	0.591375	null
BW25113_0589	fepG	iron-enterobactin transporter subunit	0.047087	5.73767	0.895406	0.991791	0.0118921	null
BW25113_0590	fepD	iron-enterobactin transporter subunit	-1.09581	5.64659	0.00407134	0.0516171	4.27601	null
BW25113_0591	entS	enterobactin exporter, iron-regulated	-0.0746334	7.49013	0.684348	0.912189	0.132596	null
BW25113_0592	fepB	iron-enterobactin transporter subunit	-0.0995537	5.69577	0.780758	0.952629	0.0700141	null
BW25113_0593	entC	isochorismate synthase 1	0.156343	7.25313	0.38222	0.760647	0.394701	null
BW25113_0594	entE	2,3-dihydroxybenzoate-AMP ligase component of enterobactin synthase multienzyme complex	-0.311197	7.94816	0.0298657	0.204005	2.29333	null
BW25113_0595	entB	isochorismatase	0.147796	6.83928	0.553432	0.862205	0.213896	null
BW25113_0596	entA	2,3-dihydro-2,3-dihydroxybenzoate dehydrogenase	0.272396	6.49166	0.232576	0.610355	0.712279	null
BW25113_0597	entH	enterobactin synthesis proofreading thioesterase	0.257223	6.68818	0.317412	0.707312	0.499581	null
BW25113_0598	cstA	carbon starvation protein involved in peptide utilization; APC peptide transporter family protein	-0.152563	8.51622	0.211148	0.590866	0.759097	null
BW25113_0599	ybdH	putative oxidoreductase	-0.110864	7.72224	0.458535	0.809223	0.30539	null
BW25113_0600	ybdL	methionine aminotransferase, PLP-dependent	0.0963905	7.4403	0.561995	0.866818	0.206198	null
BW25113_0601	ybdM	Spo0J family protein, ParB-like nuclease domain	0.157486	6.73781	0.449293	0.802581	0.31728	null
BW25113_0602	ybdN	PAPS reductase-like domain protein	0.0260225	8.33837	0.835766	0.971462	0.0417702	null
BW25113_0603	ybdO	putative DNA-binding transcriptional regulator	-0.0811801	6.97907	0.680334	0.910378	0.135463	null
BW25113_0604	dsbG	thiol:disulfide interchange protein, periplasmic	0.418173	7.68369	0.0055223	0.0647989	3.94789	null
BW25113_0605	ahpC	alkyl hydroperoxide reductase, C22 subunit	1.02049	5.70203	0.00216009	0.0319809	4.96664	null
BW25113_0606	ahpF	alkyl hydroperoxide reductase, F52a subunit, FAD/NAD(P)-binding	0.34976	7.83029	0.0152263	0.133488	2.90521	null
BW25113_0607	uspG	universal stress protein UP12	-0.386004	7.59744	0.0152695	0.133488	2.90521	null
BW25113_0608	ybdR	putative Zn-dependent NAD(P)-binding oxidoreductase	0.0479123	8.59637	0.690288	0.91458	0.128818	null
BW25113_0610	rnk	regulator of nucleoside diphosphate kinase	0.3911	5.70189	0.211481	0.590916	0.758976	null
BW25113_0611	rna	ribonuclease I	0.504338	6.81003	0.0118572	0.112989	3.14574	null
BW25113_0612	citT	citrate:succinate antiporter	0.109346	7.99823	0.42162	0.783989	0.351094	null
BW25113_0613	citG	2-(5''-triphosphoribosyl)-3'-dephosphocoenzyme-A synthase	0.0617356	6.92609	0.768092	0.948592	0.0761408	null
BW25113_0614	citX	apo-citrate lyase phosphoribosyl-dephospho-CoA transferase	-0.516124	6.47184	0.0272431	0.194808	2.35988	null
BW25113_0615	citF	citrate lyase, citrate-ACP transferase (alpha) subunit	-0.223458	7.84568	0.126057	0.459711	1.1212	null
BW25113_0616	citE	citrate lyase, citryl-ACP lyase (beta) subunit	-0.147395	7.03367	0.499792	0.829936	0.268928	null
BW25113_0617	citD	citrate lyase, acyl carrier (gamma) subunit	-0.196127	6.08042	0.485116	0.819613	0.286985	null
BW25113_0618	citC	[citrate [pro-3S]-lyase] ligase	-0.189297	8.33305	0.118943	0.44776	1.1592	null
BW25113_0619	citA	sensory histidine kinase in two-component regulatory system with CitB	-0.0469304	8.5575	0.67619	0.909559	0.136761	null
BW25113_0620	citB	response regulator in two-component regulatory system with CitA	-0.0776071	8.24984	0.548768	0.859179	0.21897	null
BW25113_0621	dcuC	anaerobic C4-dicarboxylate transport	0.109245	8.89972	0.399494	0.771681	0.373923	null
BW25113_0622	pagP	phospholipid:lipid A palmitoyltransferase	0.116772	8.09669	0.442862	0.79844	0.324744	null
BW25113_0623	cspE	constitutive cold shock family transcription antitermination protein; negative regulator of cspA transcription; RNA melting protein; ssDNA-binding protein	0.358297	4.3322	0.567159	0.8681	0.204067	null
BW25113_0624	flc	fluoride efflux channel, dual topology membrane protein	1.50453	4.75179	0.0205338	0.16412	2.60718	null
BW25113_0627	tatE	TatABCE protein translocation system subunit	-0.0542763	4.8378	0.921761	0.999481	0.000749637	null
BW25113_0628	lipA	lipoate synthase	-0.364661	1.64939	0.921723	0.999481	0.000749637	null
BW25113_0629	ybeF	LysR family putative transcriptional regulator	-0.0645137	9.24446	0.546514	0.859132	0.219049	null
BW25113_0630	lipB	octanoyltransferase; octanoyl-[ACP]:protein N-octanoyltransferase	-1.17488	3.65366	0.0620352	0.313055	1.67551	null
BW25113_0631	ybeD	UPF0250 family protein	-4.98616	0.838826	0.0779023	0.35654	1.48786	null
BW25113_0632	dacA	D-alanyl-D-alanine carboxypeptidase (penicillin-binding protein 5)	-0.497561	7.29694	0.00405195	0.0515193	4.27874	null
BW25113_0633	rlpA	septal ring protein, suppressor of prc, minor lipoprotein	-0.245181	7.10652	0.202527	0.577228	0.792787	null
BW25113_0634	mrdB	cell wall shape-determining protein	1.97377	1.39681	0.117053	0.443632	1.17256	null
BW25113_0635	mrdA	transpeptidase involved in peptidoglycan synthesis (penicillin-binding protein 2)	0.092059	2.07246	1	1	0	null
BW25113_0636	rlmH	23S rRNA m(3)Psi1915 pseudouridine methyltransferase, SAM-dependent	0.0523206	5.3571	0.901308	0.992137	0.0113891	null
BW25113_0637	rsfS	ribosomal silencing factor	0.26982	5.56763	0.441761	0.798285	0.325024	null
BW25113_0638	cobC	putative alpha-ribazole-5'-P phosphatase	-0.054028	6.60934	0.816888	0.9649	0.0515486	null
BW25113_0639	nadD	nicotinic acid mononucleotide adenylyltransferase, NAD(P)-dependent	-1.20036	1.94672	0.34327	0.724299	0.465343	null
BW25113_0640	holA	DNA polymerase III, delta subunit	-0.449492	3.86256	0.504248	0.835398	0.259465	null
BW25113_0641	lptE	LPS assembly OM complex LptDE, lipoprotein component	1.03676	-0.0673707	1	1	0	null
BW25113_0642	leuS	leucyl-tRNA synthetase	0.335446	2.14144	0.766048	0.948051	0.0769628	null
BW25113_0643	ybeL	DUF1451 family protein	-0.343846	6.19795	0.222339	0.603962	0.727471	null
BW25113_0644	ybeQ	Sel1 family TPR-like repeat protein	0.0233843	8.38968	0.849801	0.977914	0.0322209	null
BW25113_0645	ybeR	uncharacterized protein	0.035036	8.02652	0.805966	0.964005	0.0528874	null
BW25113_0646	djlB	putative HscC co-chaperone, uncharacterized J domain-containing protein	-0.0858941	9.76012	0.346957	0.729983	0.454065	null
BW25113_0647	ybeT	Sel1 family TPR-like repeat protein	0.161094	8.37555	0.165595	0.52471	0.930407	null
BW25113_0648	ybeU	DUF1266 family protein	-0.0106211	8.0997	0.944924	1	0	null
BW25113_0649	djlC	J domain-containing HscC co-chaperone; Hsc56	-0.124196	8.2775	0.323034	0.713528	0.486959	null
BW25113_0650	hscC	Hsp70 family chaperone Hsc62, binds to RpoD and inhibits transcription	0.0235693	8.99536	0.831224	0.970202	0.0436435	null
BW25113_0651	rihA	ribonucleoside hydrolase 1	0.205498	8.48923	0.0668707	0.326159	1.61635	null
BW25113_0652	gltL	glutamate, aspartate ABC transporter ATP-binding subunit	0.00711317	6.64213	0.978663	1	0	null
BW25113_0653	gltK	glutamate, aspartate ABC transporter permease subunit	-0.254187	6.40645	0.294496	0.684749	0.546353	null
BW25113_0654	gltJ	glutamate, aspartate ABC transporter permease subunit	0.0388621	7.13002	0.836174	0.971462	0.0417702	null
BW25113_0655	gltI	glutamate, aspartate binding protein, periplasmic; part of GltJKLI ABC transporter	0.121887	6.5688	0.605422	0.883843	0.178137	null
BW25113_0656	insH1	IS5 transposase and trans-activator	-0.666731	3.52852	0.347586	0.73061	0.452826	null
BW25113_0657	lnt	apolipoprotein N-acyltransferase	0.470224	2.95078	0.574781	0.869841	0.201176	null
BW25113_0658	ybeX	putative ion transport	-0.24758	6.57591	0.303531	0.693516	0.527998	null
BW25113_0659	ybeY	ssRNA-specific endoribonuclease; co-endoribonuclease working with RNase R in 16S rRNA 3' end maturation and quality control; rRNA transcription antitermination factor	-1.02268	1.30031	0.576791	0.87047	0.200133	null
BW25113_0660	ybeZ	PhoH-like heat shock protein	0.294139	6.52487	0.244036	0.621645	0.685838	null
BW25113_0661	miaB	tRNA-i(6)A37 methylthiotransferase	-0.696658	7.71685	3.43e-05	0.00107196	9.86553	null
BW25113_0662	ubiF	2-octaprenyl-3-methyl-6-methoxy-1,4-benzoquinol oxygenase	-1.44203	2.32608	0.234457	0.611201	0.710281	null
BW25113_0664	glnX	NA	0.935301	2.09339	0.298807	0.68989	0.535561	null
BW25113_0665	glnV	NA	2.00022	0.877582	0.150948	0.507995	0.977114	null
BW25113_0666	metU	NA	-2.08856	2.60577	0.094918	0.39869	1.32666	null
BW25113_0668	glnW	NA	-0.171158	1.13257	1	1	0	null
BW25113_0670	glnU	NA	-0.768674	1.88324	0.684654	0.91232	0.132388	null
BW25113_0673	metT	NA	-3.22931	2.41419	0.0138087	0.125876	2.98992	null
BW25113_0674	asnB	asparagine synthetase B	-0.197383	8.39358	0.114241	0.437906	1.19131	null
BW25113_0675	umpH	UMP phosphatase	0.0115738	7.07975	0.96136	1	0	null
BW25113_0676	nagC	N-acetylglucosamine-inducible nag divergent operon transcriptional repressor	-0.153701	7.39034	0.379834	0.759331	0.397199	null
BW25113_0677	nagA	N-acetylglucosamine-6-phosphate deacetylase	0.912815	7.29181	1.49e-07	7.05e-06	17.1143	null
BW25113_0678	nagB	glucosamine-6-phosphate deaminase	-0.345611	6.52823	0.126077	0.459711	1.1212	null
BW25113_0679	nagE	fused N-acetyl glucosamine specific PTS enzyme: IIC, IIB, and IIA components	-0.356092	8.34631	0.00848883	0.0884461	3.49906	null
BW25113_0680	glnS	glutamyl-tRNA synthetase	-1.16315	2.33611	0.287459	0.677855	0.560951	null
BW25113_0681	chiP	chitoporin, uptake of chitosugars	-0.0800948	7.93364	0.66762	0.908378	0.138636	null
BW25113_0682	chiQ	chitosugar-induced verified lipoprotein	-0.177748	5.79081	0.595057	0.881189	0.182477	null
BW25113_0683	fur	ferric iron uptake regulon transcriptional repressor; autorepressor	-0.481214	4.67828	0.381589	0.760077	0.395782	null
BW25113_0684	fldA	flavodoxin 1	3.44358	0.535696	0.0598151	0.305992	1.70844	null
BW25113_0685	ybfE	LexA-regulated protein, CopB family	-0.585549	5.30737	0.174365	0.537219	0.896417	null
BW25113_0686	ybfF	acyl-CoA esterase	-0.0793168	6.63124	0.725712	0.931444	0.102459	null
BW25113_0687	seqA	negative modulator of initiation of replication	-1.28148	2.57019	0.149182	0.505738	0.983537	null
BW25113_0688	pgm	phosphoglucomutase	-3.8012	5.22338	5.47e-14	4.73e-12	37.6202	polymyxin B susceptible
BW25113_0689	ybfP	lipoprotein	0.132813	8.57602	0.264264	0.649503	0.622592	null
BW25113_0691	ybfG	pseudogene	-0.0695166	9.03777	0.508453	0.837675	0.255537	null
BW25113_0692	potE	putrescine/proton symporter: putrescine/ornithine antiporter	0.0276253	7.89643	0.866023	0.981478	0.0269721	null
BW25113_0693	speF	ornithine decarboxylase isozyme, inducible	-0.134262	8.89712	0.213188	0.592683	0.754668	null
BW25113_0694	kdpE	response regulator in two-component regulatory system with KdpD	0.086547	6.6495	0.684051	0.912068	0.132787	null
BW25113_0695	kdpD	fused sensory histidine kinase in two-component regulatory system with KdpE: signal sensing protein	-0.0120387	8.5206	0.921778	0.999481	0.000749637	null
BW25113_0696	kdpC	potassium translocating ATPase, subunit C	-0.14525	6.56714	0.547318	0.859132	0.219049	null
BW25113_0697	kdpB	potassium translocating ATPase, subunit B	-0.0371047	8.46583	0.758667	0.943762	0.0835053	null
BW25113_0698	kdpA	potassium translocating ATPase, subunit A	-0.134702	7.96492	0.3655	0.749288	0.416408	null
BW25113_0699	ybfA	DUF2517 family protein	0.446931	5.89019	0.254036	0.63646	0.651858	null
BW25113_0700	rhsC	Rhs family putative polymorphic toxin	-0.0874343	8.6233	0.431077	0.789503	0.340982	null
BW25113_0702	ybfB	putative membrane protein	-0.119408	2.30388	1	1	0	null
BW25113_0703	rhsO	pseudogene	-0.0544049	9.47078	0.613223	0.885888	0.174803	null
BW25113_0704	ybfC	putative periplasmic protein	-0.479795	4.45646	0.376856	0.759331	0.397199	null
BW25113_0705	ybfL	pseudogene	0.15687	5.90909	0.680482	0.910378	0.135463	null
BW25113_0706	ybfD	H repeat-associated putative transposase	-0.290506	6.3851	0.279977	0.668661	0.580653	null
BW25113_0707	ybgA	DUF1722 family protein	-0.100424	6.28214	0.702501	0.921628	0.117743	null
BW25113_0708	phr	deoxyribodipyrimidine photolyase, FAD-binding	0.205655	7.64833	0.195603	0.570391	0.809978	null
BW25113_0709	dtpD	dipeptide and tripeptide permease D	0.0522159	8.31965	0.667	0.908378	0.138636	null
BW25113_0710	ybgI	NIF3 family metal-binding protein	-0.176922	6.42794	0.479214	0.817544	0.290632	null
BW25113_0711	ybgJ	putative allophanate hydrolase, subunit 1	-0.0835872	6.52373	0.746039	0.938415	0.0917021	null
BW25113_0712	ybgK	putative allophanate hydrolase, subunit 2	0.273201	7.50948	0.0841108	0.371841	1.42724	null
BW25113_0713	ybgL	UPF0271 family protein	0.250029	6.5976	0.24953	0.629652	0.667374	null
BW25113_0714	nei	endonuclease VIII/ 5-formyluracil/5-hydroxymethyluracil DNA glycosylase	-0.138573	6.32437	0.608575	0.884591	0.176918	null
BW25113_0715	abrB	regulator of aidB expression; inner membrane protein	0.223322	7.31612	0.187331	0.5589	0.839338	null
BW25113_0716	ybgO	putative fimbrial protein	-0.187608	7.74326	0.217185	0.599514	0.738135	null
BW25113_0717	ybgP	putative periplasmic pilin chaperone	-0.141115	6.65292	0.523174	0.845053	0.242886	null
BW25113_0718	ybgQ	putative outer membrane protein	-0.192385	9.56533	0.0460463	0.25979	1.94458	null
BW25113_0719	ybgD	putative fimbrial-like adhesin protein	-0.172595	9.61813	0.135858	0.480415	1.05765	null
BW25113_0720	gltA	citrate synthase	0.433512	7.13823	0.044871	0.257105	1.95957	null
BW25113_0721	sdhC	succinate dehydrogenase, membrane subunit, binds cytochrome b556	-0.194294	4.23044	0.782577	0.952672	0.0699485	null
BW25113_0722	sdhD	succinate dehydrogenase, membrane subunit, binds cytochrome b556	-0.182145	4.07428	0.824247	0.968204	0.0466164	null
BW25113_0723	sdhA	succinate dehydrogenase, flavoprotein subunit	-0.986673	6.89832	0.00410287	0.0517197	4.27314	null
BW25113_0724	sdhB	succinate dehydrogenase, FeS subunit	-0.697221	5.42852	0.248005	0.628127	0.670872	null
BW25113_0726	sucA	2-oxoglutarate decarboxylase, thiamine triphosphate-binding	-3.82553	4.45828	9.96e-08	4.83e-06	17.66	polymyxin B susceptible
BW25113_0727	sucB	dihydrolipoyltranssuccinase	-3.35502	3.34302	0.000436449	0.00916959	6.76893	polymyxin B susceptible
BW25113_0728	sucC	succinyl-CoA synthetase, beta subunit	-0.877733	6.6476	9.75e-05	0.0026732	8.54722	null
BW25113_0729	sucD	succinyl-CoA synthetase, NAD(P)-binding, alpha subunit	-0.646717	6.33472	0.0160348	0.137906	2.85825	null
BW25113_0730	mngR	Transcriptional repressor for the mannosyl-D-glycerate catabolic operon	-0.184607	6.57314	0.425603	0.785564	0.348199	null
BW25113_0731	mngA	fused 2-O-a-mannosyl-D-glycerate specific PTS enzymes: IIA component/IIB component/IIC component	0.0907038	7.93521	0.648729	0.900902	0.150558	null
BW25113_0732	mngB	alpha-mannosidase	-0.00301478	9.97616	0.975809	1	0	null
BW25113_0733	cydA	cytochrome d terminal oxidase, subunit I	-1.23996	2.19381	0.234161	0.611201	0.710281	null
BW25113_0734	cydB	cytochrome d terminal oxidase, subunit II	2.37791	1.99206	0.0103889	0.103001	3.27926	null
BW25113_0735	ybgE	putative inner membrane protein in cydABX-ybgE operon	-0.0916325	5.28191	0.833466	0.971019	0.042428	null
BW25113_0736	ybgC	acyl-CoA thioester hydrolase	-0.174976	5.47757	0.621875	0.892082	0.164753	null
BW25113_0737	tolQ	membrane spanning protein in TolA-TolQ-TolR complex	0.39777	4.20719	0.485968	0.820233	0.285894	null
BW25113_0738	tolR	membrane spanning protein in TolA-TolQ-TolR complex	-1.40089	4.95516	0.00565817	0.0658181	3.92537	null
BW25113_0739	tolA	membrane anchored protein in TolA-TolQ-TolR complex	-0.780855	5.13288	0.0685761	0.329943	1.59971	null
BW25113_0740	tolB	periplasmic protein	-1.13298	6.12271	0.000538714	0.0109028	6.51916	null
BW25113_0741	pal	peptidoglycan-associated outer membrane lipoprotein	-1.04229	4.58252	0.0511818	0.277405	1.84993	null
BW25113_0742	ybgF	periplasmic TolA-binding protein	-0.174431	6.50865	0.46554	0.812806	0.299017	null
BW25113_0743	lysT	NA	1.12847	1.48465	0.414966	0.780737	0.357091	null
BW25113_0744	valT	NA	-0.400671	3.66176	0.592304	0.880214	0.184073	null
BW25113_0745	lysW	NA	-0.254541	1.77172	0.928091	0.999865	0.000194189	null
BW25113_0746	valZ	NA	-0.681564	3.65993	0.421977	0.783989	0.351094	null
BW25113_0747	lysY	NA	-3.59174	1.96199	0.0196979	0.158879	2.654	null
BW25113_0748	lysZ	NA	1.26049	1.72117	0.266804	0.652877	0.615117	null
BW25113_0749	lysQ	NA	0.772041	2.73289	0.484602	0.819181	0.287746	null
BW25113_0750	nadA	quinolinate synthase, subunit A	-0.16048	7.59748	0.360001	0.742862	0.428834	null
BW25113_0751	pnuC	nicotinamide riboside transporter	0.0252383	6.84384	0.917271	0.997853	0.00310081	null
BW25113_0752	zitB	zinc efflux system	0.14479	7.30868	0.408192	0.777361	0.363343	null
BW25113_0753	ybgS	putative periplasmic protein	-0.102745	6.65808	0.671969	0.908604	0.138277	null
BW25113_0754	aroG	3-deoxy-D-arabino-heptulosonate-7-phosphate synthase, phenylalanine repressible	0.161424	6.69863	0.459425	0.809716	0.304512	null
BW25113_0755	gpmA	phosphoglyceromutase 1	-0.539951	6.88663	0.0101092	0.100682	3.31213	null
BW25113_0756	galM	aldose 1-epimerase; type-1 mutarotase	-0.0240988	7.16254	0.928154	0.999865	0.000194189	null
BW25113_0757	galK	galactokinase	0.0411906	7.70933	0.839471	0.972997	0.0394923	null
BW25113_0758	galT	galactose-1-phosphate uridylyltransferase	-0.337192	7.31868	0.183982	0.553041	0.854542	null
BW25113_0759	galE	UDP-galactose-4-epimerase	-3.14373	5.89126	3.79e-18	4.18e-16	51.0859	polymyxin B susceptible
BW25113_0760	modF	fused molybdate transporter subunits of ABC superfamily: ATP-binding components	-0.214681	7.64467	0.223282	0.603962	0.727471	null
BW25113_0761	modE	transcriptional repressor for the molybdenum transport operon modABC	-0.230712	7.29963	0.189705	0.563667	0.827084	null
BW25113_0762	acrZ	AcrAB-TolC efflux pump accessory protein, membrane-associated	0.690724	3.76581	0.271115	0.657788	0.604304	null
BW25113_0763	modA	molybdate transporter subunit	-0.0674988	6.60708	0.796774	0.961008	0.0573803	null
BW25113_0764	modB	molybdate transporter subunit	-0.263892	6.62549	0.348279	0.730774	0.452503	null
BW25113_0765	modC	molybdate transporter subunit	0.0506417	6.81694	0.80696	0.964005	0.0528874	null
BW25113_0766	ybhA	pyridoxal phosphate (PLP) phosphatase	-0.284355	7.24876	0.101479	0.41265	1.27701	null
BW25113_0767	pgl	6-phosphogluconolactonase	-0.379059	6.022	0.177481	0.543283	0.880224	null
BW25113_0768	ybhD	putative DNA-binding transcriptional regulator	0.0954129	7.90812	0.528182	0.849528	0.235266	null
BW25113_0769	ybhH	putative PrpF family isomerase	-0.0170805	9.49632	0.85927	0.980887	0.0278416	null
BW25113_0770	ybhI	putative transporter	-0.0550562	9.43103	0.573241	0.869719	0.201379	null
BW25113_0771	ybhJ	putative hydratase	0.0820068	9.53814	0.372596	0.756508	0.402573	null
BW25113_0772	ybhC	acyl-CoA thioesterase, lipoprotein	-0.524383	8.02489	0.000662622	0.0129177	6.2745	null
BW25113_0773	ybhB	kinase inhibitor homolog, UPF0098 family	-0.460083	6.33733	0.072856	0.341958	1.54811	null
BW25113_0774	bioA	7,8-diaminopelargonic acid synthase, PLP-dependent	-0.256887	7.24204	0.141207	0.488632	1.03318	null
BW25113_0775	bioB	biotin synthase	0.308593	7.02739	0.0982082	0.405327	1.30284	null
BW25113_0776	bioF	8-amino-7-oxononanoate synthase	0.0487824	7.11225	0.814004	0.964803	0.0516935	null
BW25113_0777	bioC	malonyl-ACP O-methyltransferase, SAM-dependent	-0.288957	7.41311	0.0811058	0.366045	1.44991	null
BW25113_0778	bioD	dethiobiotin synthetase	-0.22712	6.76733	0.393962	0.768422	0.380029	null
BW25113_0779	uvrB	excinulease of nucleotide excision repair, DNA damage recognition component	-0.0653769	7.95221	0.649744	0.900902	0.150558	null
BW25113_0780	ybhK	putative NAD(P)-binding transferase	-0.272591	6.89826	0.248614	0.628986	0.6689	null
BW25113_0781	moaA	molybdopterin biosynthesis protein A	-0.21647	6.98312	0.308244	0.699699	0.515195	null
BW25113_0782	moaB	inactive molybdopterin adenylyltransferase	0.0243677	6.26599	0.926274	0.999865	0.000194189	null
BW25113_0783	moaC	molybdopterin biosynthesis, protein C	0.0389604	6.04972	0.895716	0.991791	0.0118921	null
BW25113_0784	moaD	molybdopterin synthase, small subunit	-0.236332	4.87996	0.633403	0.897423	0.15614	null
BW25113_0785	moaE	molybdopterin synthase, large subunit	-0.0867492	6.40851	0.771528	0.949697	0.074461	null
BW25113_0786	ybhL	UPF0005 family inner membrane protein	0.34781	7.47639	0.0436355	0.252651	1.98478	null
BW25113_0787	ybhM	UPF0005 family inner membrane protein	0.00644966	6.8849	0.989299	1	0	null
BW25113_0788	ybhN	UPF0104 family inner membrane protein	-0.16184	7.20809	0.393603	0.768422	0.380029	null
BW25113_0789	clsB	cardiolipin synthase 2	0.0110231	7.23606	0.952767	1	0	null
BW25113_0790	ybhP	endo/exonuclease/phosphatase family protein	-0.193617	6.36789	0.465247	0.812806	0.299017	null
BW25113_0791	ybhQ	inner membrane protein	0.411534	6.36889	0.113163	0.43623	1.19684	null
BW25113_0792	ybhR	inner membrane putative ABC superfamily transporter permease	-0.0650754	7.12273	0.733739	0.934259	0.0981052	null
BW25113_0793	ybhS	inner membrane putative ABC superfamily transporter permease	0.293095	7.35358	0.0962884	0.401156	1.31776	null
BW25113_0794	ybhF	putative transporter subunit of ABC superfamily: ATP-binding component	0.0427496	7.82835	0.775958	0.952037	0.0709099	null
BW25113_0795	ybhG	putative membrane fusion protein (MFP) component of efflux pump, membrane anchor	0.0931494	7.32202	0.61918	0.890715	0.166965	null
BW25113_0796	ybiH	DUF1956 domain-containing tetR family putative transcriptional regulator	-0.0285062	6.44073	0.928954	0.999999	1.17e-06	null
BW25113_0797	rhlE	ATP-dependent RNA helicase	-0.0788914	7.67376	0.602648	0.882177	0.180859	null
BW25113_0798	ybiA	DUF1768 family protein	0.0789688	5.9981	0.827612	0.968356	0.046391	null
BW25113_0799	dinG	ATP-dependent DNA helicase	-0.249276	7.82009	0.0916897	0.39238	1.34968	null
BW25113_0800	ybiB	putative family 3 glycosyltransferase	0.168455	7.12157	0.406231	0.776501	0.36494	null
BW25113_0801	ybiC	putative dehydrogenase	0.118252	7.31018	0.5317	0.85045	0.233701	null
BW25113_0802	ybiJ	DUF1471 family putative periplasmic protein	0.513806	3.50266	0.488847	0.820258	0.28585	null
BW25113_0803	ybiI	DksA-type zinc finger protein	0.269198	4.82286	0.5585	0.864294	0.210406	null
BW25113_0804	ybiX	Fe(II)-dependent oxygenase superfamily protein	0.322701	6.74765	0.127033	0.46167	1.11507	null
BW25113_0805	fiu	catecholate siderophore receptor Fiu	-0.171102	8.03622	0.256121	0.639194	0.645673	null
BW25113_0806	mcbA	colanic acid mucoidy stimulation protein	-0.32811	4.89828	0.499993	0.829936	0.268928	null
BW25113_0807	rlmF	23S rRNA m(6)A1618 methyltransferase, SAM-dependent	-0.0262041	7.15636	0.896715	0.991905	0.0117267	null
BW25113_0808	ybiO	mechanosensitive channel protein, intermediate conductance	0.109738	8.09543	0.530526	0.85045	0.233701	null
BW25113_0809	glnQ	glutamine transporter subunit	-0.262195	6.79541	0.20935	0.587939	0.766263	null
BW25113_0810	glnP	glutamine transporter subunit	0.42155	6.46971	0.0643849	0.320033	1.64371	null
BW25113_0811	glnH	glutamine transporter subunit	-0.294134	6.36398	0.224301	0.604899	0.725234	null
BW25113_0812	dps	Fe-binding and storage protein; stress-inducible DNA-binding protetin	-0.328228	7.17388	0.0859374	0.376894	1.40777	null
BW25113_0813	rhtA	threonine and homoserine efflux system	-0.000212056	7.55982	1	1	0	null
BW25113_0814	ompX	outer membrane protein X	-1.00991	6.02179	0.00081802	0.0151643	6.04318	null
BW25113_0815	ybiP	putative EptAB family phosphoethanolamine transferase, inner membrane protein	-0.12217	8.34776	0.307334	0.698228	0.51823	null
BW25113_0817	mntR	Mn(2+)-responsive manganese regulon transcriptional regulator	-0.472862	5.52226	0.218936	0.601459	0.733461	null
BW25113_0818	ybiR	putative transporter	0.0596876	7.48586	0.735862	0.934483	0.0977599	null
BW25113_0819	ldtB	L,D-transpeptidase linking Lpp to murein	-1.56301	7.16341	5.75e-11	3.73e-09	27.9984	null
BW25113_0820	ybiT	putative transporter subunit of ABC superfamily: ATP-binding component	0.140696	7.68648	0.385524	0.763092	0.390072	null
BW25113_0821	ybiU	DUF1479 family protein	-0.0614877	8.0294	0.673408	0.908604	0.138277	null
BW25113_0822	ybiV	sugar phosphatase; preference for fructose-1-P, ribose-5-P and glucose-6-P	-0.112419	6.50161	0.644142	0.899185	0.153311	null
BW25113_0823	ybiW	putative pyruvate formate lyase	0.0605123	8.47946	0.628333	0.89437	0.161057	null
BW25113_0824	ybiY	putative pyruvate formate lyase activating enzyme	0.120155	7.29383	0.50672	0.836093	0.258265	null
BW25113_0825	fsaA	fructose-6-phosphate aldolase 1	-0.0513868	6.64989	0.826971	0.968312	0.0464569	null
BW25113_0826	moeB	molybdopterin synthase sulfurylase	0.166892	6.83896	0.546562	0.859132	0.219049	null
BW25113_0827	moeA	molybdopterin molybdenumtransferase; molybdopterin biosynthesis protein	-0.275918	7.24538	0.165117	0.52471	0.930407	null
BW25113_0828	iaaA	Isoaspartyl peptidase	-0.0400033	7.1164	0.837767	0.97218	0.0407042	null
BW25113_0829	gsiA	glutathione transporter ATP-binding protein, ABC superfamily	-0.192298	8.27114	0.171866	0.53326	0.907089	null
BW25113_0830	gsiB	glutathione periplasmic binding protein, ABC superfamily transporter	-0.310598	7.99212	0.0514878	0.277496	1.84946	null
BW25113_0831	gsiC	glutathione transporter, permease component, ABC superfamily	0.0833773	7.28113	0.64031	0.898994	0.153617	null
BW25113_0832	gsiD	glutathione transporter, permease component, ABC superfamily	0.0673063	7.49261	0.674019	0.908604	0.138277	null
BW25113_0833	yliE	putative membrane-anchored cyclic-di-GMP phosphodiesterase	-0.176122	9.51709	0.0646113	0.320033	1.64371	null
BW25113_0834	yliF	putative membrane-anchored diguanylate cyclase	0.0556315	9.54423	0.587862	0.878353	0.187128	null
BW25113_0835	rimO	ribosomal protein S12 methylthiotransferase; radical SAM superfamily	-0.164078	7.60666	0.308714	0.699922	0.514735	null
BW25113_0836	bssR	repressor of biofilm formation by indole transport regulation	-0.135929	5.7618	0.681391	0.910419	0.135397	null
BW25113_0837	yliI	soluble aldose sugar dehydrogenase	-0.0153777	7.02018	0.950846	1	0	null
BW25113_0838	gstB	glutathione S-transferase	0.122041	6.2825	0.669478	0.908378	0.138636	null
BW25113_0839	dacC	D-alanyl-D-alanine carboxypeptidase (penicillin-binding protein 6a)	0.230674	7.84703	0.106428	0.425007	1.23444	null
BW25113_0840	deoR	deoxyribose-5-phosphate-inducible deoxyribose operon transcriptional repressor; repressor of nupG and tsx	-0.155421	5.91077	0.59024	0.879508	0.185232	null
BW25113_0841	ybjG	undecaprenyl pyrophosphate phosphatase	-0.0258518	6.2666	0.935523	1	0	null
BW25113_0842	mdfA	multidrug efflux system protein	0.0475831	7.48507	0.782606	0.952672	0.0699485	null
BW25113_0843	ybjH	uncharacterized protein	-0.187524	5.18321	0.664592	0.908226	0.138876	null
BW25113_0844	ybjI	5-amino-6-(5-phospho-D-ribitylamino)uracil phosphatase; pyrimidine phosphatase; riboflavin synthesis	-0.0497054	7.39167	0.783121	0.952672	0.0699485	null
BW25113_0845	ybjJ	putative transporter	0.156748	7.4899	0.339235	0.721304	0.47132	null
BW25113_0846	rcdA	transcriptional regulator of csgD and ybiJI; autoregulator	-0.445056	5.99197	0.136893	0.481873	1.05327	null
BW25113_0847	ybjL	putative transporter	0.020803	8.65663	0.863645	0.980887	0.0278416	null
BW25113_0848	ybjM	inner membrane protein	0.307357	6.58364	0.170175	0.531848	0.910914	null
BW25113_0849	grxA	glutaredoxin 1, redox coenzyme for ribonucleotide reductase (RNR1a)	-0.0918457	6.39602	0.774161	0.950891	0.0726486	null
BW25113_0850	ybjC	DUF1418 family protein	-0.0827538	5.82851	0.804353	0.963564	0.0535473	null
BW25113_0851	nfsA	nitroreductase A, NADPH-dependent, FMN-dependent	-0.154891	7.25591	0.400853	0.772973	0.37151	null
BW25113_0852	rimK	ribosomal protein S6 modification protein	-0.0284041	7.00244	0.902562	0.992137	0.0113891	null
BW25113_0853	ybjN	negative regulator of motility; multicopy suppressor of coaA(Ts)	-1.26434	5.10035	0.0043913	0.0541184	4.20774	null
BW25113_0854	potF	putrescine transporter subunit: periplasmic-binding component of ABC superfamily	-0.531455	6.55103	0.0211671	0.167065	2.58152	null
BW25113_0855	potG	putrescine transporter subunit: ATP-binding component of ABC superfamily	-0.0283287	7.22932	0.878889	0.985929	0.020445	null
BW25113_0856	potH	putrescine transporter subunit: membrane component of ABC superfamily	0.0251575	6.70481	0.924191	0.999865	0.000194189	null
BW25113_0857	potI	putrescine transporter subunit: membrane component of ABC superfamily	-0.00158348	6.19875	1	1	0	null
BW25113_0858	ybjO	DUF2593 family inner membrane protein	0.217404	6.13123	0.4592	0.809716	0.304512	null
BW25113_0859	rlmC	23S rRNA m(5)U747 methyltransferase, SAM-dependent	0.196029	7.3605	0.263598	0.648269	0.625335	null
BW25113_0860	artJ	arginine binding protein, periplasmic	0.196771	6.21687	0.473473	0.817544	0.290632	null
BW25113_0861	artM	arginine transporter subunit	-0.160013	7.14225	0.459549	0.809716	0.304512	null
BW25113_0862	artQ	arginine transporter subunit	-0.291532	6.40457	0.239852	0.616532	0.697753	null
BW25113_0863	artI	arginine transporter subunit	-0.29457	6.69197	0.169076	0.530179	0.915448	null
BW25113_0864	artP	arginine transporter subunit	-0.414116	6.35358	0.108893	0.428883	1.22134	null
BW25113_0865	ybjP	lipoprotein	-0.196736	6.67169	0.408912	0.777361	0.363343	null
BW25113_0866	ybjQ	UPF0145 family protein	0.0982515	4.57741	0.880627	0.986829	0.0191282	null
BW25113_0867	amiD	1,6-anhydro-N-acetylmuramyl-L-alanine amidase, Zn-dependent; OM lipoprotein	0.0119059	6.88459	0.958639	1	0	null
BW25113_0868	ybjS	putative NAD(P)H-dependent oxidoreductase with NAD(P)-binding Rossmann-fold domain	-0.0987929	7.58809	0.551888	0.86164	0.214842	null
BW25113_0869	ybjT	putative NAD-dependent oxidoreductase	-0.477486	7.53379	0.00566883	0.0658181	3.92537	null
BW25113_0870	ltaE	L-allo-threonine aldolase, PLP-dependent	0.0436594	7.41709	0.815927	0.964803	0.0516935	null
BW25113_0871	poxB	pyruvate dehydrogenase (pyruvate oxidase), thiamine triphosphate-binding, FAD-binding	-0.0646781	7.93499	0.657026	0.905088	0.143871	null
BW25113_0872	hcr	HCP oxidoreductase, NADH-dependent	-0.375629	6.92968	0.109479	0.429778	1.21834	null
BW25113_0873	hcp	hybrid-cluster [4Fe-2S-2O] protein in anaerobic terminal reductases	-0.315377	7.69894	0.04719	0.263094	1.92635	null
BW25113_0874	ybjE	putative transporter	-0.143287	8.18453	0.260728	0.645699	0.631066	null
BW25113_0875	aqpZ	aquaporin Z	0.0955706	7.64258	0.556047	0.862245	0.21383	null
BW25113_0876	ybjD	putative OLD family ATP-dependent endonuclease; DUF2813 family protein	0.00167745	7.84535	0.999697	1	0	null
BW25113_0877	ybjX	DUF535 family protein	0.694466	7.9734	8.55e-06	0.000306647	11.6711	null
BW25113_0878	macA	macrolide transporter subunit, membrane fusion protein (MFP) component	-0.104614	7.11847	0.581307	0.874736	0.19308	null
BW25113_0879	macB	fused macrolide transporter subunits of ABC superfamily: ATP-binding component/membrane component	0.169638	7.8764	0.241308	0.618624	0.692865	null
BW25113_0880	cspD	inhibitor of DNA replication, cold shock protein homolog	0.456415	4.83162	0.322192	0.712536	0.488965	null
BW25113_0881	clpS	regulatory protein for ClpA substrate specificity	-0.0323556	4.6845	0.980556	1	0	null
BW25113_0882	clpA	ATPase and specificity subunit of ClpA-ClpP ATP-dependent serine protease, chaperone activity	-0.0534547	8.29399	0.719216	0.927931	0.10791	null
BW25113_0883	serW	NA	0.246102	2.96104	0.751667	0.940544	0.0884333	null
BW25113_0884	infA	translation initiation factor IF-1	1.61026	0.526219	0.464866	0.812806	0.299017	null
BW25113_0885	aat	leucyl/phenylalanyl-tRNA-protein transferase	0.150619	6.66335	0.479496	0.817544	0.290632	null
BW25113_0886	cydC	fused glutathione, cysteine exporter subunits of ABC superfamily: membrane component/ATP-binding component	-3.00195	4.54577	6.02e-06	0.000225133	12.1169	polymyxin B susceptible
BW25113_0887	cydD	fused glutathione, cysteine exporter subunits of ABC superfamily: membrane component/ATP-binding component	-2.82057	3.77776	0.00123275	0.0211631	5.56231	null
BW25113_0888	trxB	thioredoxin reductase, FAD/NAD(P)-binding	-0.30799	4.69087	0.571877	0.869719	0.201379	null
BW25113_0889	lrp	leucine-responsive global transcriptional regulator	0.309595	6.60071	0.165618	0.52471	0.930407	null
BW25113_0890	ftsK	DNA translocase at septal ring sorting daughter chromsomes	-0.451277	6.4338	0.0623207	0.313215	1.67478	null
BW25113_0891	lolA	lipoprotein chaperone	4.44949	0.0798452	0.219601	0.601533	0.733284	null
BW25113_0892	rarA	DNA-dependent ATPase involved in processing recombination intermediates at replication forks	0.0689222	7.24818	0.693252	0.91553	0.127321	null
BW25113_0893	serS	seryl-tRNA synthetase, also charges selenocysteinyl-tRNA with serine	0.906726	0.704424	0.651099	0.901838	0.149061	null
BW25113_0894	dmsA	dimethyl sulfoxide reductase, anaerobic, subunit A	0.0810836	7.66738	0.638038	0.898792	0.153941	null
BW25113_0895	dmsB	dimethyl sulfoxide reductase, anaerobic, subunit B	-0.0299234	5.57287	0.952807	1	0	null
BW25113_0896	dmsC	dimethyl sulfoxide reductase, anaerobic, subunit C	-0.143614	6.91728	0.515331	0.840898	0.249997	null
BW25113_0897	ycaC	putative isochorismatase family hydrolase	-0.0300719	5.69788	0.944311	1	0	null
BW25113_0898	ycaD	putative MFS-type transporter	-0.0774922	6.7462	0.753943	0.942124	0.0860116	null
BW25113_0899	ycaM	putative transporter	-0.0135281	9.02575	0.900908	0.992137	0.0113891	null
BW25113_0900	ycaN	LysR family putative transcriptional regulator	-0.00585369	8.26981	0.972137	1	0	null
BW25113_0901	ycaK	putative NAD(P)H-dependent oxidoreductase	0.0461356	8.30509	0.756953	0.943141	0.0844544	null
BW25113_0902	pflA	[formate-C-acetyltransferase 1]-activating enzyme; pyruvate formate-lyase 1-activating enzyme	-0.25984	6.33044	0.306984	0.6982	0.518288	null
BW25113_0903	pflB	formate C-acetyltransferase 1, anaerobic; pyruvate formate-lyase 1	-0.0549227	8.46118	0.633847	0.897475	0.156056	null
BW25113_0904	focA	formate channel	-0.0662492	8.27396	0.597352	0.881726	0.181597	null
BW25113_0905	ycaO	ribosomal protein S12 methylthiotransferase accessory factor	0.129091	8.47647	0.274255	0.661699	0.595752	null
BW25113_0906	ycaP	UPF0702 family putative inner membrane protein	0.00514634	6.57709	1	1	0	null
BW25113_0907	serC	3-phosphoserine/phosphohydroxythreonine aminotransferase	0.182372	7.06409	0.339853	0.721902	0.470125	null
BW25113_0908	aroA	5-enolpyruvylshikimate-3-phosphate synthetase	-0.00620903	7.54774	0.979593	1	0	null
BW25113_0909	ycaL	putative peptidase-related chaperone	-0.297172	7.00701	0.134517	0.479991	1.05892	null
BW25113_0910	cmk	cytidylate kinase	-4.20547	2.45377	0.00096538	0.017244	5.85777	null
BW25113_0911	rpsA	30S ribosomal subunit protein S1	-0.134754	1.51503	1	1	0	null
BW25113_0912	ihfB	integration host factor (IHF), DNA-binding protein, beta subunit	0.645372	4.43599	0.212885	0.592213	0.755811	null
BW25113_0913	ycaI	ComEC family inner membrane protein	-0.162472	8.45548	0.182881	0.552488	0.855985	null
BW25113_0914	msbA	fused lipid transporter subunits of ABC superfamily: membrane component/ATP-binding component	-0.0116089	2.8786	1	1	0	null
BW25113_0915	lpxK	lipid A 4'kinase	-0.879523	1.98022	0.586011	0.877624	0.188325	null
BW25113_0916	ycaQ	DUF1006 family protein with C-terminal wHTH domain	0.221018	7.05048	0.248801	0.628986	0.6689	null
BW25113_0917	ycaR	peroxide and acid resistance protein, UPF0434 family	-1.41222	2.67674	0.183942	0.553041	0.854542	null
BW25113_0918	kdsB	3-deoxy-manno-octulosonate cytidylyltransferase	0.819795	1.62229	0.585584	0.877624	0.188325	null
BW25113_0919	ycbJ	protein kinase-like domain protein	0.168265	7.00763	0.391481	0.767651	0.381477	null
BW25113_0920	ycbC	DUF218 superfamily protein	0.578133	6.61037	0.00963182	0.097691	3.35563	null
BW25113_0921	smtA	putative S-adenosyl-L-methionine-dependent methyltransferase	0.0215343	6.14365	0.950058	1	0	null
BW25113_0922	mukF	chromosome condensin MukBEF, kleisin-like subunit, binds calcium	-0.211797	2.24741	0.845026	0.975364	0.0359871	null
BW25113_0923	mukE	chromosome condensin MukBEF, MukE localization factor	-2.89532	2.17539	0.0281416	0.198976	2.32934	null
BW25113_0924	mukB	chromosome condensin MukBEF, ATPase and DNA-binding subunit	-0.773348	2.89787	0.417097	0.782744	0.353388	null
BW25113_0925	ldtD	murein L,D-transpeptidase	0.0508733	8.15238	0.712783	0.925486	0.111718	null
BW25113_0926	ycbK	M15A protease-related family periplasmic protein	-0.0386072	5.8515	0.92404	0.999865	0.000194189	null
BW25113_0927	ycbL	putative metal-binding enzyme	0.324862	6.49495	0.161847	0.522361	0.936881	null
BW25113_0928	aspC	aspartate aminotransferase, PLP-dependent	-0.824698	6.82027	9.96e-05	0.00271327	8.52575	null
BW25113_0929	ompF	outer membrane porin 1a (Ia;b;F)	0.620555	7.44054	0.000258737	0.00610453	7.3559	null
BW25113_0930	asnS	asparaginyl tRNA synthetase	3.89329	-0.0615285	0.337494	0.721304	0.47132	null
BW25113_0931	pncB	nicotinate phosphoribosyltransferase	-0.398483	6.64813	0.0848314	0.373529	1.42071	null
BW25113_0932	pepN	aminopeptidase N	-0.353687	8.25963	0.0140084	0.12691	2.97812	null
BW25113_0933	ssuB	alkanesulfonate transporter subunit	-0.515565	6.38125	0.0389905	0.23621	2.08186	null
BW25113_0934	ssuC	putative alkanesulfonate transporter subunit	0.276283	6.38635	0.264826	0.64984	0.621844	null
BW25113_0935	ssuD	alkanesulfonate monooxygenase, FMNH(2)-dependent	0.0056477	6.84269	0.980476	1	0	null
BW25113_0936	ssuA	aliphatic sulfonate binding protein, SsuABC ABC transporter	-0.290467	6.8397	0.201671	0.577025	0.793295	null
BW25113_0937	ssuE	NAD(P)H-dependent FMN reductase	-0.0149166	6.64062	0.96695	1	0	null
BW25113_0938	elfA	laminin-binding fimbrin subunit	-0.0648222	7.91454	0.657794	0.905088	0.143871	null
BW25113_0939	elfD	putative periplasmic pilin chaperone	-0.0120649	8.31554	0.941673	1	0	null
BW25113_0940	elfC	putative outer membrane fimbrial subunit export usher protein	0.0283362	9.3891	0.786123	0.953899	0.0680919	null
BW25113_0941	elfG	putative fimbrial-like adhesin protein	0.012766	7.91046	0.934186	1	0	null
BW25113_0942	ycbU	putative fimbriae protein	0.0243254	5.59614	0.959672	1	0	null
BW25113_0943	ycbV	putative fimbrial-like adhesin protein	0.0614851	6.03092	0.836853	0.971462	0.0417702	null
BW25113_0944	ycbF	putative periplasmic pilin chaperone	0.182809	6.84026	0.387458	0.76461	0.387205	null
BW25113_0945	pyrD	dihydro-orotate oxidase, FMN-linked	-0.26306	8.08343	0.0428205	0.249569	2.00249	null
BW25113_0946	zapC	FtsZ stabilizer	0.439483	6.32082	0.0881127	0.383449	1.38289	null
BW25113_0947	ycbX	6-N-hydroxylaminopurine detoxification oxidoreductase	-0.10901	7.2534	0.600486	0.882177	0.180859	null
BW25113_0948	rlmL	fused 23S rRNA m(2)G2445 and m(7)G2069 methyltransferase, SAM-dependent	0.0209517	8.15217	0.898638	0.991905	0.0117267	null
BW25113_0949	uup	putative transporter subunit of ABC superfamily: ATP-binding component	-0.111685	6.98872	0.591185	0.880214	0.184073	null
BW25113_0950	pqiA	paraquat-inducible, SoxRS-regulated inner membrane protein	-0.800977	7.3167	9.2e-06	0.000324555	11.5893	null
BW25113_0951	pqiB	paraquat-inducible, SoxRS-regulated MCE domain protein	-0.824254	7.0427	1.64e-05	0.000542394	10.8484	null
BW25113_0952	pqiC	DUF330 family putative lipoprotein	-0.860546	6.20012	0.00208335	0.0314647	4.99012	null
BW25113_0953	rmf	ribosome modulation factor	0.716369	3.45817	0.337649	0.721304	0.47132	null
BW25113_0954	fabA	beta-hydroxydecanoyl thioester dehydrase	-1.45688	2.37643	0.325696	0.716336	0.481291	null
BW25113_0955	ycbZ	putative peptidase	-0.138605	7.298	0.491323	0.822039	0.282721	null
BW25113_0956	matP	Ter macrodomain organizer matS-binding protein	-1.3769	4.23807	0.0282806	0.199001	2.32915	null
BW25113_0957	ompA	outer membrane protein A (3a;II*;G;d)	0.386232	6.03094	0.163055	0.523344	0.934168	null
BW25113_0958	sulA	SOS cell division inhibitor	0.0548685	6.30455	0.826864	0.968312	0.0464569	null
BW25113_0959	sxy	CRP-S-dependent promoter expression factor	0.188141	7.13405	0.318977	0.709696	0.494727	null
BW25113_0960	yccS	putative transporter, FUSC superfamily inner membrane protein, tandem domains	-0.0198591	8.10386	0.88443	0.987874	0.0176003	null
BW25113_0961	yccF	DUF307 family inner membrane protein	-0.0678646	5.91547	0.829576	0.969046	0.0453624	null
BW25113_0962	helD	DNA helicase IV	0.00789983	7.68705	0.965035	1	0	null
BW25113_0963	mgsA	methylglyoxal synthase	0.0993995	6.00797	0.734768	0.934259	0.0981052	null
BW25113_0964	yccT	UPF0319 family protein	0.396366	6.19603	0.16317	0.523344	0.934168	null
BW25113_0965	yccU	putative CoA-binding protein	-0.0101113	5.32579	1	1	0	null
BW25113_0966	hspQ	heat shock protein involved in degradation of mutant DnaA; hemimethylated oriC DNA-binding protein	-0.806037	5.6992	0.0314453	0.210294	2.24952	null
BW25113_0967	rlmI	23S rRNA m(5)C1962 methyltransferase, SAM-dependent	-0.0209163	7.14002	0.933856	1	0	null
BW25113_0968	yccX	weak acylphosphatase	0.300652	5.48355	0.493539	0.824496	0.278416	null
BW25113_0969	tusE	mnm(5)-s(2)U34-tRNA 2-thiolation sulfurtransferase	-1.25287	2.19515	0.216458	0.59838	0.740866	null
BW25113_0970	yccA	HflBKC-binding inner membrane protein, UPF0005 family	-0.0786832	7.1564	0.686332	0.912902	0.131468	null
BW25113_0971	serT	NA	4.82074	0.208572	0.0880955	0.383449	1.38289	null
BW25113_0972	hyaA	hydrogenase 1, small subunit	0.0817994	7.24355	0.654192	0.903096	0.147049	null
BW25113_0973	hyaB	hydrogenase 1, large subunit	0.0636256	7.65352	0.706134	0.922121	0.116971	null
BW25113_0974	hyaC	hydrogenase 1, b-type cytochrome subunit	-0.0804993	6.78929	0.707512	0.922441	0.116471	null
BW25113_0975	hyaD	hydrogenase 1 maturation protease	0.121197	6.29558	0.639462	0.898792	0.153941	null
BW25113_0976	hyaE	putative HyaA chaperone	0.0923535	6.12842	0.750398	0.940021	0.0892349	null
BW25113_0977	hyaF	protein involved in nickel incorporation into hydrogenase-1 proteins	-0.235075	6.85372	0.265393	0.65087	0.619559	null
BW25113_0978	cbdA	cytochrome bd-II oxidase, subunit I	0.0412107	7.69569	0.811818	0.964005	0.0528874	null
BW25113_0979	cbdB	cytochrome bd-II oxidase, subunit II	0.0676361	7.58291	0.668005	0.908378	0.138636	null
BW25113_0980	appA	phosphoanhydride phosphorylase	0.0306147	7.58184	0.851292	0.978099	0.0319473	null
BW25113_0981	etk	tyrosine-protein kinase, role in O-antigen capsule formation	-0.0188514	8.17163	0.909693	0.994688	0.00768458	null
BW25113_0982	etp	Protein-tyrosine-phosphatase, role in O-antigen capsule formation; dephosphorylates Etk-P	0.432793	5.1332	0.27076	0.657499	0.604939	null
BW25113_0983	gfcE	putative O-antigen capsule outer membrane auxillary protein export channel	-0.0300456	7.11008	0.886087	0.988354	0.0168996	null
BW25113_0984	gfcD	putative O-antigen capsule production periplasmic protein	0.0694944	8.22712	0.650129	0.901153	0.150156	null
BW25113_0985	gfcC	putative O-antigen capsule production periplasmic protein	0.0202284	7.08029	0.92396	0.999865	0.000194189	null
BW25113_0986	gfcB	O-antigen capsule production lipoprotein	0.0497101	8.67386	0.659986	0.905426	0.143331	null
BW25113_0987	gfcA	O-antigen capsule production threonine-rich inner membrane protein	0.241173	5.2629	0.572715	0.869719	0.201379	null
BW25113_0989	cspH	stress protein, member of the CspA-family	-0.223756	6.17525	0.388055	0.764828	0.386792	null
BW25113_0990	cspG	cold shock protein homolog, cold-inducible	-0.34808	4.71312	0.471459	0.81578	0.293748	null
BW25113_0991	ymcE	cold shock gene	0.366744	4.79588	0.51185	0.839848	0.2518	null
BW25113_0992	yccM	putative 4Fe-4S membrane protein	-0.0614697	7.48838	0.736852	0.934483	0.0977599	null
BW25113_0993	torS	hybrid sensory histidine kinase in two-component regulatory system with TorR	0.0476064	8.24369	0.712122	0.925486	0.111718	null
BW25113_0994	torT	periplasmic sensory protein associated with the TorRS two-component regulatory system	0.394326	6.55616	0.0849845	0.37383	1.41955	null
BW25113_0995	torR	response regulator in two-component regulatory system with TorS	-0.318872	6.31937	0.227716	0.606936	0.720384	null
BW25113_0996	torC	trimethylamine N-oxide (TMAO) reductase I, cytochrome c-type subunit	-0.252183	6.80627	0.300706	0.692441	0.530237	null
BW25113_0997	torA	trimethylamine N-oxide (TMAO) reductase I, catalytic subunit	-0.0994061	7.72034	0.540532	0.856686	0.223161	null
BW25113_0998	torD	TorA-maturation chaperone	0.359761	5.42521	0.341201	0.723045	0.467843	null
BW25113_0999	cbpM	modulator of CbpA co-chaperone	0.175053	4.68329	0.772218	0.949697	0.074461	null
BW25113_1000	cbpA	DnaK co-chaperone; curved DNA-binding protein	-0.277554	6.76339	0.202702	0.57732	0.792557	null
BW25113_1001	yccE	uncharacterized protein	0.0232999	5.07606	0.963998	1	0	null
BW25113_1002	agp	glucose-1-phosphatase/inositol phosphatase	0.00448029	7.6294	0.985863	1	0	null
BW25113_1003	yccJ	uncharacterized protein	1.01123	3.89533	0.197898	0.574426	0.799807	null
BW25113_1004	wrbA	NAD(P)H:quinone oxidoreductase	-0.0681853	6.30383	0.800507	0.961963	0.0559474	null
BW25113_1006	rutG	pyrimidine permease	0.0106659	7.56322	0.958391	1	0	null
BW25113_1007	rutF	flavin:NADH reductase	-0.355173	5.70812	0.328843	0.717872	0.478201	null
BW25113_1008	rutE	putative malonic semialdehyde reductase	-0.511362	6.13441	0.0662582	0.324812	1.62232	null
BW25113_1009	rutD	putative aminoacrylate hydrolase, reactive intermediate detoxification	-0.133434	6.79792	0.531452	0.85045	0.233701	null
BW25113_1010	rutC	putative aminoacrylate deaminase, reactive intermediate detoxification; weak enamine/imine deaminase activity	-0.412283	5.61634	0.233984	0.611201	0.710281	null
BW25113_1011	rutB	ureidoacrylate amidohydrolase	-0.0349434	5.61082	0.943078	1	0	null
BW25113_1012	rutA	pyrimidine oxygenase, FMN-dependent	0.0501361	6.61559	0.833254	0.971019	0.042428	null
BW25113_1013	rutR	rut operon transcriptional repressor for	0.423284	5.90566	0.210713	0.590639	0.759651	null
BW25113_1014	putA	fused DNA-binding transcriptional regulator/proline dehydrogenase/pyrroline-5-carboxylate dehydrogenase	-0.108015	8.86736	0.331964	0.721135	0.471658	null
BW25113_1015	putP	proline:sodium symporter	0.19504	7.63595	0.202002	0.577228	0.792787	null
BW25113_1018	efeO	inactive ferrous ion transporter EfeUOB	-0.0358357	7.10181	0.865283	0.98101	0.0276604	null
BW25113_1019	efeB	deferrrochelatase, periplasmic	0.557999	6.59135	0.0249104	0.184714	2.43663	null
BW25113_1020	phoH	ATP-binding protein; putative PhoH family P-loop ATPase	-0.275486	6.9067	0.167274	0.526775	0.92474	null
BW25113_1021	pgaD	biofilm PGA synthase PgaCD, regulatory subunit; c-di-GMP-stimulated activity and dimerization	0.204339	7.43248	0.246882	0.626362	0.674932	null
BW25113_1022	pgaC	biofilm PGA synthase PgaCD, catalytic subunit; poly-beta-1,6-N-acetyl-D-glucosamine synthase; c-di-GMP-stimulated activity and dimerization	0.0525813	9.94828	0.547993	0.859132	0.219049	null
BW25113_1023	pgaB	poly-beta-1,6-N-acetyl-D-glucosamine (PGA) N-deacetylase outer membrane export lipoprotein	-0.293442	9.41837	0.00175875	0.0276143	5.17844	null
BW25113_1024	pgaA	biofilm adhesin polysaccharide PGA secretin; OM porin; poly-beta-1,6-N-acetyl-D-glucosamine export protein	-0.0139755	10.6227	0.869108	0.983206	0.0244338	null
BW25113_1025	ycdT	diguanylate cyclase, membrane-anchored	0.0986043	6.87038	0.636852	0.898696	0.154094	null
BW25113_1027	insE1	IS3 transposase A	0.128533	2.04177	1	1	0	null
BW25113_1028	ymdE	pseudogene	-0.0325057	5.48524	0.957261	1	0	null
BW25113_1029	ycdU	putative inner membrane protein	0.019288	7.6801	0.912494	0.996362	0.00525751	null
BW25113_1032	serX	NA	-0.0101615	4.04002	1	1	0	null
BW25113_1033	ghrA	glyoxylate/hydroxypyruvate reductase A	0.275226	6.29585	0.423089	0.784133	0.35083	null
BW25113_1034	ycdX	alkaline phosphatase	0.0583936	6.80479	0.798089	0.961792	0.0562034	null
BW25113_1035	ycdY	redox enzyme maturation protein (REMP) chaperone for YcdX	0.548206	6.16425	0.03177	0.211736	2.23966	null
BW25113_1036	ycdZ	DUF1097 family inner membrane protein	-0.288092	6.06043	0.349641	0.732138	0.449812	null
BW25113_1037	csgG	curli production assembly/transport outer membrane lipoprotein	-0.069313	7.97034	0.630371	0.895629	0.159027	null
BW25113_1038	csgF	curli nucleation outer membrane protein	0.228542	6.61928	0.292935	0.683128	0.549772	null
BW25113_1039	csgE	curlin secretion specificity factor	0.0682306	6.78121	0.754042	0.942124	0.0860116	null
BW25113_1040	csgD	csgBAC operon transcriptional regulator	-0.0398861	7.04613	0.849154	0.97768	0.032566	null
BW25113_1041	csgB	curlin nucleator protein, minor subunit in curli complex	-0.000521863	7.06856	1	1	0	null
BW25113_1042	csgA	curlin subunit, amyloid curli fibers, cryptic	0.0288951	7.45067	0.86885	0.983166	0.0244925	null
BW25113_1043	csgC	curli assembly protein	0.250965	7.73852	0.1446	0.498028	1.0057	null
BW25113_1044	ymdA	uncharacterized protein	-0.26076	7.64864	0.110816	0.432715	1.20851	null
BW25113_1045	ymdB	O-acetyl-ADP-ribose deacetylase; RNase III inhibitor during cold shock; putative cardiolipin synthase C regulatory subunit	-0.017268	6.26619	0.962098	1	0	null
BW25113_1046	clsC	stationary phase cardiolipin synthase 3	-0.211067	7.59781	0.183889	0.553041	0.854542	null
BW25113_1047	opgC	osmoregulated periplasmic glucan succinylation membrane protein	-0.213248	8.72593	0.0460057	0.25979	1.94458	null
BW25113_1048	opgG	osmoregulated periplasmic glucan (OPG) biosynthesis periplasmic protein	0.822472	7.14919	9.51e-05	0.00262154	8.57537	null
BW25113_1049	opgH	membrane glycosyltransferase; nutrient-dependent cell size regulator, FtsZ assembly antagonist	0.353488	8.00334	0.00872499	0.0897311	3.47825	null
BW25113_1050	yceK	outer membrane integrity lipoprotein	-0.108465	5.29692	0.781711	0.952672	0.0699485	null
BW25113_1051	msyB	multicopy suppressor of secY and secA	-0.662779	4.67259	0.175589	0.539727	0.889699	null
BW25113_1053	mdtG	putative drug efflux system protein	0.34508	6.70411	0.101726	0.412981	1.27585	null
BW25113_1054	lpxL	lauryl-acyl carrier protein (ACP)-dependent acyltransferase	-2.87732	2.15057	0.0188402	0.153932	2.69964	null
BW25113_1055	yceA	putative rhodanese-related sulfurtransferase	-0.305116	6.8381	0.145171	0.498117	1.00544	null
BW25113_1056	yceI	secreted protein	-0.252672	7.21862	0.184013	0.553041	0.854542	null
BW25113_1057	yceJ	putative cytochrome b561	-0.191113	7.59525	0.232048	0.610128	0.712816	null
BW25113_1058	yceO	uncharacterized protein	-0.391597	3.44849	0.6417	0.898994	0.153617	null
BW25113_1059	solA	N-methyltryptophan oxidase, FAD-binding	0.057735	7.52984	0.718407	0.927931	0.10791	null
BW25113_1060	bssS	biofilm regulator	-0.221512	6.81162	0.284739	0.673602	0.570031	null
BW25113_1061	dinI	DNA damage-inducible protein I	0.188737	5.27135	0.625371	0.892696	0.163759	null
BW25113_1062	pyrC	dihydro-orotase	0.341231	6.65688	0.148178	0.502893	0.991676	null
BW25113_1063	yceB	lipoprotein, DUF1439 family	-0.232084	6.28407	0.384397	0.761545	0.392999	null
BW25113_1064	grxB	glutaredoxin 2 (Grx2)	0.141136	6.02929	0.670467	0.908574	0.138323	null
BW25113_1065	mdtH	multidrug resistance efflux transporter conferring overexpression resistance to norfloxacin and enoxacin	-0.305934	7.57308	0.100951	0.411642	1.28054	null
BW25113_1066	rimJ	ribosomal-protein-S5-alanine N-acetyltransferase	0.322804	7.01047	0.122357	0.452887	1.14278	null
BW25113_1067	yceH	UPF0502 family protein	-0.24553	5.90816	0.411295	0.778814	0.360649	null
BW25113_1068	yceM	putative oxidoreductase	0.0819085	6.71653	0.701138	0.920747	0.119124	null
BW25113_1069	murJ	putative peptidoglycan lipid II flippase	-0.283125	0.605854	1	1	0	null
BW25113_1070	flgN	export chaperone for FlgK and FlgL	-0.268765	4.97982	0.6004	0.882177	0.180859	null
BW25113_1071	flgM	anti-sigma factor for FliA (sigma 28)	-0.183449	4.90603	0.707411	0.922441	0.116471	null
BW25113_1072	flgA	assembly protein for flagellar basal-body periplasmic P ring	0.0475939	5.75847	0.902682	0.992137	0.0113891	null
BW25113_1073	flgB	flagellar component of cell-proximal portion of basal-body rod	-0.00286435	5.50875	1	1	0	null
BW25113_1074	flgC	flagellar component of cell-proximal portion of basal-body rod	0.201465	5.47125	0.586338	0.877816	0.188009	null
BW25113_1075	flgD	flagellar hook assembly protein	0.225162	6.33728	0.37982	0.759331	0.397199	null
BW25113_1076	flgE	flagellar hook protein	0.105698	6.96048	0.590259	0.879508	0.185232	null
BW25113_1077	flgF	flagellar component of cell-proximal portion of basal-body rod	-0.350166	6.38458	0.154747	0.514377	0.959101	null
BW25113_1078	flgG	flagellar component of cell-distal portion of basal-body rod	-0.110036	6.38584	0.659763	0.905426	0.143331	null
BW25113_1079	flgH	flagellar protein of basal-body outer-membrane L ring	-0.159153	6.25114	0.53764	0.85502	0.22597	null
BW25113_1080	flgI	putative flagellar basal body protein	-0.155767	6.59919	0.529398	0.850275	0.233999	null
BW25113_1081	flgJ	flagellar rod assembly protein and murein hydrolase; flagellum-specific muramidase	-0.401658	6.34137	0.121197	0.451116	1.14843	null
BW25113_1082	flgK	flagellar hook-filament junction protein 1	0.10668	7.41478	0.531814	0.85045	0.233701	null
BW25113_1083	flgL	flagellar hook-filament junction protein	0.191362	6.40421	0.427766	0.78769	0.3443	null
BW25113_1084	rne	fused ribonucleaseE: endoribonuclease/RNA-binding protein/RNA degradosome binding protein	-0.522016	5.43181	0.15972	0.519487	0.944841	null
BW25113_1085	yceQ	uncharacterized protein	-1.15289	4.38882	0.0450734	0.257596	1.95682	null
BW25113_1086	rluC	23S rRNA pseudouridine(955,2504,2580) synthase	0.21214	6.26694	0.480002	0.817544	0.290632	null
BW25113_1087	yceF	Maf-like protein	-0.106518	7.19869	0.549732	0.859773	0.217973	null
BW25113_1088	yceD	DUF177 family protein	0.272732	5.57874	0.453067	0.8044	0.314016	null
BW25113_1089	rpmF	50S ribosomal subunit protein L32	-5.78021	1.33713	0.00778771	0.0838811	3.57551	null
BW25113_1090	plsX	putative phosphate acyltransferase	-1.36921	6.25624	3.56e-06	0.000135227	12.8523	null
BW25113_1091	fabH	3-oxoacyl-[acyl-carrier-protein] synthase III	-0.00892178	2.8172	1	1	0	null
BW25113_1092	fabD	malonyl-CoA-[acyl-carrier-protein] transacylase	-1.2074	1.05599	0.485229	0.819613	0.286985	null
BW25113_1093	fabG	3-oxoacyl-[acyl-carrier-protein] reductase	3.86603	-0.0619636	0.33781	0.721304	0.47132	null
BW25113_1094	acpP	acyl carrier protein (ACP)	4.83915	0.209009	0.0887134	0.384483	1.37901	null
BW25113_1095	fabF	3-oxoacyl-[acyl-carrier-protein] synthase II	-1.17836	6.55432	2.23e-05	0.000724064	10.4316	null
BW25113_1096	pabC	4-amino-4-deoxychorismate lyase component of para-aminobenzoate synthase multienzyme complex	0.203203	5.91091	0.474658	0.817544	0.290632	null
BW25113_1097	yceG	septation protein, ampicillin sensitivity	-0.00189083	6.37103	1	1	0	null
BW25113_1098	tmk	thymidylate kinase	-1.75561	0.770023	0.470108	0.815512	0.294222	null
BW25113_1099	holB	DNA polymerase III, delta prime subunit	-0.19876	2.12349	0.888238	0.988999	0.0159585	null
BW25113_1100	ycfH	putative DNase	0.0266986	6.46213	0.914553	0.996362	0.00525751	null
BW25113_1101	ptsG	fused glucose-specific PTS enzymes: IIB component/IIC component	-1.07183	6.68802	9.65e-07	4.21e-05	14.5343	null
BW25113_1102	fhuE	ferric-rhodotorulic acid outer membrane transporter	0.0696658	8.06042	0.597578	0.881726	0.181597	null
BW25113_1103	hinT	purine nucleoside phosphoramidase, dadA activator protein	-0.459363	4.96056	0.35047	0.732566	0.448969	null
BW25113_1104	ycfL	uncharacterized protein	-0.416478	4.3531	0.433774	0.791813	0.336769	null
BW25113_1105	lpoB	OM lipoprotein stimulator of MrcB transpeptidase	-1.13004	5.12127	0.0122449	0.115684	3.11174	null
BW25113_1106	thiK	thiamine kinase	0.321666	6.12596	0.235868	0.612147	0.70805	null
BW25113_1107	nagZ	beta N-acetyl-glucosaminidase	-0.0710901	6.35178	0.802992	0.962717	0.0548158	null
BW25113_1108	ycfP	putative UPF0227 family esterase	-0.80858	5.17075	0.0550065	0.292485	1.77356	null
BW25113_1109	ndh	respiratory NADH dehydrogenase 2/cupric reductase	-0.906751	4.83799	0.0559613	0.29569	1.75784	null
BW25113_1110	ycfJ	uncharacterized protein	-0.225323	6.08306	0.429167	0.788946	0.342002	null
BW25113_1111	ycfQ	repressor for bhsA(ycfR)	0.212854	5.4408	0.585904	0.877624	0.188325	null
BW25113_1112	bhsA	biofilm, cell surface and signaling protein	0.904396	2.8193	0.217197	0.599514	0.738135	null
BW25113_1113	ldtC	L,D-transpeptidase linking Lpp to murein	-0.295023	6.241	0.289997	0.680568	0.555188	null
BW25113_1114	mfd	transcription-repair coupling factor	-0.415878	7.90062	0.00587672	0.067521	3.88852	null
BW25113_1115	ycfT	inner membrane protein	-0.295246	6.88471	0.137537	0.482364	1.05181	null
BW25113_1116	lolC	lipoprotein-releasing system transmembrane protein	-0.929892	1.54669	0.555656	0.862245	0.21383	null
BW25113_1117	lolD	outer membrane-specific lipoprotein transporter subunit	-3.90976	0.301041	0.327895	0.717491	0.478968	null
BW25113_1118	lolE	lipoprotein-releasing system transmembrane protein	0.870326	1.9544	0.534106	0.851635	0.231693	null
BW25113_1119	nagK	N-acetyl-D-glucosamine kinase	-0.145585	5.40626	0.755438	0.942491	0.0854499	null
BW25113_1120	cobB	deacetylase of acs and cheY, chemotaxis regulator	-0.265046	5.40084	0.497099	0.826907	0.274203	null
BW25113_1121	ycfZ	inner membrane protein	-0.213463	6.99621	0.314479	0.705111	0.504079	null
BW25113_1122	ymfA	DUF3592 family inner membrane protein	-0.0240285	7.93436	0.873576	0.983373	0.0241889	null
BW25113_1123	potD	polyamine transporter subunit	0.0137262	6.18633	0.97505	1	0	null
BW25113_1124	potC	polyamine transporter subunit	-0.362079	5.73798	0.288091	0.67862	0.559324	null
BW25113_1125	potB	polyamine transporter subunit	-0.329159	6.01207	0.255903	0.639194	0.645673	null
BW25113_1126	potA	polyamine transporter subunit	0.116667	6.06495	0.678661	0.910378	0.135463	null
BW25113_1127	pepT	peptidase T	-0.0683454	6.51366	0.773294	0.950355	0.0734618	null
BW25113_1128	roxA	50S ribosomal protein L16 arginine hydroxylase; 2-oxoglutarate oxygenase	0.266524	6.24907	0.29081	0.681377	0.553475	null
BW25113_1129	phoQ	sensory histidine kinase in two-component regulatory system with PhoP	1.46423	7.91851	4.07e-22	5.61e-20	63.9504	null
BW25113_1130	phoP	response regulator in two-component regulatory system with PhoQ	1.00959	7.7606	2.3e-10	1.35e-08	26.1422	null
BW25113_1131	purB	adenylosuccinate lyase	1.80037	1.77873	0.0886045	0.384388	1.37936	null
BW25113_1132	hflD	putative lysogenization regulator	0.107253	4.68851	0.842704	0.974764	0.0368756	null
BW25113_1133	mnmA	tRNA(Gln,Lys,Glu) U34 2-thiouridylase, first step in mnm(5)-s(2)U34-tRNA synthesis	1.58507	0.526655	0.444798	0.799042	0.323656	null
BW25113_1134	nudJ	bifunctional thiamine pyrimidine pyrophosphate hydrolase/ thiamine pyrophosphate hydrolase	-0.142693	4.48383	0.796198	0.960712	0.0578243	null
BW25113_1135	rluE	23S rRNA pseudouridine(2457) synthase	-0.322527	5.86869	0.280076	0.668661	0.580653	null
BW25113_1136	icd	e14 prophage; isocitrate dehydrogenase, specific for NADP+	-0.258782	3.9509	0.707294	0.922441	0.116471	null
BW25113_1137	ymfD	e14 prophage; putative SAM-dependent methyltransferase	0.193238	2.61871	0.895559	0.991791	0.0118921	null
BW25113_1138	ymfE	e14 prophage; putative inner membrane protein	1.94925	0.0740094	0.688557	0.913383	0.130708	null
BW25113_1139	lit	e14 prophage; cell death peptidase, inhibitor of T4 late gene expression	-0.305546	6.27725	0.225167	0.606325	0.721838	null
BW25113_1140	intE	e14 prophage; putative integrase	-0.0592043	8.10105	0.665622	0.908378	0.138636	null
BW25113_1141	xisE	e14 prophage; putative excisionase	0.551601	5.51585	0.137387	0.482364	1.05181	null
BW25113_1143	ymfI	e14 prophage; uncharacterized protein	-0.0948244	4.26928	0.907858	0.994544	0.00789332	null
BW25113_1144	ymfJ	e14 prophage; uncharacterized protein	0.166958	4.98494	0.711417	0.925123	0.112282	null
BW25113_1145	cohE	e14 prophage; repressor protein phage e14	0.0929716	0.778348	1	1	0	null
BW25113_1146	croE	e14 prophage; putative DNA-binding transcriptional regulator	-0.163401	2.95747	0.864301	0.980887	0.0278416	null
BW25113_1147	ymfL	e14 prophage; putative DNA-binding transcriptional regulator	0.365919	5.20225	0.338543	0.721304	0.47132	null
BW25113_1148	ymfM	e14 prophage; uncharacterized protein	0.0557905	5.43872	0.917337	0.997853	0.00310081	null
BW25113_1150	ymfR	e14 prophage; uncharacterized protein	0.319088	4.11344	0.693495	0.91553	0.127321	null
BW25113_1151	beeE	pseudogene	-0.17195	5.14812	0.672272	0.908604	0.138277	null
BW25113_1152	jayE	pseudogene	-0.282955	6.44933	0.286015	0.675535	0.565898	null
BW25113_1153	ymfQ	prohage e14 tail protein homolog	-0.320869	5.93753	0.31167	0.703703	0.506961	null
BW25113_1154	stfP	e14 prophage; uncharacterized protein	0.110003	7.23079	0.547229	0.859132	0.219049	null
BW25113_1155	tfaP	e14 prophage; uncharacterized protein	-0.0516391	7.4227	0.768972	0.949008	0.0755082	null
BW25113_1156	tfaE	e14 prophage; putative tail fiber assembly protein	-0.174068	7.99783	0.352788	0.734561	0.445045	null
BW25113_1157	stfE	pseudogene	-0.126888	7.70608	0.401718	0.773965	0.36966	null
BW25113_1158	pinE	e14 prophage; site-specific DNA recombinase	0.0465295	6.84739	0.853704	0.97946	0.0299409	null
BW25113_1159	mcrA	putative 5-methylcytosine/5-hydroxymethylcytosine-specific restriction nuclease; 5-methylcytosine DNA binding protein; e14 prophage gene	-0.866003	6.83866	5.78e-05	0.0016784	9.2187	null
BW25113_1160	iraM	RpoS stabilzer during Mg starvation, anti-RssB factor	-0.766631	1.88005	0.541161	0.856686	0.223161	null
BW25113_1161	ycgX	DUF1398 family protein	-0.110204	4.92029	0.836224	0.971462	0.0417702	null
BW25113_1162	bluR	repressor of blue light-responsive genes	-0.0148896	6.94581	0.959579	1	0	null
BW25113_1163	bluF	anti-repressor for YcgE, blue light-responsive; FAD-binding; has c-di-GMP phosphodiesterase-like EAL domain, but does not degrade c-di-GMP	-0.189136	8.10677	0.194959	0.570391	0.809978	null
BW25113_1164	ycgZ	RcsB connector protein for regulation of biofilm and acid-resistance	-0.924738	4.67044	0.0566009	0.297999	1.74662	null
BW25113_1165	ymgA	RcsB connector protein for regulation of biofilm	-0.036439	5.052	0.946598	1	0	null
BW25113_1166	ariR	RcsB connector protein for regulation of biofilm and acid-resistance	0.508891	1.20207	0.887982	0.988999	0.0159585	null
BW25113_1167	ymgC	Blue light, low temperature and stress induced protein	-0.844096	3.81377	0.162672	0.523344	0.934168	null
BW25113_1168	ycgG	putative membrane-anchored cyclic-di-GMP phosphodiesterase	-0.212497	8.69887	0.0628497	0.315105	1.66609	null
BW25113_1171	ymgD	uncharacterized protein	0.607	5.16716	0.135377	0.480415	1.05765	null
BW25113_1172	ymgG	UPF0757 family protein	-0.214051	7.51987	0.173497	0.535754	0.900358	null
BW25113_1174	minE	cell division topological specificity factor	-2.38949	3.2425	0.00380084	0.0491768	4.34588	null
BW25113_1175	minD	membrane ATPase of the MinC-MinD-MinE system	-0.051621	6.55481	0.843204	0.974764	0.0368756	null
BW25113_1176	minC	cell division inhibitor	-0.205797	6.75019	0.408484	0.777361	0.363343	null
BW25113_1177	ycgJ	uncharacterized protein	-0.208493	6.63541	0.369888	0.753786	0.407773	null
BW25113_1178	pliG	periplasmic inhibitor of g-type lysozyme	0.235087	7.08044	0.254834	0.637736	0.648969	null
BW25113_1179	ycgL	UPF0745 family protein	-0.0713766	4.62625	0.9166	0.997543	0.00354939	null
BW25113_1180	ycgM	putative isomerase/hydrolase	0.296022	6.20812	0.357545	0.73887	0.436607	null
BW25113_1181	ycgN	UPF0153 family cysteine cluster protein	0.169317	6.78363	0.41463	0.780737	0.357091	null
BW25113_1182	hlyE	hemolysin E	-0.418341	6.65088	0.0501136	0.27466	1.86428	null
BW25113_1183	umuD	DNA polymerase V, subunit D	-0.0157615	5.29016	0.983386	1	0	null
BW25113_1184	umuC	DNA polymerase V, subunit C	-0.143206	6.24085	0.606029	0.884027	0.177838	null
BW25113_1185	dsbB	oxidoreductase that catalyzes reoxidation of DsbA protein disulfide isomerase I	-1.79353	4.67206	0.00590972	0.0677239	3.88419	null
BW25113_1186	nhaB	sodium:proton antiporter	-0.197841	7.05177	0.315847	0.705221	0.503853	null
BW25113_1187	fadR	fatty acid metabolism regulon transcriptional regulator	-1.40787	6.17556	8.47e-07	3.77e-05	14.6949	null
BW25113_1188	ycgB	SpoVR family stationary phase protein	-0.561262	7.28869	0.00191817	0.0296946	5.07365	null
BW25113_1189	dadA	D-amino acid dehydrogenase	0.361079	6.62878	0.170865	0.532386	0.909456	null
BW25113_1190	dadX	alanine racemase, catabolic, PLP-binding	0.614957	6.90495	0.00206266	0.031381	4.99397	null
BW25113_1191	cvrA	putative cation/proton antiporter	0.0501536	7.58565	0.770643	0.949697	0.074461	null
BW25113_1192	ldcA	murein tetrapeptide carboxypeptidase; LD-carboxypeptidase A	-0.197526	5.95436	0.525033	0.846616	0.240221	null
BW25113_1193	emtA	lytic murein endotransglycosylase E	-0.203484	5.68857	0.535648	0.85317	0.229095	null
BW25113_1194	ycgR	flagellar velocity braking protein, c-di-GMP-regulated	-0.111601	6.43222	0.660395	0.905426	0.143331	null
BW25113_1195	ymgE	UPF0410 family putative inner membrane protein	-0.2092	5.931	0.479598	0.817544	0.290632	null
BW25113_1196	ycgY	uncharacterized protein	-0.405316	5.01504	0.385247	0.762885	0.390462	null
BW25113_1197	treA	periplasmic trehalase	0.018925	7.60355	0.918943	0.998369	0.00235531	null
BW25113_1198	dhaM	putative dihydroxyacetone-specific PTS enzymes: HPr component/EI component	0.0403983	7.01185	0.839795	0.972997	0.0394923	null
BW25113_1199	dhaL	dihydroxyacetone kinase, C-terminal domain	-0.421771	4.89005	0.409906	0.778175	0.361833	null
BW25113_1200	dhaK	dihydroxyacetone kinase, PTS-dependent, dihydroxyacetone-binding subunit	-0.0674445	6.48237	0.785422	0.953638	0.0684866	null
BW25113_1201	dhaR	dhaKLM operon transcription activator	0.168883	7.33905	0.353076	0.734561	0.445045	null
BW25113_1202	ycgV	putative adhesin	0.275107	8.78376	0.0121483	0.115018	3.12007	null
BW25113_1203	ychF	catalase inhibitor protein; ATPase, K+-dependent, ribosome-associated	-0.46486	3.90082	0.450232	0.802699	0.317069	null
BW25113_1204	pth	peptidyl-tRNA hydrolase	4.42646	0.079409	0.200315	0.57555	0.796988	null
BW25113_1205	ychH	DUF2583 family putative inner membrane protein	-0.046591	5.42939	0.907485	0.994491	0.00796947	null
BW25113_1206	dauA	C4-dicarboxylic acid transporter	-0.42203	7.4788	0.0143882	0.129289	2.95133	null
BW25113_1207	prs	phosphoribosylpyrophosphate synthase	-1.43274	1.17899	0.370816	0.754395	0.406608	null
BW25113_1208	ispE	4-diphosphocytidyl-2-C-methylerythritol kinase	4.44947	0.0798452	0.219391	0.601533	0.733284	null
BW25113_1209	lolB	lipoprotein localization factor	-5.98418	1.48469	0.00344723	0.0458108	4.44817	null
BW25113_1210	hemA	glutamyl tRNA reductase	3.89326	-0.0615285	0.337262	0.721304	0.47132	null
BW25113_1211	prfA	peptide chain release factor RF-1	-4.1487	0.405979	0.220837	0.602929	0.729939	null
BW25113_1212	prmC	N5-glutamine methyltransferase, modifies release factors RF-1 and RF-2	-0.808502	0.849285	0.679776	0.910378	0.135463	null
BW25113_1213	ychQ	SIRB family inner membrane protein	0.0147954	4.98513	0.983583	1	0	null
BW25113_1214	ychA	transglutaminase-like TPR-repeat protein	-0.345371	6.13135	0.218388	0.600704	0.735273	null
BW25113_1215	kdsA	3-deoxy-D-manno-octulosonate 8-phosphate synthase	3.87962	-0.0617461	0.325011	0.715543	0.482889	null
BW25113_1216	chaA	calcium/sodium:proton antiporter	-0.0721269	7.92238	0.613747	0.885888	0.174803	null
BW25113_1217	chaB	cation transport regulator	0.118597	4.89484	0.794949	0.960119	0.0587145	null
BW25113_1218	chaC	cation transport regulator	0.574712	5.70669	0.11964	0.448855	1.15568	null
BW25113_1219	ychN	putative sulfur relay protein	0.333332	4.42256	0.657523	0.905088	0.143871	null
BW25113_1220	ychO	putative invasin	0.0411153	6.37458	0.882091	0.986829	0.0191282	null
BW25113_1221	narL	response regulator in two-component regulatory system with NarX (or NarQ)	-0.333979	6.01542	0.287031	0.67721	0.562325	null
BW25113_1222	narX	sensory histidine kinase in two-component regulatory system with NarL	-0.0533656	7.31016	0.777517	0.952341	0.0704498	null
BW25113_1223	narK	nitrate/nitrite transporter	0.246521	6.98376	0.208678	0.586709	0.769282	null
BW25113_1224	narG	nitrate reductase 1, alpha subunit	0.0973221	7.79885	0.516574	0.841845	0.248374	null
BW25113_1225	narH	nitrate reductase 1, beta (Fe-S) subunit	-0.040372	5.94967	0.898615	0.991905	0.0117267	null
BW25113_1226	narJ	molybdenum-cofactor-assembly chaperone subunit (delta subunit) of nitrate reductase 1	-0.236469	5.17082	0.574465	0.86978	0.201277	null
BW25113_1227	narI	nitrate reductase 1, gamma (cytochrome b(NR)) subunit	-0.655395	5.32103	0.0780129	0.356677	1.48731	null
BW25113_1229	tpr	protamine-like protein	-3.5386	1.92435	0.00867096	0.0893839	3.48384	null
BW25113_1230	tyrV	NA	-0.791646	2.62441	0.439049	0.795844	0.329443	null
BW25113_1231	tyrT	NA	-0.0261826	2.67328	1	1	0	null
BW25113_1232	purU	formyltetrahydrofolate hydrolase	-0.163441	5.71607	0.686662	0.913066	0.131209	null
BW25113_1233	ychJ	UPF0225 family protein	0.100378	5.74344	0.778251	0.952341	0.0704498	null
BW25113_1234	rssA	putative patatin-like family phospholipase	-0.0565392	6.26454	0.834309	0.971262	0.0420675	null
BW25113_1235	rssB	PcnB-degradosome interaction factor; response regulator	0.305291	6.95628	0.224209	0.604899	0.725234	null
BW25113_1236	galU	glucose-1-phosphate uridylyltransferase	-9.36805	4.33108	5.47e-13	4.39e-11	34.4085	polymyxin B susceptible
BW25113_1237	hns	global DNA-binding transcriptional dual regulator H-NS	0.103469	3.73288	0.905019	0.993102	0.00998669	null
BW25113_1238	tdk	thymidine kinase/deoxyuridine kinase	0.147525	7.77942	0.375757	0.758738	0.398327	null
BW25113_1241	adhE	fused acetaldehyde-CoA dehydrogenase/iron-dependent alcohol dehydrogenase/pyruvate-formate lyase deactivase	0.142263	7.63456	0.367445	0.750236	0.414584	null
BW25113_1242	ychE	UPF0056 family inner membrane protein	0.240991	6.42014	0.315367	0.705221	0.503853	null
BW25113_1243	oppA	oligopeptide transporter subunit	0.535265	6.41405	0.0312526	0.209873	2.25241	null
BW25113_1244	oppB	oligopeptide transporter subunit	-0.0126867	6.65979	0.966761	1	0	null
BW25113_1245	oppC	oligopeptide transporter subunit	0.303937	5.38428	0.38923	0.7659	0.384771	null
BW25113_1246	oppD	oligopeptide transporter subunit	0.382963	5.15713	0.341969	0.723763	0.46641	null
BW25113_1247	oppF	oligopeptide transporter subunit	0.326709	5.43586	0.426743	0.786462	0.346551	null
BW25113_1248	yciU	UPF0263 family protein	-0.661035	3.15113	0.402373	0.774412	0.368827	null
BW25113_1249	clsA	cardiolipin synthase 1	-2.12807	6.066	7.9e-11	5.05e-09	27.5607	polymyxin B susceptible
BW25113_1250	kch	voltage-gated potassium channel	0.00712348	6.94981	0.980658	1	0	null
BW25113_1251	yciI	putative DGPF domain-containing enzyme	0.325754	5.59552	0.374698	0.757985	0.399759	null
BW25113_1252	tonB	membrane spanning protein in TonB-ExbB-ExbD transport complex	-1.0413	3.26743	0.414496	0.780737	0.357091	null
BW25113_1253	yciA	acyl-CoA esterase	0.168601	5.10794	0.7127	0.925486	0.111718	null
BW25113_1254	yciB	IspA family inner membrane protein	-1.80207	4.93686	0.000429551	0.00911143	6.77811	null
BW25113_1255	yciC	UPF0259 family inner membrane protein	0.144409	6.78512	0.4785	0.817544	0.290632	null
BW25113_1256	ompW	outer membrane protein W	-0.0847805	6.81786	0.733066	0.934216	0.0981726	null
BW25113_1257	yciE	putative rubrerythrin/ferritin-like metal-binding protein	-0.278229	4.3694	0.62405	0.892082	0.164753	null
BW25113_1258	yciF	putative rubrerythrin/ferritin-like metal-binding protein	-1.12823	5.38359	0.0082389	0.0874296	3.51574	null
BW25113_1259	yciG	KGG family protein	0.219682	4.89485	0.634095	0.897538	0.155955	null
BW25113_1260	trpA	tryptophan synthase, alpha subunit	-0.0225553	5.91676	0.961236	1	0	null
BW25113_1261	trpB	tryptophan synthase, beta subunit	-0.16142	5.96493	0.590014	0.879508	0.185232	null
BW25113_1262	trpC	fused indole-3-glycerolphosphate synthetase/N-(5-phosphoribosyl)anthranilate isomerase	0.147741	6.23228	0.642696	0.899185	0.153311	null
BW25113_1263	trpD	fused glutamine amidotransferase (component II) of anthranilate synthase/anthranilate phosphoribosyl transferase	0.0858116	6.58485	0.717104	0.927931	0.10791	null
BW25113_1264	trpE	component I of anthranilate synthase	-0.173623	6.46637	0.463765	0.812279	0.299952	null
BW25113_1265	trpL	trp operon leader peptide	1.55309	0.526001	0.478111	0.817544	0.290632	null
BW25113_1266	yciV	PHP domain protein	0.292203	5.49283	0.416213	0.782084	0.354605	null
BW25113_1267	yciO	putative RNA binding protein	-0.32527	4.99847	0.445234	0.799139	0.323481	null
BW25113_1268	yciQ	enhancer of membrane protein expression; putative inner membrane protein	0.0864681	8.08666	0.621959	0.892082	0.164753	null
BW25113_1269	rluB	23S rRNA pseudouridine(2605) synthase	-0.148139	5.36352	0.716668	0.9278	0.108115	null
BW25113_1270	btuR	cob(I)yrinic acid a,c-diamide adenosyltransferase	0.212521	5.40493	0.592778	0.880585	0.183465	null
BW25113_1271	yciK	putative EmrKY-TolC system oxoacyl-(acyl carrier protein) reductase	-0.207732	5.47797	0.572591	0.869719	0.201379	null
BW25113_1272	sohB	inner membrane protein, S49 peptidase family protein	0.351978	6.20408	0.239094	0.615801	0.699464	null
BW25113_1273	yciN	DUF2498 protein YciN	0.010564	4.88644	1	1	0	null
BW25113_1274	topA	DNA topoisomerase I, omega subunit	-1.48146	1.90156	0.311005	0.702949	0.508509	null
BW25113_1275	cysB	N-acetylserine-responsive cysteine regulon transcriptional activator; autorepressor	-0.505423	5.1939	0.263552	0.648269	0.625335	null
BW25113_1276	acnA	aconitate hydratase 1	0.337147	7.14046	0.0583469	0.302855	1.7233	null
BW25113_1277	ribA	GTP cyclohydrolase II	0.503183	1.52247	0.764792	0.94756	0.077711	null
BW25113_1278	pgpB	phosphatidylglycerophosphatase B	0.668232	4.7427	0.186168	0.557013	0.844216	null
BW25113_1279	yciS	DUF1049 family inner membrane protein, function unknown	-2.35647	1.75177	0.156179	0.516538	0.953052	null
BW25113_1280	yciM	envelope integrity maintenance protein; EnvC-interacting protein	-0.843818	1.72699	0.61034	0.885605	0.175265	null
BW25113_1281	pyrF	orotidine-5'-phosphate decarboxylase	0.342235	5.74574	0.304916	0.695883	0.523083	null
BW25113_1282	yciH	initiation factor function partial mimic, SUI1 family	0.33509	5.99334	0.267519	0.653541	0.61365	null
BW25113_1283	osmB	lipoprotein	-0.68431	6.40371	0.0082566	0.0874296	3.51574	null
BW25113_1284	yciT	global regulator of transcription; DeoR family	0.159949	5.97788	0.631984	0.896276	0.157986	null
BW25113_1285	gmr	cyclic-di-GMP phosphodiesterase; csgD regulator; modulator of Rnase II stability	0.132393	7.45641	0.409178	0.777474	0.363133	null
BW25113_1286	rnb	ribonuclease II	0.568774	5.12956	0.170211	0.531848	0.910914	null
BW25113_1287	yciW	putative oxidoreductase	0.0750237	6.40124	0.775777	0.952037	0.0709099	null
BW25113_1288	fabI	enoyl-[acyl-carrier-protein] reductase, NADH-dependent	2.91027	0.323267	0.106151	0.424605	1.23581	null
BW25113_1289	ycjD	DUF559 family endonuclease-related protein	0.24317	5.19773	0.57302	0.869719	0.201379	null
BW25113_1290	sapF	antimicrobial peptide transport ABC system ATP-binding protein	-0.366328	4.26222	0.543019	0.858094	0.220792	null
BW25113_1291	sapD	antimicrobial peptide transport ABC system ATP-binding protein	-0.977819	4.64363	0.0838742	0.371841	1.42724	null
BW25113_1292	sapC	antimicrobial peptide transport ABC transporter permease	-1.52439	4.7628	0.00236566	0.0345328	4.85589	null
BW25113_1293	sapB	antimicrobial peptide transport ABC transporter permease	-0.482271	5.12787	0.293072	0.683128	0.549772	null
BW25113_1294	sapA	antimicrobial peptide transport ABC transporter periplasmic binding protein	-0.302693	5.61218	0.415676	0.781451	0.355773	null
BW25113_1295	ymjA	DUF2543 family protein	0.399006	4.07176	0.530333	0.85045	0.233701	null
BW25113_1296	puuP	putrescine importer	0.137661	6.57943	0.556084	0.862245	0.21383	null
BW25113_1297	puuA	glutamate--putrescine ligase	-0.0613259	6.3198	0.816108	0.964803	0.0516935	null
BW25113_1298	puuD	gamma-glutamyl-gamma-aminobutyrate hydrolase	0.407224	5.14213	0.36015	0.742862	0.428834	null
BW25113_1299	puuR	repressor for the divergent puu operons, putrescine inducible	-0.782275	5.91983	0.025181	0.185535	2.43024	null
BW25113_1300	puuC	gamma-glutamyl-gamma-aminobutyraldehyde dehydrogenase; succinate semialdehyde dehydrogenase	0.191504	6.45239	0.44652	0.800507	0.321014	null
BW25113_1301	puuB	gamma-glutamylputrescine oxidoreductase	0.0480532	6.32797	0.864595	0.980887	0.0278416	null
BW25113_1302	puuE	4-aminobutyrate aminotransferase, PLP-dependent	0.0391594	6.4857	0.878306	0.98569	0.0207935	null
BW25113_1303	pspF	psp operon transcriptional activator	0.25013	5.88615	0.394313	0.768422	0.380029	null
BW25113_1304	pspA	regulatory protein for phage-shock-protein operon	-0.498316	4.41419	0.38972	0.7659	0.384771	null
BW25113_1305	pspB	psp operon transcription co-activator	0.375929	3.73043	0.732043	0.934216	0.0981726	null
BW25113_1306	pspC	psp operon transcription co-activator	0.838057	4.20311	0.156704	0.51711	0.951456	null
BW25113_1307	pspD	peripheral inner membrane phage-shock protein	0.750415	3.19129	0.301443	0.693052	0.528965	null
BW25113_1308	pspE	thiosulfate:cyanide sulfurtransferase (rhodanese)	0.187224	5.67756	0.567129	0.8681	0.204067	null
BW25113_1309	ycjM	alpha amylase catalytic domain family protein	0.0904532	8.29315	0.505538	0.835398	0.259465	null
BW25113_1310	ycjN	putative ABC superfamily sugar transporter periplasmic-binding protein	0.0543688	7.10109	0.784997	0.953638	0.0684866	null
BW25113_1311	ycjO	inner membrane putative ABC superfamily sugar transporter permease	0.0962146	6.12213	0.740964	0.936446	0.0947329	null
BW25113_1312	ycjP	inner membrane putative ABC superfamily sugar transporter permease	0.120132	6.45483	0.631067	0.89584	0.158688	null
BW25113_1313	ycjQ	putative Zn-dependent NAD(P)-binding oxidoreductase	-0.13257	6.18867	0.611422	0.885618	0.175243	null
BW25113_1314	ycjR	putative TIM alpha/beta barrel enzyme	0.482503	5.23272	0.203824	0.579054	0.788231	null
BW25113_1315	ycjS	putative NADH-binding oxidoreductase	0.0523078	6.4395	0.836807	0.971462	0.0417702	null
BW25113_1316	ycjT	putative family 65 glycosyl hydrolase	0.0941575	7.35671	0.612054	0.885888	0.174803	null
BW25113_1317	ycjU	beta-phosphoglucomutase	0.715771	5.35632	0.165823	0.52471	0.930407	null
BW25113_1319	ompG	outer membrane porin G	0.218901	8.95504	0.0327177	0.21417	2.22317	null
BW25113_1320	ycjW	LacI family putative transcriptional repressor	-0.0415092	7.41866	0.803752	0.963366	0.0538434	null
BW25113_1321	ycjX	DUF463 family protein, putative P-loop NTPase	0.486929	6.48251	0.0335283	0.216254	2.2092	null
BW25113_1322	ycjF	UPF0283 family inner membrane protein	-0.26993	6.49372	0.23897	0.615801	0.699464	null
BW25113_1323	tyrR	aromatic amino acid biosynthesis and transport regulon transcriptional regulator; autorepressor; ATPase; phosphatase	0.343737	6.4854	0.14272	0.492487	1.02184	null
BW25113_1324	tpx	lipid hydroperoxide peroxidase	0.308193	4.98771	0.47853	0.817544	0.290632	null
BW25113_1325	ycjG	L-Ala-D/L-Glu epimerase	0.0665436	5.92894	0.835051	0.971462	0.0417702	null
BW25113_1326	mpaA	murein peptide amidase A	0.315569	6.19056	0.221958	0.603934	0.727537	null
BW25113_1327	ycjY	S9 homolog non-peptidase family protein	0.388091	6.6826	0.125595	0.459711	1.1212	null
BW25113_1328	pgrR	murein peptide degradation regulator	-0.154749	6.76399	0.474049	0.817544	0.290632	null
BW25113_1329	mppA	murein tripeptide (L-ala-gamma-D-glutamyl-meso-DAP) transporter subunit	0.0784807	7.65324	0.617817	0.889624	0.168733	null
BW25113_1330	ynaI	mechanosensitive channel protein, very small conductance	-0.0527501	7.19973	0.791369	0.958	0.0619019	null
BW25113_1331	insH1	IS5 transposase and trans-activator	1.17524	3.61251	0.126894	0.461556	1.11542	null
BW25113_1332	ynaJ	DUF2534 family putative inner membrane protein	-0.122184	4.39898	0.872817	0.983373	0.0241889	null
BW25113_1333	uspE	stress-induced protein	0.34188	5.90555	0.231366	0.608697	0.716203	null
BW25113_1334	fnr	oxygen-sensing anaerobic growth regulon transcriptional regulator; autorepressor	0.357775	5.08844	0.404985	0.775518	0.366768	null
BW25113_1335	ogt	O-6-alkylguanine-DNA:cysteine-protein methyltransferase	0.646699	4.16156	0.351458	0.733181	0.447759	null
BW25113_1336	abgT	p-aminobenzoyl-glutamate transporter; membrane protein	0.238244	6.24764	0.379983	0.759331	0.397199	null
BW25113_1337	abgB	p-aminobenzoyl-glutamate hydrolase, B subunit	0.231843	6.17814	0.414235	0.780737	0.357091	null
BW25113_1338	abgA	p-aminobenzoyl-glutamate hydrolase, A subunit	-0.134798	6.61038	0.553513	0.862205	0.213896	null
BW25113_1339	abgR	putative DNA-binding transcriptional regulator of abgABT operon	-0.0825283	6.2128	0.774841	0.951196	0.0721853	null
BW25113_1340	smrA	DNA endonuclease	0.245309	5.09947	0.551903	0.86164	0.214842	null
BW25113_1341	ydaM	diguanylate cyclase, csgD regulator	0.0585852	6.87456	0.813315	0.964803	0.0516935	null
BW25113_1342	ydaN	putative Zn(II) transporter	-0.0432086	6.26878	0.876959	0.985184	0.0215354	null
BW25113_1343	dbpA	ATP-dependent RNA helicase, specific for 23S rRNA	0.229726	6.23265	0.364095	0.747605	0.419652	null
BW25113_1344	ttcA	tRNA 2-thiocytidine biosynthesis protein	0.375683	5.85906	0.234894	0.611417	0.70977	null
BW25113_1345	intR	Rac prophage; integrase	-0.0327102	7.92869	0.825307	0.968312	0.0464569	null
BW25113_1346	ydaQ	Rac prophage; conserved protein	0.482327	5.12255	0.241703	0.618882	0.692264	null
BW25113_1347	rcbA	double-strand break reduction protein, Rac prophage	2.0523	2.02178	0.0191447	0.155269	2.68716	null
BW25113_1348	ralR	Rac prophage; restriction alleviation protein	0.359927	4.47972	0.54863	0.859179	0.21897	null
BW25113_1349	recT	Rac prophage; recombination and repair protein	0.243376	6.21109	0.443228	0.79844	0.324744	null
BW25113_1350	recE	Rac prophage; exonuclease VIII, 5' -> 3' specific dsDNA exonuclease	0.122934	7.49326	0.462124	0.811202	0.301867	null
BW25113_1351	racC	Rac prophage; uncharacterized protein	0.2531	4.14623	0.693312	0.91553	0.127321	null
BW25113_1352	kilR	Rac prophage; inhibitor of ftsZ, killing protein	-0.959097	3.11567	0.506919	0.836093	0.258265	null
BW25113_1353	sieB	Rac prophage; phage superinfection exclusion protein	-0.0657258	6.50139	0.78532	0.953638	0.0684866	null
BW25113_1355	ydaG	Rac prophage; uncharacterized protein	-0.134299	4.18765	0.864439	0.980887	0.0278416	null
BW25113_1356	racR	Rac prophage; putative DNA-binding transcriptional regulator	0.687374	1.66376	0.637561	0.898696	0.154094	null
BW25113_1357	ydaS	Rac prophage; putative DNA-binding transcriptional regulator	1.92059	2.64252	0.0130847	0.12088	3.04835	null
BW25113_1358	ydaT	Rac prophage; uncharacterized protein	0.539262	3.7659	0.359409	0.742028	0.430455	null
BW25113_1359	ydaU	Rac prophage; conserved protein	-0.17172	5.7268	0.583017	0.876412	0.190319	null
BW25113_1360	ydaV	Rac prophage; putative DNA replication protein	0.0593522	5.40861	0.887259	0.988782	0.0162757	null
BW25113_1361	ydaW	pseudogene	0.134828	4.09807	0.818123	0.9649	0.0515486	null
BW25113_1362	rzpR	pseudogene	-0.34424	4.19895	0.593883	0.881189	0.182477	null
BW25113_1363	trkG	Rac prophage; potassium transporter subunit	-0.0550221	6.41989	0.855856	0.979517	0.0298581	null
BW25113_1365	ynaK	Rac prophage; conserved protein	0.216058	8.7482	0.0658253	0.323049	1.63017	null
BW25113_1366	ydaY	pseudogene	0.340675	6.58385	0.176872	0.542294	0.882853	null
BW25113_1368	tmpR	pseudogene	-0.118394	6.19988	0.688048	0.913383	0.130708	null
BW25113_1370	insH1	pseudogene	0.368809	5.5939	0.24114	0.618624	0.692865	null
BW25113_1372	stfR	Rac prophage; putative tail fiber protein	0.309301	7.81221	0.0499504	0.274106	1.86719	null
BW25113_1374	pinR	Rac prophage; putative site-specific recombinase	1.03676	-0.0673707	1	1	0	null
BW25113_1376	uspF	stress-induced protein, ATP-binding protein	-0.139584	6.53244	0.537375	0.854994	0.226014	null
BW25113_1377	ompN	outer membrane pore protein N, non-specific	0.0410565	7.57512	0.816321	0.964803	0.0516935	null
BW25113_1378	pfo	pyruvate-flavodoxin oxidoreductase	0.0307902	8.24141	0.81147	0.964005	0.0528874	null
BW25113_1379	hslJ	heat-inducible lipoprotein involved in novobiocin resistance	-0.556829	5.64224	0.144929	0.498117	1.00544	null
BW25113_1380	ldhA	fermentative D-lactate dehydrogenase, NAD-dependent	0.80091	6.11264	0.00859066	0.0888742	3.49209	null
BW25113_1381	ydbH	putative membrane-anchored protein, function unknown	-2.44807	7.08276	2.15e-14	1.9e-12	38.9367	polymyxin B susceptible
BW25113_1382	ynbE	lipoprotein	-1.14093	4.43027	0.127305	0.46228	1.11316	null
BW25113_1383	ydbL	DUF1318 family protein	0.0439876	5.23978	0.914612	0.996362	0.00525751	null
BW25113_1384	feaR	transcriptional activator for tynA and feaB	0.354267	6.6909	0.115574	0.439958	1.18456	null
BW25113_1385	feaB	phenylacetaldehyde dehydrogenase	0.137305	6.85484	0.596232	0.881726	0.181597	null
BW25113_1386	tynA	tyramine oxidase, copper-requiring	0.137562	7.22575	0.470584	0.815512	0.294222	null
BW25113_1387	paaZ	fused oxepin-CoA hydrolase/3-oxo-5,6-dehydrosuberyl-CoA semialdehyde dehydrogenase	0.0889335	6.95825	0.66143	0.90572	0.142863	null
BW25113_1388	paaA	ring 1,2-phenylacetyl-CoA epoxidase subunit	-0.217116	6.05845	0.556078	0.862245	0.21383	null
BW25113_1389	paaB	putative ring 1,2-phenylacetyl-CoA epoxidase subunit	0.305361	2.74829	0.754424	0.942124	0.0860116	null
BW25113_1390	paaC	ring 1,2-phenylacetyl-CoA epoxidase subunit	0.524476	5.90838	0.111693	0.433334	1.20645	null
BW25113_1391	paaD	ring 1,2-phenylacetyl-CoA epoxidase subunit	0.251836	5.20404	0.606716	0.884027	0.177838	null
BW25113_1392	paaE	ring 1,2-phenylacetyl-CoA epoxidase, NAD(P)H oxidoreductase component	-0.0132195	5.72421	0.986419	1	0	null
BW25113_1393	paaF	2,3-dehydroadipyl-CoA hydratase	0.454385	5.38448	0.219712	0.601533	0.733284	null
BW25113_1394	paaG	1,2-epoxyphenylacetyl-CoA isomerase, oxepin-CoA-forming	0.052424	5.75863	0.882107	0.986829	0.0191282	null
BW25113_1395	paaH	3-hydroxyadipyl-CoA dehydrogenase, NAD+-dependent	0.132796	6.07068	0.627742	0.89437	0.161057	null
BW25113_1396	paaI	hydroxyphenylacetyl-CoA thioesterase	-0.221598	5.22211	0.572598	0.869719	0.201379	null
BW25113_1397	paaJ	3-oxoadipyl-CoA/3-oxo-5,6-dehydrosuberyl-CoA thiolase	0.210584	6.27917	0.425222	0.785564	0.348199	null
BW25113_1398	paaK	phenylacetyl-CoA ligase	0.588705	6.48414	0.0112592	0.109177	3.19525	null
BW25113_1399	paaX	transcriptional repressor of phenylacetic acid degradation paa operon, phenylacetyl-CoA inducer	0.437423	5.71103	0.16864	0.529943	0.91609	null
BW25113_1400	paaY	putative hexapeptide repeat acetyltransferase	0.306502	5.88081	0.311973	0.703703	0.506961	null
BW25113_1404	insI1	IS30 transposase	5.1542	0.328319	0.0623306	0.313215	1.67478	null
BW25113_1406	ydbC	putative NAD(P)-binding oxidoreductase	0.246053	6.49366	0.281571	0.670299	0.577123	null
BW25113_1407	ydbD	PF10971 family putative periplasmic methylglyoxal resistance protein	0.191268	8.80984	0.0970088	0.402637	1.31245	null
BW25113_1408	ynbA	inner membrane protein	0.135449	6.69874	0.544955	0.859	0.219269	null
BW25113_1409	ynbB	putative CDP-diglyceride synthase	-0.108847	5.71372	0.737985	0.93507	0.0968535	null
BW25113_1410	ynbC	putative esterase	0.413812	7.41098	0.0149383	0.131553	2.92629	null
BW25113_1411	ynbD	putative phosphatase inner membrane protein	0.550416	6.53594	0.0144827	0.129873	2.94482	null
BW25113_1412	azoR	NADH-azoreductase, FMN-dependent	0.454846	5.18212	0.308682	0.699922	0.514735	null
BW25113_1413	hrpA	putative ATP-dependent helicase	0.681879	6.77181	0.00227316	0.0334306	4.90269	null
BW25113_1414	ydcF	DUF218 superfamily protein, SAM-binding	-0.138832	6.4206	0.567323	0.8681	0.204067	null
BW25113_1415	aldA	aldehyde dehydrogenase A, NAD-linked	-0.0379957	6.64278	0.87269	0.983373	0.0241889	null
BW25113_1418	cybB	cytochrome b561	-0.022027	5.22603	0.985431	1	0	null
BW25113_1419	ydcA	putative periplasmic protein	0.245792	4.33834	0.641742	0.898994	0.153617	null
BW25113_1420	mokB	regulatory peptide	-0.550801	4.48118	0.360392	0.742962	0.42864	null
BW25113_1421	trg	methyl-accepting chemotaxis protein III, ribose and galactose sensor receptor	-0.037461	7.08028	0.854957	0.97946	0.0299409	null
BW25113_1422	ydcI	putative DNA-binding transcriptional regulator	0.337728	5.88605	0.257348	0.641118	0.641339	null
BW25113_1423	ydcJ	putative metalloenzyme	-0.455326	5.97076	0.101183	0.412204	1.27857	null
BW25113_1424	opgD	osmoregulated periplasmic glucan (OPG) biosynthesis periplasmic protein	-0.876402	6.588	0.00010362	0.00280472	8.47793	null
BW25113_1426	ydcH	DUF465 family protein	-0.278284	4.14999	0.631626	0.896276	0.157986	null
BW25113_1427	rimL	ribosomal-protein-L7/L12-serine acetyltransferase	0.532486	4.68568	0.303388	0.693516	0.527998	null
BW25113_1428	ydcK	uncharacterized protein	0.170139	5.61985	0.659882	0.905426	0.143331	null
BW25113_1429	tehA	potassium-tellurite ethidium and proflavin transporter	0.685519	6.47434	0.00258041	0.036671	4.76922	null
BW25113_1430	tehB	tellurite, selenium methyltransferase, SAM-dependent; tellurite, selenium resistance protein	0.164477	5.63711	0.641847	0.898994	0.153617	null
BW25113_1431	ydcL	lipoprotein	0.239651	5.87785	0.415699	0.781451	0.355773	null
BW25113_1432	insQ	IS609 transposase B	0.410505	5.72129	0.228945	0.607094	0.720009	null
BW25113_1433	ydcO	BenE family inner membrane putative transporter	0.274785	5.76127	0.414795	0.780737	0.357091	null
BW25113_1434	ydcN	putative DNA-binding transcriptional regulator	0.416788	4.36531	0.471908	0.816174	0.293051	null
BW25113_1435	ydcP	putative peptidase	0.481287	6.7284	0.0342214	0.219136	2.1901	null
BW25113_1436	yncJ	uncharacterized protein	0.374621	4.03564	0.576894	0.87047	0.200133	null
BW25113_1438	hicB	antitoxin for the HicAB toxin-antitoxin system	0.675875	4.26174	0.336927	0.721304	0.47132	null
BW25113_1439	ydcR	putative DNA-binding transcriptional regulator/putative amino transferase	0.54056	6.16987	0.0463066	0.260823	1.93886	null
BW25113_1440	ydcS	polyhydroxybutyrate (PHB) synthase, ABC transporter periplasmic binding protein homolog	0.185112	6.73694	0.483766	0.818833	0.28836	null
BW25113_1441	ydcT	putative spermidine/putrescine transporter subunit	0.0540917	5.93173	0.857637	0.980284	0.0287286	null
BW25113_1442	ydcU	putative spermidine/putrescine transporter subunit	0.807807	6.02546	0.0138941	0.126394	2.984	null
BW25113_1443	ydcV	putative spermidine/putrescine transporter subunit	-0.126071	5.26793	0.815194	0.964803	0.0516935	null
BW25113_1444	patD	gamma-aminobutyraldehyde dehydrogenase	0.0134617	6.17346	0.976912	1	0	null
BW25113_1445	ydcX	DUF2566 family protein	1.85427	2.48708	0.0550233	0.292485	1.77356	null
BW25113_1446	ydcY	uncharacterized protein	-0.809514	3.90452	0.340007	0.721902	0.470125	null
BW25113_1447	ydcZ	DUF606 family inner membrane protein	-0.290496	4.95112	0.573242	0.869719	0.201379	null
BW25113_1448	mnaT	methionine N-acyltransferase; L-amino acid N-acyltransferase	0.139799	5.3438	0.749427	0.939811	0.0895573	null
BW25113_1449	curA	curcumin/dihydrocurcumin reductase, NADPH-dependent	0.232885	6.7302	0.274458	0.661699	0.595752	null
BW25113_1450	mcbR	colanic acid and biofilm gene transcriptional regulator, MqsR-controlled	0.0966247	7.19591	0.639426	0.898792	0.153941	null
BW25113_1451	yncD	putative iron outer membrane transporter	0.490566	7.47759	0.00201533	0.0310896	5.00743	null
BW25113_1452	yncE	ATP-binding protein, periplasmic, function unknown	0.432078	6.13078	0.126181	0.459711	1.1212	null
BW25113_1453	ansP	L-asparagine transporter	0.246654	7.40267	0.135156	0.480415	1.05765	null
BW25113_1454	yncG	glutathione S-transferase homolog	-0.144426	6.09987	0.624512	0.892275	0.16444	null
BW25113_1455	yncH	IPR020099 family protein	2.86871	0.322393	0.104767	0.421427	1.24665	null
BW25113_1456	rhsE	pseudogene	0.50742	7.31077	0.00280662	0.0389396	4.68262	null
BW25113_1457	ydcD	uncharacterized protein	2.46531	1.28792	0.0458429	0.25979	1.94458	null
BW25113_1459	yncI	pseudogene	0.0286492	5.18471	0.947884	1	0	null
BW25113_1460	ydcC	H repeat-associated putative transposase	1.32868	2.68362	0.16475	0.52471	0.930407	null
BW25113_1461	pptA	4-oxalocrotonate tautomerase	0.244066	5.21931	0.525097	0.846616	0.240221	null
BW25113_1462	yddH	flavin reductase like-protein	0.605117	5.6871	0.0494573	0.272077	1.87791	null
BW25113_1463	nhoA	N-hydroxyarylamine O-acetyltransferase	-0.321023	5.33192	0.41917	0.783479	0.352034	null
BW25113_1464	yddE	PhzC-PhzF family protein	0.0131305	5.62265	0.969689	1	0	null
BW25113_1465	narV	nitrate reductase 2 (NRZ), gamma subunit	0.177579	5.57219	0.603894	0.883389	0.178879	null
BW25113_1466	narW	nitrate reductase 2 (NRZ), delta subunit (assembly subunit)	0.0559921	5.09859	0.91921	0.998414	0.00229044	null
BW25113_1467	narY	nitrate reductase 2 (NRZ), beta subunit	0.105187	6.54932	0.669548	0.908378	0.138636	null
BW25113_1468	narZ	nitrate reductase 2 (NRZ), alpha subunit	0.62476	7.87499	1.28e-05	0.000441915	11.1439	null
BW25113_1469	narU	nitrate/nitrite transporter	0.182489	6.49651	0.5324	0.850452	0.233698	null
BW25113_1471	yddK	pseudogene	0.306056	2.49775	0.800968	0.961963	0.0559474	null
BW25113_1472	yddL	pseudogene	0.772983	1.83534	0.504899	0.835398	0.259465	null
BW25113_1473	yddG	aromatic amino acid exporter	0.467089	7.44793	0.0307224	0.207894	2.26608	null
BW25113_1474	fdnG	formate dehydrogenase-N, alpha subunit, nitrate-inducible	0.103434	7.72389	0.488529	0.820258	0.28585	null
BW25113_1475	fdnH	formate dehydrogenase-N, Fe-S (beta) subunit, nitrate-inducible	0.291939	5.48867	0.402476	0.774412	0.368827	null
BW25113_1476	fdnI	formate dehydrogenase-N, cytochrome B556 (gamma) subunit, nitrate-inducible	0.18061	5.40543	0.625555	0.892696	0.163759	null
BW25113_1477	yddM	putative DNA-binding transcriptional regulator	-0.24031	3.02117	0.82616	0.968312	0.0464569	null
BW25113_1478	adhP	ethanol-active dehydrogenase/acetaldehyde-active reductase	1.04317	5.97513	0.000483012	0.00991185	6.65663	null
BW25113_1479	maeA	malate dehydrogenase, (decarboxylating, NAD-requiring) (malic enzyme)	0.270844	7.12258	0.200004	0.57555	0.796988	null
BW25113_1480	sra	stationary-phase-induced ribosome-associated protein	0.971598	3.69024	0.0999364	0.40997	1.28641	null
BW25113_1481	bdm	biofilm-dependent modulation protein	0.0901931	7.17559	0.627299	0.89423	0.161282	null
BW25113_1482	osmC	lipoyl-dependent Cys-based peroxidase, hydroperoxide resistance; salt-shock inducible membrane protein; peroxiredoxin	0.125611	5.48702	0.751512	0.940544	0.0884333	null
BW25113_1483	ddpF	D,D-dipeptide permease system, ATP-binding component	0.51193	5.93175	0.120109	0.449467	1.15371	null
BW25113_1484	ddpD	D,D-dipeptide permease system, ATP-binding component	0.843326	5.4461	0.0132554	0.12184	3.03695	null
BW25113_1485	ddpC	D-ala-D-ala transporter subunit	0.347262	5.13045	0.435592	0.792835	0.334907	null
BW25113_1486	ddpB	D-ala-D-ala transporter subunit	0.159647	6.12179	0.589273	0.878955	0.186138	null
BW25113_1487	ddpA	D-ala-D-a la transporter subunit	0.169986	6.05991	0.53182	0.85045	0.233701	null
BW25113_1488	ddpX	D-ala-D-ala dipeptidase, Zn-dependent	0.497987	4.97228	0.334067	0.721304	0.47132	null
BW25113_1489	dosP	oxygen sensor, c-di-GMP phosphodiesterase, heme-regulated; cold- and stationary phase-induced bioflim regulator	0.149984	7.08993	0.425405	0.785564	0.348199	null
BW25113_1490	dosC	diguanylate cyclase, cold- and stationary phase-induced oxygen-dependent biofilm regulator	0.23358	7.62484	0.132146	0.474628	1.07513	null
BW25113_1491	yddW	liprotein, glycosyl hydrolase homolog	0.703963	6.71525	0.000817587	0.0151643	6.04318	null
BW25113_1492	gadC	glutamate:gamma-aminobutyric acid antiporter	-0.1741	7.27629	0.310104	0.702352	0.509735	null
BW25113_1493	gadB	glutamate decarboxylase B, PLP-dependent	-0.274036	5.37237	0.502116	0.832519	0.264444	null
BW25113_1494	pqqL	putative periplasmic M16 family zinc metalloendopeptidase	0.246754	8.20317	0.0824847	0.36797	1.44234	null
BW25113_1495	yddB	putative TonB-dependent outer membrane receptor	0.294908	8.80213	0.0126263	0.118275	3.07979	null
BW25113_1496	yddA	putative multidrug transporter subunit of ABC superfamily, membrane component/ATP-binding component	0.174949	8.83205	0.0965759	0.401954	1.3149	null
BW25113_1497	ydeM	putative YdeN-specific sulfatase-maturating enzyme	0.554212	6.50436	0.0155747	0.135802	2.88043	null
BW25113_1498	ydeN	putative Ser-type periplasmic non-aryl sulfatase	0.454658	8.15412	0.000359529	0.00806957	6.95329	null
BW25113_1499	ydeO	UV-inducible global regulator, EvgA-, GadE-dependent	-0.0348188	3.62219	0.971994	1	0	null
BW25113_1500	safA	two-component system connector membrane protein, EvgSA to PhoQP	-1.33646	1.79615	0.288297	0.678743	0.559062	null
BW25113_1501	ydeP	putative oxidoreductase	0.257524	7.19732	0.180904	0.549183	0.864642	null
BW25113_1502	ydeQ	putative fimbrial-like adhesin protein	-0.115449	6.37047	0.669051	0.908378	0.138636	null
BW25113_1503	ydeR	putative fimbrial-like adhesin protein	0.032832	6.997	0.881675	0.986829	0.0191282	null
BW25113_1504	ydeS	putative fimbrial-like adhesin protein	0.18641	6.37228	0.433604	0.791813	0.336769	null
BW25113_1505	ydeT	pseudogene	-0.158899	7.4312	0.354161	0.736084	0.442058	null
BW25113_1506	yneL	pseudogene	0.0810002	5.10879	0.870784	0.983373	0.0241889	null
BW25113_1507	hipA	inactivating GltX kinase facilitating persister formation; toxin of HipAB TA pair; autokinase	0.276362	5.80917	0.386299	0.764283	0.38782	null
BW25113_1508	hipB	antitoxin of HipAB toxin-antitoxin system	-3.23214	0.0630496	0.556809	0.862577	0.213274	null
BW25113_1511	lsrK	autoinducer-2 (AI-2) kinase	0.252592	6.04126	0.350701	0.732566	0.448969	null
BW25113_1512	lsrR	lsr operon transcriptional repressor	0.458767	5.06326	0.279333	0.668661	0.580653	null
BW25113_1513	lsrA	autoinducer 2 import ATP-binding protein	0.211675	6.29439	0.401225	0.773353	0.3708	null
BW25113_1514	lsrC	autoinducer 2 import system permease protein	0.110052	5.79947	0.732975	0.934216	0.0981726	null
BW25113_1515	lsrD	autoinducer 2 import system permease protein	0.253382	5.61443	0.491136	0.822038	0.282723	null
BW25113_1516	lsrB	autoinducer 2-binding protein	0.616807	5.65258	0.0934427	0.395312	1.33894	null
BW25113_1517	lsrF	putative autoinducer-2 (AI-2) aldolase	0.355645	7.19767	0.101383	0.412639	1.27705	null
BW25113_1518	lsrG	autoinducer-2 (AI-2) degrading protein LsrG	2.11079	3.66918	0.00168241	0.02651	5.23732	null
BW25113_1519	tam	trans-aconitate methyltransferase	-0.0222112	5.30322	0.967194	1	0	null
BW25113_1520	yneE	bestrophin family putative inner membrane protein	0.433873	5.80398	0.171689	0.53326	0.907089	null
BW25113_1521	uxaB	altronate oxidoreductase, NAD-dependent	0.319636	6.18354	0.223305	0.603962	0.727471	null
BW25113_1522	yneF	putative membrane-bound diguanylate cyclase	0.760156	4.92892	0.0826518	0.368343	1.44088	null
BW25113_1523	yneG	DUF4186 family protein	0.370555	3.94299	0.723585	0.930643	0.103701	null
BW25113_1524	glsB	glutaminase 2	0.00687364	6.34753	0.987912	1	0	null
BW25113_1525	sad	succinate semialdehyde dehydrogenase, NAD(P)+-dependent	0.484059	6.00731	0.077855	0.35654	1.48786	null
BW25113_1526	yneJ	putative DNA-binding transcriptional regulator	-0.140845	6.18002	0.597682	0.881726	0.181597	null
BW25113_1527	yneK	uncharacterized protein	-0.490231	4.99181	0.312119	0.703703	0.506961	null
BW25113_1528	ydeA	arabinose efflux transporter, arabinose-inducible	0.0514146	6.58672	0.845968	0.975788	0.0353606	null
BW25113_1529	marC	UPF0056 family inner membrane protein	0.274852	5.39104	0.44238	0.79844	0.324744	null
BW25113_1530	marR	transcriptional repressor of multiple antibiotic resistance	-0.559597	5.00449	0.195073	0.570391	0.809978	null
BW25113_1531	marA	multiple antibiotic resistance transcriptional regulator	1.08575	4.13895	0.0429019	0.249714	2.00165	null
BW25113_1532	marB	mar operon regulator, periplasmic	-0.426839	2.37874	0.719235	0.927931	0.10791	null
BW25113_1533	eamA	cysteine and O-acetyl-L-serine efflux system	0.476428	4.84805	0.29096	0.681377	0.553475	null
BW25113_1534	ydeE	putative transporter	-0.388507	6.83946	0.072046	0.340662	1.55359	null
BW25113_1535	dgcZ	diguanylate cyclase, zinc-sensing	-0.215874	8.08703	0.105786	0.42353	1.23947	null
BW25113_1536	ydeI	hydrogen peroxide resistance OB fold protein; putative periplasmic protein	0.0381799	5.63869	0.928828	0.999999	1.17e-06	null
BW25113_1537	ydeJ	inactive PncC family protein	-0.095395	7.25713	0.622443	0.892082	0.164753	null
BW25113_1538	dcp	dipeptidyl carboxypeptidase II	0.288685	7.39461	0.122265	0.452887	1.14278	null
BW25113_1539	ydfG	NADP-dependent 3-hydroxy acid dehydrogenase; malonic semialdehyde reductase	-0.091672	5.65644	0.829575	0.969046	0.0453624	null
BW25113_1540	rspR	transcriptional repressor for rspAB	0.0498217	4.12875	0.949671	1	0	null
BW25113_1541	ydfZ	selenoprotein, function unknown	1.00234	3.45098	0.191295	0.565986	0.821161	null
BW25113_1542	ydfI	putative NAD-dependent D-mannonate oxidoreductase	0.0718353	6.9192	0.74635	0.938415	0.0917021	null
BW25113_1547	stfQ	Qin prophage; putative side tail fiber assembly protein	0.0573655	5.37698	0.916133	0.997331	0.00385555	null
BW25113_1548	nohQ	pseudogene	0.727603	2.41146	0.547497	0.859132	0.219049	null
BW25113_1549	ydfO	Qin prophage; uncharacterized protein	-1.15954	1.94279	0.320057	0.710218	0.493667	null
BW25113_1550	gnsB	Qin prophage; multicopy suppressor of secG(Cs) and fabA6(Ts)	-2.99904	1.53479	0.047228	0.263094	1.92635	null
BW25113_1551	ynfN	Qin prophage; cold shock-induced protein	-1.10283	0.990245	0.549019	0.859266	0.218823	null
BW25113_1552	cspI	Qin prophage; cold shock protein	0.248826	0.0689624	1	1	0	null
BW25113_1553	rzpQ	Rz-like protein, Qin prophage	0.778989	4.0739	0.226479	0.606936	0.720384	null
BW25113_1554	rrrQ	Qin prophage; putative lysozyme	0.522942	5.15012	0.323835	0.713997	0.486009	null
BW25113_1555	ydfR	Qin prophage; uncharacterized protein	0.186819	3.57439	0.747137	0.938658	0.091329	null
BW25113_1556	essQ	Qin prophage; putative S lysis protein	0.629808	3.40244	0.32611	0.716533	0.480895	null
BW25113_1557	cspB	Qin prophage; cold shock protein	-0.0281062	4.60206	0.981092	1	0	null
BW25113_1558	cspF	Qin prophage; cold shock protein	0.189392	4.47213	0.72819	0.932425	0.10094	null
BW25113_1559	quuQ	Qin prophage; putative antitermination protein Q	0.0964629	6.57218	0.675275	0.908604	0.138277	null
BW25113_1560	ydfU	Qin prophage; uncharacterized protein	0.0762731	5.86584	0.824213	0.968204	0.0466164	null
BW25113_1561	rem	Qin prophage; uncharacterized protein	-0.155537	4.93439	0.782312	0.952672	0.0699485	null
BW25113_1562	hokD	Qin prophage; small toxic polypeptide	0.94345	2.81796	0.368634	0.751577	0.412007	null
BW25113_1563	relE	Qin prophage; toxin of the RelE-RelB toxin-antitoxin system	1.43075	3.04269	0.0463476	0.260823	1.93886	null
BW25113_1564	relB	Qin prophage; bifunctional antitoxin of the RelE-RelB toxin-antitoxin system/ transcriptional repressor	-0.951032	0.413111	1	1	0	null
BW25113_1565	ydfV	Qin prophage; uncharacterized protein	-0.162743	6.00906	0.606733	0.884027	0.177838	null
BW25113_1566	flxA	Qin prophage; uncharacterized protein	0.493763	6.06203	0.121356	0.451116	1.14843	null
BW25113_1567	intK	pseudogene	0.541511	5.01092	0.249514	0.629652	0.667374	null
BW25113_1568	ydfX	pseudogene	-0.271182	4.31547	0.621681	0.892082	0.164753	null
BW25113_1569	dicC	Qin prophage; DNA-binding transcriptional regulator for DicB	1.41438	2.69245	0.0678965	0.328324	1.60681	null
BW25113_1570	dicA	Qin prophage; putative regulator for DicB	2.98232	-0.21742	1	1	0	null
BW25113_1571	ydfA	Qin prophage; uncharacterized protein	-2.03852	1.54252	0.193588	0.569027	0.81343	null
BW25113_1572	ydfB	Qin prophage; uncharacterized protein	-1.42337	2.50281	0.121368	0.451116	1.14843	null
BW25113_1573	ydfC	uncharacterized protein, Qin prophage	0.818441	3.34441	0.206232	0.58364	0.77685	null
BW25113_1575	dicB	Qin prophage; cell division inhibition protein	0.692376	3.62542	0.315372	0.705221	0.503853	null
BW25113_1576	ydfD	Qin prophage; uncharacterized protein	0.580249	6.47256	0.0105474	0.103873	3.2671	null
BW25113_1577	ydfE	pseudogene	0.0519578	7.30814	0.783533	0.952672	0.0699485	null
BW25113_1578	insD1	pseudogene	1.65081	2.36804	0.0782319	0.357308	1.48476	null
BW25113_1579	intQ	pseudogene	0.599588	7.11864	0.00114074	0.0197371	5.66295	null
BW25113_1580	rspB	putative Zn-dependent NAD(P)-binding oxidoreductase	0.1707	7.34021	0.331093	0.720306	0.473318	null
BW25113_1581	rspA	bifunctional D-altronate/D-mannonate dehydratase	-0.266351	6.40795	0.31878	0.709616	0.49489	null
BW25113_1582	ynfA	UPF0060 family inner membrane protein	0.0226151	3.99321	1	1	0	null
BW25113_1583	ynfB	UPF0482 family putative periplasmic protein	0.190021	4.4314	0.75952	0.94421	0.0828206	null
BW25113_1584	speG	spermidine N1-acetyltransferase	0.621964	6.90459	0.0470597	0.262819	1.92786	null
BW25113_1585	ynfC	UPF0257 family lipoprotein	0.0875251	6.95124	0.660003	0.905426	0.143331	null
BW25113_1586	ynfD	DUF1161 family periplasmic protein	0.512376	4.90924	0.285972	0.675535	0.565898	null
BW25113_1587	ynfE	putative selenate reductase, periplasmic	0.178742	7.08342	0.331547	0.72064	0.47265	null
BW25113_1588	ynfF	S- and N-oxide reductase, A subunit, periplasmic	0.326033	6.98844	0.0909539	0.39112	1.35432	null
BW25113_1589	ynfG	oxidoreductase, Fe-S subunit	-0.100055	5.45952	0.784553	0.953567	0.0685943	null
BW25113_1590	ynfH	oxidoreductase, membrane subunit	-0.104539	5.57498	0.780383	0.952629	0.0700141	null
BW25113_1591	dmsD	twin-argninine leader-binding protein for DmsA and TorA	0.0906822	5.06653	0.859334	0.980887	0.0278416	null
BW25113_1592	clcB	H(+)/Cl(-) exchange transporter	0.686411	6.1657	0.00713223	0.0794631	3.65357	null
BW25113_1593	ynfK	putative dethiobiotin synthetase	-0.442214	5.7237	0.227903	0.606936	0.720384	null
BW25113_1594	mlc	glucosamine anaerobic growth regulon transcriptional repressor; autorepressor	0.58241	5.84757	0.068279	0.329232	1.60282	null
BW25113_1595	ynfL	LysR family putative transcriptional regulator	0.159579	5.64696	0.6441	0.899185	0.153311	null
BW25113_1596	ynfM	putative arabinose efflux transporter	-0.1259	6.68034	0.64133	0.898994	0.153617	null
BW25113_1597	asr	acid shock-inducible periplasmic protein	0.624247	5.94475	0.03948	0.237634	2.07319	null
BW25113_1598	ydgD	putative peptidase	0.624297	6.1636	0.0190877	0.155092	2.6888	null
BW25113_1599	mdtI	multidrug efflux system transporter	-0.116683	4.4888	0.846184	0.975788	0.0353606	null
BW25113_1600	mdtJ	multidrug efflux system transporter	-0.288919	6.00375	0.327391	0.717491	0.478968	null
BW25113_1601	tqsA	pheromone AI-2 transporter	0.20824	6.61819	0.348492	0.730774	0.452503	null
BW25113_1602	pntB	pyridine nucleotide transhydrogenase, beta subunit	0.553854	5.86843	0.053085	0.284582	1.81308	null
BW25113_1603	pntA	pyridine nucleotide transhydrogenase, alpha subunit	0.536195	6.05734	0.0651698	0.321621	1.63657	null
BW25113_1604	ydgH	DUF1471 family periplasmic protein	0.282017	5.64995	0.387485	0.76461	0.387205	null
BW25113_1605	ydgI	putative arginine/ornithine antiporter transporter	-0.0937841	6.06231	0.73818	0.93507	0.0968535	null
BW25113_1606	folM	dihydromonapterin reductase, NADPH-dependent; dihydrofolate reductase isozyme	-0.293434	5.80382	0.373697	0.757699	0.400303	null
BW25113_1607	ydgC	GlpM family inner membrane protein	0.969277	3.49218	0.105329	0.422466	1.24309	null
BW25113_1608	rstA	response regulator of RstAB two-component system, low Mg-responsive via PhoQP	0.713438	4.93856	0.132862	0.475417	1.07273	null
BW25113_1609	rstB	sensory histidine kinase of RstAB two-component system, low Mg-responsive via PhoQP	-0.314205	5.58651	0.335577	0.721304	0.47132	null
BW25113_1610	tus	inhibitor of replication at Ter, DNA-binding protein	0.395679	5.88537	0.189581	0.563667	0.827084	null
BW25113_1611	fumC	fumarate hydratase (fumarase C),aerobic Class II	0.181562	6.41146	0.510931	0.839848	0.2518	null
BW25113_1612	fumA	fumarate hydratase (fumarase A), aerobic Class I	-0.386424	6.26541	0.183795	0.553041	0.854542	null
BW25113_1613	manA	mannose-6-phosphate isomerase	0.063765	5.08465	0.890848	0.990499	0.0137722	null
BW25113_1614	ydgA	DUF945 family protein	-1.07721	5.71409	0.0092091	0.093835	3.41373	null
BW25113_1615	uidC	putative outer membrane porin for beta-glucuronides porin protein	0.2765	6.81475	0.178704	0.544503	0.876988	null
BW25113_1616	uidB	glucuronide transporter	0.287119	7.06998	0.147517	0.501062	0.996938	null
BW25113_1617	uidA	beta-D-glucuronidase	0.210024	6.42856	0.374035	0.757985	0.399759	null
BW25113_1618	uidR	transcriptional repressor	0.320402	5.1642	0.455726	0.806916	0.30951	null
BW25113_1619	hdhA	7-alpha-hydroxysteroid dehydrogenase, NAD-dependent	0.0153703	7.47468	0.935473	1	0	null
BW25113_1620	malI	transcriptional repressor of Mal regulon	0.445162	5.352	0.227208	0.606936	0.720384	null
BW25113_1621	malX	fused maltose and glucose-specific PTS enzymes: IIB component, IIC component	0.528305	6.49936	0.0269052	0.194281	2.36378	null
BW25113_1622	malY	bifunctional beta-cystathionase, PLP-dependent/ regulator of maltose regulon	0.17063	6.57173	0.471449	0.81578	0.293748	null
BW25113_1623	add	adenosine deaminase	-0.46962	5.92277	0.157692	0.518155	0.948545	null
BW25113_1624	ydgJ	putative oxidoreductase	0.459577	6.26535	0.0846304	0.373016	1.42269	null
BW25113_1625	cnu	nucleoid-associated oriC-binding protein; H-NS and StpA stabilizing factor	-0.153344	6.87864	0.450472	0.802699	0.317069	null
BW25113_1626	ydgK	DUF2569 family inner membrane protein	0.134173	7.59357	0.396109	0.768807	0.379306	null
BW25113_1627	rsxA	SoxR iron-sulfur cluster reduction factor component; inner membrane protein of electron transport complex	0.0663494	6.0625	0.809499	0.964005	0.0528874	null
BW25113_1628	rsxB	SoxR iron-sulfur cluster reduction factor component; putative iron-sulfur protein	-1.44417	4.48294	0.0156167	0.135899	2.87939	null
BW25113_1629	rsxC	SoxR iron-sulfur cluster reduction factor component; putative membrane-associated NADH oxidoreductase of electron transport complex	0.0322385	6.56299	0.923002	0.999865	0.000194189	null
BW25113_1630	rsxD	SoxR iron-sulfur cluster reduction factor component; putative membrane protein of electron transport complex	-0.400826	5.86565	0.217525	0.599514	0.738135	null
BW25113_1631	rsxG	SoxR iron-sulfur cluster reduction factor component; putative membrane protein of electron transport complex	-0.464607	5.07044	0.355669	0.737412	0.439457	null
BW25113_1632	rsxE	SoxR iron-sulfur cluster reduction factor component; electron transport inner membrane NADH-quinone reductase	-0.429902	5.29969	0.302271	0.693516	0.527998	null
BW25113_1633	nth	DNA glycosylase and apyrimidinic (AP) lyase (endonuclease III)	0.100397	4.99508	0.863556	0.980887	0.0278416	null
BW25113_1634	dtpA	dipeptide and tripeptide permease A	0.264969	6.41606	0.340941	0.722842	0.468249	null
BW25113_1635	gstA	glutathionine S-transferase	-0.131408	5.13124	0.767324	0.948592	0.0761408	null
BW25113_1636	pdxY	pyridoxamine kinase	0.310302	5.8104	0.337884	0.721304	0.47132	null
BW25113_1637	tyrS	tyrosyl-tRNA synthetase	-5.63835	1.23033	0.0321784	0.213314	2.22895	null
BW25113_1638	pdxH	pyridoxine 5'-phosphate oxidase	-0.469517	1.50646	0.806726	0.964005	0.0528874	null
BW25113_1639	mliC	inhibitor of c-type lysozyme, membrane-bound; putative lipoprotein	0.886609	3.41824	0.208051	0.586252	0.770408	null
BW25113_1640	anmK	anhydro-N-acetylmuramic acid kinase	-0.214374	5.99881	0.514302	0.840556	0.250585	null
BW25113_1641	slyB	outer membrane lipoprotein	-0.992152	4.79801	0.136596	0.481359	1.05481	null
BW25113_1642	slyA	global transcriptional regulator	0.230439	5.46004	0.546589	0.859132	0.219049	null
BW25113_1643	ydhI	DUF1656 family putative inner membrane efflux pump associated protein	0.910714	4.59651	0.0688004	0.330662	1.59657	null
BW25113_1644	ydhJ	putative membrane fusion protein (MFP) of YdhJK efflux pump	0.027122	5.2906	0.955547	1	0	null
BW25113_1645	ydhK	putative efflux protein (PET) component of YdhJK efflux pump	0.215716	6.83067	0.291234	0.681438	0.553346	null
BW25113_1646	sodC	superoxide dismutase, Cu, Zn, periplasmic	-0.0670904	5.06651	0.899662	0.991905	0.0117267	null
BW25113_1647	ydhF	putative oxidoreductase	0.451163	5.52511	0.172782	0.535332	0.901496	null
BW25113_1648	ydhL	DUF1289 family protein	0.915675	2.18799	0.414553	0.780737	0.357091	null
BW25113_1649	nemR	transcriptional repressor for the nemRA-gloA operon, quinone-, glyoxal-, and HOCl-activated	0.577376	4.31542	0.332133	0.721147	0.471636	null
BW25113_1650	nemA	chromate reductase, quinone reductase, FMN-linked; N-Ethylmaleimide reductase; old yellow enzyme	0.819557	6.43905	0.000450272	0.00936239	6.73891	null
BW25113_1651	gloA	glyoxalase I, Ni-dependent	-0.360989	4.69806	0.517717	0.841978	0.248145	null
BW25113_1652	rnt	ribonuclease T (RNase T)	-1.97242	2.24521	0.0979345	0.404955	1.30417	null
BW25113_1653	lhr	putative ATP-dependent helicase	0.0582932	7.89675	0.693235	0.91553	0.127321	null
BW25113_1654	grxD	glutaredoxin-4	-0.390722	3.23551	0.631066	0.89584	0.158688	null
BW25113_1655	mepH	murein DD-endopeptidase, space-maker hydrolase	-0.0384888	5.41856	0.938126	1	0	null
BW25113_1656	sodB	superoxide dismutase, Fe	-0.522269	5.33725	0.182687	0.552443	0.856102	null
BW25113_1657	ydhP	putative transporter	-0.152339	6.17668	0.573906	0.86975	0.201328	null
BW25113_1658	purR	transcriptional repressor, hypoxanthine-binding	-1.046	5.05636	0.0146195	0.130569	2.93712	null
BW25113_1659	ydhB	LysR family putative transcriptional regulator	-0.28578	5.5593	0.411931	0.778814	0.360649	null
BW25113_1660	ydhC	putative arabinose efflux transporter	-0.423644	5.9008	0.161275	0.522206	0.937308	null
BW25113_1661	cfa	cyclopropane fatty acyl phospholipid synthase (unsaturated-phospholipid methyltransferase)	-0.67806	6.16034	0.0148249	0.131296	2.92911	null
BW25113_1663	mdtK	multidrug efflux system transporter	-0.127821	6.65953	0.575626	0.870148	0.200668	null
BW25113_1664	ydhQ	autotransporter adhesin-related protein	-0.0758476	6.29408	0.778367	0.952341	0.0704498	null
BW25113_1665	valV	NA	-2.0031	1.93645	0.0816384	0.366045	1.44991	null
BW25113_1666	valW	NA	-0.343366	1.95837	0.828347	0.968356	0.046391	null
BW25113_1667	ydhR	putative monooxygenase	1.05644	3.33404	0.147077	0.501062	0.996938	null
BW25113_1668	ydhS	putative oxidoreductase	-0.146908	6.62815	0.631835	0.896276	0.157986	null
BW25113_1669	ydhT	FNR, Nar, NarP-regulated protein; putative subunit of YdhYVWXUT oxidoreductase complex	0.382789	5.14813	0.39187	0.767986	0.380848	null
BW25113_1670	ydhU	putative cytochrome b subunit of YdhYVWXUT oxidoreductase complex	0.770475	5.27665	0.0382076	0.23486	2.09012	null
BW25113_1671	ydhX	putative 4Fe-4S ferridoxin-type protein; FNR, Nar, NarP-regulated protein; putative subunit of YdhYVWXUT oxidoreductase complex	0.800504	4.47429	0.175236	0.53915	0.891243	null
BW25113_1672	ydhW	FNR, Nar, NarP-regulated protein; putative subunit of YdhYVWXUT oxidoreductase complex	-0.494475	5.06999	0.288551	0.678824	0.558891	null
BW25113_1673	ydhV	putative oxidoreductase subunit	0.204457	7.10856	0.33822	0.721304	0.47132	null
BW25113_1674	ydhY	putative 4Fe-4S ferridoxin-type protein; FNR, Nar, NarP-regulated protein; putative subunit of YdhYVWXUT oxidoreductase complex	0.24341	6.82031	0.226693	0.606936	0.720384	null
BW25113_1675	ydhZ	uncharacterized protein	-0.0145866	5.86263	0.973499	1	0	null
BW25113_1676	pykF	pyruvate kinase I	-1.54316	5.42466	0.000113188	0.00304504	8.35932	null
BW25113_1677	lpp	murein lipoprotein	-7.22564	2.45278	0.000386707	0.00844629	6.88747	polymyxin B susceptible
BW25113_1678	ldtE	murein L,D-transpeptidase	-0.230215	6.67478	0.279779	0.668661	0.580653	null
BW25113_1679	sufE	sulfur acceptor protein	0.235827	4.69739	0.641764	0.898994	0.153617	null
BW25113_1680	sufS	cysteine desulfurase, stimulated by SufE; selenocysteine lyase, PLP-dependent	-0.109662	6.33437	0.681783	0.910419	0.135397	null
BW25113_1681	sufD	component of SufBCD Fe-S cluster assembly scaffold	0.0189713	6.62218	0.941651	1	0	null
BW25113_1682	sufC	SufBCD Fe-S cluster assembly scaffold protein, ATP-binding protein	0.0153598	4.66671	1	1	0	null
BW25113_1683	sufB	component of SufBCD Fe-S cluster assembly scaffold	-0.067616	6.65473	0.778921	0.952341	0.0704498	null
BW25113_1684	sufA	Fe-S cluster assembly protein	-0.237662	4.44376	0.714325	0.925877	0.111107	null
BW25113_1685	ydiH	uncharacterized protein	0.581665	2.40869	0.464791	0.812806	0.299017	null
BW25113_1686	menI	1,4-dihydroxy-2-naphthoyl-CoA hydrolase	-0.749775	3.58282	0.380384	0.759331	0.397199	null
BW25113_1687	ydiJ	putative FAD-linked oxidoreductase	0.400382	7.16579	0.0592563	0.304852	1.71382	null
BW25113_1688	ydiK	UPF0118 family inner membrane protein	0.307826	6.60425	0.15372	0.51266	0.963926	null
BW25113_1689	ydiL	putative HTH domain DNA-binding protein	0.0684713	7.13718	0.731921	0.934216	0.0981726	null
BW25113_1690	ydiM	MFS superfamily sugar transport 1 family protein	0.168292	7.99966	0.244505	0.62248	0.6839	null
BW25113_1691	ydiN	MFS transporter superfamily protein	0.0423898	7.54298	0.802063	0.962378	0.0553252	null
BW25113_1692	ydiB	quinate/shikimate 5-dehydrogenase, NAD(P)-binding	0.0563471	6.38888	0.834555	0.971262	0.0420675	null
BW25113_1693	aroD	3-dehydroquinate dehydratase	0.942465	6.6478	1.14e-05	0.000400565	11.2857	null
BW25113_1694	ydiF	putative acetyl-CoA:acetoacetyl-CoA transferase: alpha subunit/beta subunit	0.183525	8.30938	0.223044	0.603962	0.727471	null
BW25113_1695	ydiO	putative acyl-CoA dehydrogenase	-0.146894	6.44005	0.549341	0.859465	0.218489	null
BW25113_1696	ydiP	putative DNA-binding transcriptional regulator	0.453542	5.93082	0.132425	0.474628	1.07513	null
BW25113_1697	ydiQ	putative electron transfer flavoprotein subunit	-0.0888541	6.08912	0.76379	0.94685	0.078792	null
BW25113_1698	ydiR	putative electron transfer flavoprotein, FAD-binding subunit	0.137576	5.74906	0.666822	0.908378	0.138636	null
BW25113_1699	ydiS	putative oxidoreductase	0.103874	6.22016	0.714134	0.925877	0.111107	null
BW25113_1700	ydiT	putative 3Fe-4S ferredoxin-type protein	0.302128	4.20117	0.638679	0.898792	0.153941	null
BW25113_1701	fadK	short chain acyl-CoA synthetase, anaerobic	-0.122611	7.35829	0.521235	0.844233	0.244287	null
BW25113_1702	ppsA	phosphoenolpyruvate synthase	0.246338	7.51448	0.126896	0.461556	1.11542	null
BW25113_1703	ppsR	bifunctional regulatory protein: PEP synthase kinase and PEP synthase pyrophosphorylase	0.405861	5.62866	0.206862	0.584673	0.774298	null
BW25113_1704	aroH	3-deoxy-D-arabino-heptulosonate-7-phosphate synthase, tryptophan repressible	0.280073	5.56417	0.482613	0.818446	0.28904	null
BW25113_1705	ydiE	hemin uptake protein HemP homolog	-0.943091	3.1917	0.281164	0.670299	0.577123	null
BW25113_1706	ydiU	UPF0061 family protein	-0.0659033	6.54032	0.780286	0.952629	0.0700141	null
BW25113_1707	ydiV	anti-FlhD4C2 factor, inactive EAL family phosphodiesterase	0.600505	6.29836	0.0203771	0.163165	2.6156	null
BW25113_1708	nlpC	putative C40 clan peptidase lipoprotein	-0.277875	5.5756	0.399658	0.771681	0.373923	null
BW25113_1709	btuD	vitamin B12 transporter subunit : ATP-binding component of ABC superfamily	0.20453	4.96218	0.641074	0.898994	0.153617	null
BW25113_1710	btuE	glutathione peroxidase	-0.123286	4.95027	0.815073	0.964803	0.0516935	null
BW25113_1711	btuC	vitamin B12 transporter subunit: membrane component of ABC superfamily	0.228908	6.06633	0.516708	0.841845	0.248374	null
BW25113_1712	ihfA	integration host factor (IHF), DNA-binding protein, alpha subunit	0.907565	1.95226	0.350431	0.732566	0.448969	null
BW25113_1713	pheT	phenylalanine tRNA synthetase, beta subunit	1.64458	1.08856	0.23923	0.615801	0.699464	null
BW25113_1714	pheS	phenylalanine tRNA synthetase, alpha subunit	0.406091	1.25769	0.870405	0.983373	0.0241889	null
BW25113_1717	rpmI	50S ribosomal subunit protein L35	-4.7292	0.683129	0.0840752	0.371841	1.42724	null
BW25113_1718	infC	translation initiation factor IF-3	-4.14872	0.405979	0.220641	0.602768	0.730326	null
BW25113_1719	thrS	threonyl-tRNA synthetase	-1.76459	2.12548	0.31455	0.705111	0.504079	null
BW25113_1722	ydiY	acid-inducible putative outer membrane protein	0.268884	7.42044	0.108689	0.428883	1.22134	null
BW25113_1723	pfkB	6-phosphofructokinase II	-0.0528556	6.60124	0.829935	0.96921	0.0451191	null
BW25113_1724	ydiZ	uncharacterized protein	-0.102452	4.42915	0.873723	0.983373	0.0241889	null
BW25113_1725	yniA	fructosamine kinase family protein	-0.655567	6.29744	0.0206865	0.164152	2.60689	null
BW25113_1726	yniB	putative inner membrane protein	-0.0776187	5.56143	0.824071	0.968204	0.0466164	null
BW25113_1727	yniC	2-deoxyglucose-6-P phosphatase	-0.151929	6.38094	0.532227	0.850452	0.233698	null
BW25113_1728	ydjM	inner membrane protein regulated by LexA	0.103313	5.98973	0.755419	0.942491	0.0854499	null
BW25113_1729	ydjN	putative transporter	-0.308675	7.08825	0.130706	0.472299	1.08223	null
BW25113_1730	ydjO	uncharacterized protein	-2.32323	3.52216	0.0036254	0.0474637	4.39703	null
BW25113_1731	cedA	cell division modulator	0.25736	5.39872	0.47897	0.817544	0.290632	null
BW25113_1732	katE	catalase HPII, heme d-containing	0.217922	7.08478	0.293101	0.683128	0.549772	null
BW25113_1733	chbG	chito-oligosaccharide deacetylase	-0.0618693	6.13383	0.823685	0.968204	0.0466164	null
BW25113_1734	chbF	phospho-chitobiase; general 6-phospho-beta-glucosidase activity	0.0780128	8.19484	0.536632	0.85412	0.22749	null
BW25113_1735	chbR	repressor of chb operon for N,N'-diacetylchitobiose utilization	0.338979	7.13729	0.0752459	0.349826	1.51529	null
BW25113_1736	chbA	N,N'-diacetylchitobiose-specific enzyme IIA component of PTS	0.592347	5.7682	0.0449841	0.257418	1.95781	null
BW25113_1737	chbC	N,N'-diacetylchitobiose-specific enzyme IIC component of PTS	0.206599	8.14844	0.102514	0.415329	1.26767	null
BW25113_1738	chbB	N,N'-diacetylchitobiose-specific enzyme IIB component of PTS	-0.128645	5.2413	0.778112	0.952341	0.0704498	null
BW25113_1739	osmE	osmotically-inducible lipoprotein	-0.163491	5.23003	0.6712	0.908604	0.138277	null
BW25113_1740	nadE	NAD synthetase, NH3/glutamine-dependent	0.357445	1.42354	0.806947	0.964005	0.0528874	null
BW25113_1741	cho	endonuclease of nucleotide excision repair	-0.271586	6.20433	0.303477	0.693516	0.527998	null
BW25113_1742	ves	cold- and stress-inducible protein	0.377616	4.95589	0.398793	0.771569	0.374134	null
BW25113_1743	spy	periplasmic ATP-independent protein refolding chaperone, stress-induced	-0.0212196	6.55846	0.94568	1	0	null
BW25113_1744	astE	succinylglutamate desuccinylase	-1.08946	5.16937	0.0084998	0.0884461	3.49906	null
BW25113_1745	astB	succinylarginine dihydrolase	0.358605	6.38236	0.163219	0.523344	0.934168	null
BW25113_1746	astD	succinylglutamic semialdehyde dehydrogenase	-0.293887	6.3835	0.228967	0.607094	0.720009	null
BW25113_1747	astA	arginine succinyltransferase	0.662669	5.70364	0.0328951	0.214575	2.22045	null
BW25113_1748	astC	succinylornithine transaminase, PLP-dependent	0.604758	6.54565	0.00732791	0.080311	3.63826	null
BW25113_1749	xthA	exonuclease III	0.470984	5.22546	0.228224	0.606936	0.720384	null
BW25113_1750	ydjX	TVP38/TMEM64 family inner membrane protein	0.277918	7.01191	0.141353	0.488755	1.03282	null
BW25113_1751	ydjY	putative ferrodoxin-like lipoprotein	0.0475	5.73302	0.898645	0.991905	0.0117267	null
BW25113_1752	ydjZ	TVP38/TMEM64 family inner membrane protein	-0.47479	5.83965	0.117882	0.444907	1.16842	null
BW25113_1753	ynjA	carboxymuconolactone decarboxylase family protein	0.945961	4.87507	0.0460109	0.25979	1.94458	null
BW25113_1754	ynjB	putative ABC superfamily transporter periplasmic-binding protein	0.340994	5.92342	0.328307	0.717491	0.478968	null
BW25113_1755	ynjC	inner membrane putative ABC superfamily transporter permease	-0.0208071	6.76209	0.942213	1	0	null
BW25113_1756	ynjD	putative ABC superfamily transporter ATP-binding subunit	0.0454413	5.67648	0.908949	0.994544	0.00789332	null
BW25113_1757	ynjE	molybdopterin synthase sulfurtransferase	-0.138799	6.57599	0.5446	0.859	0.219269	null
BW25113_1758	ynjF	inner membrane protein, phosphatidylglycerophosphate synthase homolog	0.702375	4.49262	0.153452	0.51266	0.963926	null
BW25113_1759	nudG	CTP pyrophosphohydrolase; also hydrolyzes 2-hydroxy-dATP, 8-hydroxy-dGTP, 5-hydroxy-CTP, dCTP and 5-methyl-dCTP	-0.0396244	5.03177	0.945211	1	0	null
BW25113_1760	ynjH	DUF1496 family protein	-0.176909	6.21503	0.538609	0.855723	0.224784	null
BW25113_1761	gdhA	glutamate dehydrogenase, NADP-specific	-0.011589	6.31396	0.97506	1	0	null
BW25113_1762	ynjI	inner membrane protein	-0.104407	6.62379	0.640759	0.898994	0.153617	null
BW25113_1763	topB	DNA topoisomerase III	-0.323323	6.90808	0.125353	0.459711	1.1212	null
BW25113_1764	selD	selenophosphate synthase	-0.0161409	5.88451	0.973534	1	0	null
BW25113_1765	ydjA	putative oxidoreductase	-0.274018	5.19793	0.491515	0.822049	0.282703	null
BW25113_1766	sppA	protease IV (signal peptide peptidase)	-0.003032	6.91314	0.991003	1	0	null
BW25113_1767	ansA	cytoplasmic L-asparaginase 1	0.533656	6.40669	0.0296709	0.203906	2.29402	null
BW25113_1768	pncA	nicotinamidase/pyrazinamidase	-0.194884	6.31757	0.466452	0.813111	0.298475	null
BW25113_1769	ydjE	putative transporter	-0.220835	7.97529	0.115035	0.439425	1.18631	null
BW25113_1770	ydjF	putative DNA-binding transcriptional regulator	-0.113807	6.6393	0.610393	0.885605	0.175265	null
BW25113_1771	ydjG	alpha-Keto reductase, NADH-dependent; can use methylglyoxal as substrate	0.180831	6.62357	0.492944	0.824127	0.279062	null
BW25113_1772	ydjH	putative kinase	-0.223044	7.09093	0.236769	0.612503	0.707211	null
BW25113_1773	ydjI	putative aldolase	0.339758	6.53055	0.135806	0.480415	1.05765	null
BW25113_1774	ydjJ	putative Zn-dependent NAD(P)-binding oxidoreductase	0.363726	7.46812	0.0279985	0.19892	2.32974	null
BW25113_1775	ydjK	putative transporter	0.0441741	7.95288	0.773866	0.950793	0.0727975	null
BW25113_1776	ydjL	putative Zn-dependent NAD(P)-binding oxidoreductase	0.12037	5.98789	0.666848	0.908378	0.138636	null
BW25113_1777	yeaC	DUF1315 family protein	0.214081	4.02691	0.717482	0.927931	0.10791	null
BW25113_1778	msrB	methionine sulfoxide reductase B	-0.066349	3.8324	0.967688	1	0	null
BW25113_1779	gapA	glyceraldehyde-3-phosphate dehydrogenase A	-0.07886	1.81622	1	1	0	null
BW25113_1780	yeaD	D-hexose-6-phosphate epimerase-like protein	-0.102243	5.52888	0.778781	0.952341	0.0704498	null
BW25113_1781	yeaE	aldo-keto reductase, methylglyoxal to acetol, NADPH-dependent	0.098101	5.58932	0.789713	0.956939	0.0635014	null
BW25113_1782	mipA	scaffolding protein for murein synthesizing machinery	-0.275084	6.17723	0.345174	0.727272	0.459434	null
BW25113_1783	yeaG	protein kinase, endogenous substrate unidentified; autokinase	-0.118005	6.6634	0.639145	0.898792	0.153941	null
BW25113_1784	yeaH	UPF0229 family protein	0.0098771	6.18354	0.986522	1	0	null
BW25113_1785	yeaI	putative membrane-anchored diguanylate cyclase	-0.0519569	6.38202	0.845992	0.975788	0.0353606	null
BW25113_1786	yeaJ	putative diguanylate cyclase	0.0970018	8.9261	0.456131	0.806916	0.30951	null
BW25113_1787	yeaK	aminoacyl-tRNA editing domain protein	0.361041	5.78155	0.282315	0.670703	0.576254	null
BW25113_1788	yoaI	uncharacterized protein	0.600171	2.82222	0.479993	0.817544	0.290632	null
BW25113_1789	yeaL	UPF0756 family putative inner membrane protein	1.05803	4.43621	0.0383342	0.234903	2.08986	null
BW25113_1790	yeaM	putative DNA-binding transcriptional regulator	0.217839	6.18141	0.451651	0.802922	0.316668	null
BW25113_1791	yeaN	putative transporter	-0.203609	6.38383	0.481681	0.818446	0.28904	null
BW25113_1792	yeaO	DUF488 family protein	-0.159159	4.44711	0.769911	0.949594	0.0746171	null
BW25113_1793	yoaF	DUF333 family outer membrane lipoprotein	0.202264	4.46752	0.704282	0.92181	0.117458	null
BW25113_1794	yeaP	diguanylate cyclase	-0.271997	7.20554	0.131169	0.472796	1.08071	null
BW25113_1795	yeaQ	UPF0410 family protein	0.267964	6.06575	0.315554	0.705221	0.503853	null
BW25113_1796	yoaG	uncharacterized protein	-0.231449	4.9098	0.657095	0.905088	0.143871	null
BW25113_1797	yeaR	DUF1971 family protein, nitrate-inducible	0.150789	7.61535	0.50819	0.837555	0.255745	null
BW25113_1798	leuE	leucine efflux protein	0.00715708	6.98869	0.971735	1	0	null
BW25113_1799	dmlR	transcriptional activator of dmlA	-0.295421	7.02345	0.144584	0.498028	1.0057	null
BW25113_1800	dmlA	D-malate oxidase, NAD-dependent; putative tartrate dehydrogenase	0.349403	6.21559	0.174057	0.537022	0.896947	null
BW25113_1801	yeaV	putative transporter	0.0760975	6.9948	0.729008	0.932826	0.10032	null
BW25113_1802	yeaW	putative YeaWX dioxygenase alpha subunit; 2Fe-2S cluster	-0.180081	5.86518	0.586905	0.878181	0.187409	null
BW25113_1803	yeaX	putative YeaWX dioxygenase beta subunit, reductase component	0.0238139	6.02967	0.946311	1	0	null
BW25113_1804	rnd	ribonuclease D	0.320706	5.19475	0.410253	0.778175	0.361833	null
BW25113_1805	fadD	acyl-CoA synthetase (long-chain-fatty-acid--CoA ligase)	-0.284724	6.50731	0.250767	0.630664	0.665058	null
BW25113_1806	yeaY	Slp family lipoprotein, RpoE-regulated	0.584072	4.88619	0.281821	0.670299	0.577123	null
BW25113_1808	yoaA	putative ATP-dependent helicase, DinG family	0.440004	6.98793	0.0291433	0.20217	2.30636	null
BW25113_1809	yoaB	putative reactive intermediate deaminase	0.151415	7.11765	0.521675	0.844607	0.243648	null
BW25113_1810	yoaC	DUF1889 family protein	0.351007	6.86329	0.0821221	0.367467	1.44431	null
BW25113_1811	yoaH	UPF0181 family protein	-0.876351	5.39535	0.0186347	0.152818	2.71011	null
BW25113_1812	pabB	aminodeoxychorismate synthase, subunit I	0.405647	6.58905	0.0726036	0.341137	1.55158	null
BW25113_1813	nudL	putative CoA pyrophosphohydrolase, weak 3-phosphohydroxypyruvate phosphatase	0.202087	5.35392	0.604958	0.883843	0.178137	null
BW25113_1814	sdaA	L-serine dehydratase 1	-0.272146	6.63437	0.225186	0.606325	0.721838	null
BW25113_1815	yoaD	putative membrane-anchored cyclic-di-GMP phosphodiesterase, regulator of cellulose production	-0.00128449	6.79323	1	1	0	null
BW25113_1816	yoaE	putative membrane protein/conserved protein	0.343599	6.56069	0.115239	0.439822	1.18501	null
BW25113_1817	manX	fused mannose-specific PTS enzymes: IIA component/IIB component	-0.238666	6.21839	0.372351	0.756508	0.402573	null
BW25113_1818	manY	mannose-specific enzyme IIC component of PTS	0.207533	5.72953	0.547876	0.859132	0.219049	null
BW25113_1819	manZ	mannose-specific enzyme IID component of PTS	-0.0310048	6.34415	0.92533	0.999865	0.000194189	null
BW25113_1820	yobD	UPF0266 family inner membrane protein	-0.524458	6.8371	0.0280943	0.198976	2.32934	null
BW25113_1821	mntP	putative Mn(2+) efflux pump, mntR-regulated	0.240469	4.95858	0.574981	0.869841	0.201176	null
BW25113_1822	rlmA	23S rRNA m(1)G745 methyltransferase, SAM-dependent	-0.351078	6.30736	0.260438	0.645699	0.631066	null
BW25113_1823	cspC	stress protein, member of the CspA-family	0.0370085	5.99198	0.904174	0.993084	0.0100129	null
BW25113_1824	yobF	DUF2527 family heat-induced protein	0.0168178	6.91767	0.942307	1	0	null
BW25113_1825	yebO	putative inner membrane protein	0.23199	4.91148	0.630513	0.895629	0.159027	null
BW25113_1826	mgrB	regulatory peptide for PhoPQ, feedback inhibition	0.122237	2.44063	1	1	0	null
BW25113_1827	kdgR	KDG regulon transcriptional repressor	-0.100037	5.90468	0.808354	0.964005	0.0528874	null
BW25113_1828	yebQ	putative transporter	-0.135426	6.31989	0.598676	0.881923	0.181276	null
BW25113_1829	htpX	putative endopeptidase	-0.170847	5.7231	0.594684	0.881189	0.182477	null
BW25113_1830	prc	carboxy-terminal protease for penicillin-binding protein 3	-0.188279	6.46845	0.422697	0.784133	0.35083	null
BW25113_1831	proQ	RNA chaperone, putative ProP translation regulator	0.548959	5.17596	0.177572	0.543283	0.880224	null
BW25113_1832	msrC	free methionine-(R)-sulfoxide reductase	0.0644921	5.06534	0.897267	0.991905	0.0117267	null
BW25113_1833	yebS	inner membrane protein	-0.534142	6.49189	0.0252185	0.185535	2.43024	null
BW25113_1834	yebT	MCE domain protein	-0.236436	7.63124	0.13794	0.483394	1.04873	null
BW25113_1835	rsmF	16S rRNA m(5)C1407 methyltransferase, SAM-dependent	0.13155	6.376	0.678766	0.910378	0.135463	null
BW25113_1836	yebV	uncharacterized protein	0.677635	3.93025	0.220271	0.602501	0.730964	null
BW25113_1837	yebW	uncharacterized protein	0.664623	3.57293	0.326093	0.716533	0.480895	null
BW25113_1838	pphA	serine/threonine-specific protein phosphatase 1	-0.206764	5.46648	0.674547	0.908604	0.138277	null
BW25113_1839	yebY	DUF2511 family protein	-1.3216	4.35395	0.0361179	0.227528	2.13588	null
BW25113_1840	yebZ	inner membrane protein	-0.351657	5.97707	0.237525	0.613561	0.704722	null
BW25113_1841	yobA	CopC family protein	1.11479	3.88741	0.0514606	0.277496	1.84946	null
BW25113_1842	holE	DNA polymerase III, theta subunit	-0.933057	4.01252	0.109463	0.429778	1.21834	null
BW25113_1843	yobB	C-N hydrolase family protein	0.0793831	5.88386	0.823697	0.968204	0.0466164	null
BW25113_1844	exoX	exodeoxyribonuclease 10; DNA exonuclease X	0.428052	5.42434	0.250882	0.630664	0.665058	null
BW25113_1845	ptrB	protease II	0.193015	7.1083	0.320768	0.710812	0.49246	null
BW25113_1846	yebE	DUF533 family inner membrane protein	-0.0222555	5.37731	0.970076	1	0	null
BW25113_1847	yebF	extracellular Colicin M immunity family protein	0.236083	2.90917	0.811089	0.964005	0.0528874	null
BW25113_1848	yebG	DNA damage-inducible protein regulated by LexA	-0.20017	4.04334	0.742344	0.937062	0.0937828	null
BW25113_1849	purT	phosphoribosylglycinamide formyltransferase 2	-0.599029	6.54531	0.0236111	0.17899	2.48205	null
BW25113_1850	eda	multifunctional 2-keto-3-deoxygluconate 6-phosphate aldolase and 2-keto-4-hydroxyglutarate aldolase and oxaloacetate decarboxylase	-0.497664	4.48168	0.373056	0.757095	0.401454	null
BW25113_1851	edd	6-phosphogluconate dehydratase	0.0391816	6.85102	0.859517	0.980887	0.0278416	null
BW25113_1852	zwf	glucose-6-phosphate 1-dehydrogenase	-0.1064	3.3914	0.923047	0.999865	0.000194189	null
BW25113_1853	yebK	putative DNA-binding transcriptional regulator	1.09409	5.56567	0.000737768	0.0139104	6.16769	null
BW25113_1854	pykA	pyruvate kinase II	-0.233595	6.78721	0.290371	0.681083	0.554098	null
BW25113_1855	lpxM	myristoyl-acyl carrier protein (ACP)-dependent acyltransferase	-0.270877	5.56378	0.563775	0.867626	0.204855	null
BW25113_1856	mepM	murein DD-endopeptidase, space-maker hydrolase, septation protein	0.373432	6.90851	0.0634722	0.317145	1.65678	null
BW25113_1857	znuA	zinc transporter subunit: periplasmic-binding component of ABC superfamily	-0.250974	5.96937	0.399189	0.771591	0.374092	null
BW25113_1858	znuC	zinc transporter subunit: ATP-binding component of ABC superfamily	-0.399753	6.32827	0.111926	0.433334	1.20645	null
BW25113_1859	znuB	zinc transporter subunit: membrane component of ABC superfamily	-0.231823	5.40114	0.567015	0.8681	0.204067	null
BW25113_1860	ruvB	ATP-dependent DNA helicase, component of RuvABC resolvasome	0.428687	4.12616	0.482091	0.818446	0.28904	null
BW25113_1861	ruvA	component of RuvABC resolvasome, regulatory subunit	-0.657221	5.07705	0.170488	0.53196	0.91061	null
BW25113_1862	yebB	DUF830 family protein	-0.0703408	6.18932	0.801223	0.961963	0.0559474	null
BW25113_1863	ruvC	component of RuvABC resolvasome, endonuclease	-0.40112	4.07752	0.488093	0.820258	0.28585	null
BW25113_1864	yebC	UPF0082 family protein	-0.0104436	6.07605	0.987637	1	0	null
BW25113_1865	nudB	dihydroneopterin triphosphate pyrophosphatase	-0.686335	3.10481	0.421104	0.783989	0.351094	null
BW25113_1866	aspS	aspartyl-tRNA synthetase	0.265708	0.417981	1	1	0	null
BW25113_1867	yecD	isochorismatase family protein	0.51355	5.18845	0.221822	0.603934	0.727537	null
BW25113_1868	yecE	UPF0759 family protein	-0.381044	6.52058	0.0955219	0.399629	1.32327	null
BW25113_1869	yecN	MAPEG family inner membrane protein	0.680312	5.02609	0.108645	0.428883	1.22134	null
BW25113_1870	cmoA	carboxy-SAM synthase	0.344904	4.49873	0.574248	0.86975	0.201328	null
BW25113_1871	cmoB	tRNA (cmo5U34)-carboxymethyltransferase, carboxy-SAM-dependent	-0.140294	5.82666	0.644584	0.8994	0.152965	null
BW25113_1872	torZ	trimethylamine N-oxide reductase system III, catalytic subunit	0.158373	7.61642	0.345406	0.727414	0.459151	null
BW25113_1873	torY	TMAO reductase III (TorYZ), cytochrome c-type subunit	0.0430896	6.93399	0.862396	0.980887	0.0278416	null
BW25113_1874	cutC	copper homeostasis protein	0.639664	5.74089	0.0418855	0.2472	2.01625	null
BW25113_1875	yecM	putative metal-binding enzyme	0.316313	5.43579	0.395209	0.768807	0.379306	null
BW25113_1876	argS	arginyl-tRNA synthetase	-3.22889	1.70108	0.0981184	0.405327	1.30284	null
BW25113_1877	yecT	uncharacterized protein	-0.0587909	6.69871	0.795681	0.960477	0.0581771	null
BW25113_1878	flhE	proton seal during flagellar secretion	0.301579	6.45335	0.261858	0.646151	0.630057	null
BW25113_1879	flhA	putative flagellar export pore protein	0.54817	6.92523	0.00556431	0.0651186	3.94079	null
BW25113_1880	flhB	flagellin export apparatus, substrate specificity protein	0.244633	6.16392	0.425722	0.785564	0.348199	null
BW25113_1881	cheZ	chemotaxis regulator, protein phosphatase for CheY	0.441612	6.12548	0.110827	0.432715	1.20851	null
BW25113_1882	cheY	chemotaxis regulator transmitting signal to flagellar motor component	0.0279632	4.73353	0.986621	1	0	null
BW25113_1883	cheB	fused chemotaxis regulator: protein-glutamate methylesterase in two-component regulatory system with CheA	-0.318664	6.07252	0.235256	0.611639	0.709248	null
BW25113_1884	cheR	chemotaxis regulator, protein-glutamate methyltransferase	-0.176754	5.89746	0.587891	0.878353	0.187128	null
BW25113_1885	tap	methyl-accepting protein IV	0.146902	6.94068	0.463473	0.812091	0.300287	null
BW25113_1886	tar	methyl-accepting chemotaxis protein II	-0.422094	7.65083	0.00719256	0.0797326	3.64869	null
BW25113_1887	cheW	purine-binding chemotaxis protein	0.0225604	5.69634	0.96309	1	0	null
BW25113_1888	cheA	fused chemotactic sensory histidine kinase in two-component regulatory system with CheB and CheY: sensory histidine kinase/signal sensing protein	-0.120288	7.0164	0.636397	0.898696	0.154094	null
BW25113_1889	motB	protein that enables flagellar motor rotation	0.106984	6.32717	0.721539	0.929198	0.105943	null
BW25113_1890	motA	proton conductor component of flagella motor	-0.0462774	5.96655	0.874338	0.983373	0.0241889	null
BW25113_1891	flhC	flagellar class II regulon transcriptional activator, with FlhD	-0.394521	5.58248	0.313464	0.704605	0.505113	null
BW25113_1892	flhD	flagellar class II regulon transcriptional activator, with FlhC	0.209414	5.89968	0.512621	0.839848	0.2518	null
BW25113_1895	uspC	universal stress protein	-0.390088	6.77131	0.0703737	0.334578	1.57958	null
BW25113_1896	otsA	trehalose-6-phosphate synthase	0.172823	7.59786	0.261299	0.646151	0.630057	null
BW25113_1897	otsB	trehalose-6-phosphate phosphatase, biosynthetic	-0.222583	6.20187	0.458023	0.809223	0.30539	null
BW25113_1900	araG	fused L-arabinose transporter subunits of ABC superfamily: ATP-binding components	0.161814	6.75533	0.462214	0.811202	0.301867	null
BW25113_1901	araF	L-arabinose transporter subunit	-0.125525	5.99914	0.728093	0.932425	0.10094	null
BW25113_1902	ftnB	ferritin B, putative ferrous iron reservoir	0.36895	6.11518	0.15796	0.518155	0.948545	null
BW25113_1904	yecR	lipoprotein, function unknown	0.0265169	6.0801	0.930651	1	0	null
BW25113_1905	ftnA	ferritin iron storage protein (cytoplasmic)	0.142885	7.40905	0.432075	0.790019	0.34004	null
BW25113_1906	yecH	DUF2492 family protein	0.304088	5.00291	0.476224	0.817544	0.290632	null
BW25113_1907	tyrP	tyrosine transporter	-0.126615	5.69395	0.705461	0.922121	0.116971	null
BW25113_1908	yecA	UPF0149 family protein	0.506692	5.50771	0.166848	0.525811	0.927384	null
BW25113_1909	leuZ	NA	3.86604	-0.0619636	0.337693	0.721304	0.47132	null
BW25113_1911	glyW	NA	0.665922	2.1491	0.488958	0.820258	0.28585	null
BW25113_1912	pgsA	phosphatidylglycerophosphate synthetase	-3.63371	0.188223	0.336912	0.721304	0.47132	null
BW25113_1913	uvrC	excinuclease UvrABC, endonuclease subunit	-0.00639113	7.29275	0.98288	1	0	null
BW25113_1914	uvrY	response regulator in two-component regulatory system with BarA	-0.314993	6.87274	0.108689	0.428883	1.22134	null
BW25113_1915	yecF	DUF2594 family protein	-0.204335	6.63034	0.366882	0.749737	0.415544	null
BW25113_1916	sdiA	quorum-sensing transcriptional activator	0.231234	7.73748	0.232958	0.610702	0.71146	null
BW25113_1917	yecC	putative ABC superfamily transporter ATP-binding subunit	-0.135272	6.5344	0.635821	0.898696	0.154094	null
BW25113_1918	yecS	ABC family putative inner membrane permease	-0.215231	5.94638	0.461821	0.811202	0.301867	null
BW25113_1919	dcyD	D-cysteine desulfhydrase, PLP-dependent	-0.236573	6.49931	0.354713	0.736122	0.441984	null
BW25113_1920	fliY	cystine transporter subunit	0.0264473	5.65947	0.940725	1	0	null
BW25113_1921	fliZ	RpoS antagonist; putative regulator of FliA activity	-0.195283	5.39295	0.61689	0.888869	0.169957	null
BW25113_1922	fliA	RNA polymerase, sigma 28 (sigma F) factor	-0.127845	6.06681	0.656695	0.905088	0.143871	null
BW25113_1923	fliC	flagellar filament structural protein (flagellin)	0.248861	7.39976	0.135234	0.480415	1.05765	null
BW25113_1924	fliD	flagellar filament capping protein	0.023957	7.18633	0.913553	0.996362	0.00525751	null
BW25113_1925	fliS	flagellar protein potentiates polymerization	0.106059	5.57574	0.781716	0.952672	0.0699485	null
BW25113_1926	fliT	putative flagellar synthesis and assembly chaperone	0.454947	5.15932	0.280225	0.668661	0.580653	null
BW25113_1927	amyA	cytoplasmic alpha-amylase	-0.0884608	7.39005	0.610725	0.885605	0.175265	null
BW25113_1928	yedD	lipoprotein	-0.128672	5.54718	0.746884	0.938658	0.091329	null
BW25113_1929	yedE	UPF0394 family sulfur transport domain-containing inner membrane protein	-0.19988	6.77435	0.376695	0.759331	0.397199	null
BW25113_1930	yedF	putative TusA family sulfurtransferase	0.239651	5.50946	0.520378	0.844084	0.244541	null
BW25113_1931	yedK	DUF159 family protein	0.202406	5.29578	0.638602	0.898792	0.153941	null
BW25113_1932	yedL	putative acyl transferase	-0.00976294	7.7972	0.958437	1	0	null
BW25113_1936	intG	pseudogene	-0.224966	5.44747	0.563902	0.867626	0.204855	null
BW25113_1937	fliE	flagellar basal-body component	0.001858	4.92468	1	1	0	null
BW25113_1938	fliF	flagellar basal-body MS-ring and collar protein	-0.0525094	6.82227	0.805533	0.964005	0.0528874	null
BW25113_1939	fliG	flagellar motor switching and energizing component	-0.208208	6.09642	0.455382	0.806916	0.30951	null
BW25113_1940	fliH	negative regulator of FliI ATPase activity	-0.137181	6.03709	0.647224	0.899953	0.152078	null
BW25113_1941	fliI	flagellum-specific ATP synthase	0.448333	6.64006	0.0656493	0.322904	1.63082	null
BW25113_1942	fliJ	flagellar protein	0.595584	4.5562	0.312137	0.703703	0.506961	null
BW25113_1943	fliK	flagellar hook-length control protein	-0.164329	6.63007	0.449659	0.802581	0.31728	null
BW25113_1944	fliL	flagellar biosynthesis protein	-0.114262	5.15107	0.808327	0.964005	0.0528874	null
BW25113_1945	fliM	flagellar motor switching and energizing component	0.511442	5.97076	0.0869404	0.380537	1.39389	null
BW25113_1946	fliN	flagellar motor switching and energizing component	-0.154916	5.07854	0.733482	0.934216	0.0981726	null
BW25113_1947	fliO	flagellar biosynthesis protein	0.40334	5.3776	0.405371	0.77592	0.366019	null
BW25113_1948	fliP	flagellar biosynthesis protein	-0.212296	5.80408	0.487929	0.820258	0.28585	null
BW25113_1949	fliQ	flagellar biosynthesis protein	0.551246	3.76008	0.388308	0.764828	0.386792	null
BW25113_1950	fliR	flagellar export pore protein	0.115796	6.71848	0.672116	0.908604	0.138277	null
BW25113_1951	rcsA	transcriptional regulator of colanic acid capsular biosynthesis	-0.534667	5.68944	0.166116	0.52471	0.930407	null
BW25113_1952	dsrB	uncharacterized protein	-0.0822584	5.60245	0.826029	0.968312	0.0464569	null
BW25113_1953	yodD	uncharacterized protein	1.07493	3.86201	0.0840768	0.371841	1.42724	null
BW25113_1954	dsrA	NA	-0.757105	2.20485	0.465117	0.812806	0.299017	null
BW25113_1955	yedP	putative mannosyl-3-phosphoglycerate phosphatase	0.152179	5.99315	0.576893	0.87047	0.200133	null
BW25113_1956	yedQ	putative membrane-anchored diguanylate cyclase	0.513943	6.96349	0.0104436	0.10308	3.27816	null
BW25113_1957	yodC	uncharacterized protein	0.885787	3.90889	0.173118	0.535621	0.900717	null
BW25113_1958	yedI	DUF808 family inner membrane protein	-0.234198	6.26971	0.372478	0.756508	0.402573	null
BW25113_1959	yedA	amino acid exporter for phenylalanine, threonine	0.068769	6.15006	0.80115	0.961963	0.0559474	null
BW25113_1960	vsr	DNA mismatch endonuclease of very short patch repair	-0.239052	4.99553	0.584638	0.877624	0.188325	null
BW25113_1961	dcm	DNA cytosine methyltransferase	-0.482222	6.40041	0.0719975	0.340662	1.55359	null
BW25113_1962	yedJ	putative HD superfamily phosphohydrolase	0.60129	4.85681	0.217349	0.599514	0.738135	null
BW25113_1963	yedR	inner membrane protein	0.293309	5.5772	0.392553	0.768047	0.380734	null
BW25113_1967	hchA	glyoxalase III and Hsp31 molecular chaperone	-0.00356701	8.1405	0.98566	1	0	null
BW25113_1968	yedV	putative sensory kinase in two-component regulatory system with YedW	-0.56486	7.45345	0.000684541	0.0130744	6.25711	null
BW25113_1969	yedW	response regulator family protein	0.136704	7.64813	0.480039	0.817544	0.290632	null
BW25113_1970	hiuH	hydroxyisourate hydrolase	0.409377	6.63521	0.0598528	0.305992	1.70844	null
BW25113_1971	yedY	membrane-anchored, periplasmic TMAO, DMSO reductase	-0.369895	6.88376	0.0666534	0.325676	1.61849	null
BW25113_1972	yedZ	inner membrane heme subunit for periplasmic YedYZ reductase	-0.609834	6.31646	0.016695	0.141651	2.81959	null
BW25113_1973	zinT	zinc and cadmium binding protein, periplasmic	-0.300566	6.71914	0.270779	0.657499	0.604939	null
BW25113_1974	yodB	cytochrome b561 homolog	0.172466	7.97249	0.208518	0.586709	0.769282	null
BW25113_1975	serU	NA	0.0568906	2.44709	1	1	0	null
BW25113_1976	mtfA	anti-repressor for DgsA(Mlc)	-0.0901057	6.07824	0.748508	0.938987	0.0908237	null
BW25113_1977	asnT	NA	-2.40227	2.23864	0.0324905	0.213937	2.22474	null
BW25113_1978	yeeJ	putative adhesin	0.036043	9.46182	0.709033	0.923605	0.114651	null
BW25113_1981	shiA	shikimate transporter	-0.171086	7.31005	0.324497	0.714768	0.484453	null
BW25113_1982	amn	AMP nucleosidase	0.251455	7.73978	0.0967533	0.401954	1.3149	null
BW25113_1983	yeeN	UPF0082 family protein	0.138336	6.18242	0.607424	0.884027	0.177838	null
BW25113_1984	asnW	NA	0.379442	3.93647	0.555246	0.862245	0.21383	null
BW25113_1985	yeeO	putative multdrug exporter, MATE family	0.0529115	7.75214	0.734999	0.934259	0.0981052	null
BW25113_1986	asnU	NA	2.04369	1.90586	0.0509329	0.277405	1.84993	null
BW25113_1987	cbl	ssuEADCB/tauABCD operon transcriptional activator	-0.108453	6.90502	0.59657	0.881726	0.181597	null
BW25113_1988	nac	nitrogen assimilation regulon transcriptional regulator; autorepressor	0.243874	6.47495	0.396928	0.769118	0.378724	null
BW25113_1989	asnV	NA	-0.337772	1.92726	0.814587	0.964803	0.0516935	null
BW25113_1990	ldtA	L,D-transpeptidase linking Lpp to murein	-0.4039	6.72376	0.0561351	0.2959	1.75682	null
BW25113_1991	cobT	nicotinate-nucleotide--dimethylbenzimidazole phosphoribosyltransferase	0.188272	6.57745	0.406526	0.776501	0.36494	null
BW25113_1992	cobS	cobalamin synthase	-0.282176	5.83312	0.448707	0.802146	0.318063	null
BW25113_1993	cobU	bifunctional cobinamide kinase/ cobinamide phosphate guanylyltransferase	-0.0366996	6.22828	0.895213	0.991791	0.0118921	null
BW25113_1994	insH1	IS5 transposase and trans-activator	-0.534324	3.49715	0.421571	0.783989	0.351094	null
BW25113_1999	yeeP	pseudogene	0.0769137	5.87016	0.805593	0.964005	0.0528874	null
BW25113_2000	flu	CP4-44 prophage; antigen 43 (Ag43) phase-variable biofilm formation autotransporter	0.153173	8.70314	0.153188	0.51266	0.963926	null
BW25113_2001	yeeR	CP4-44 prophage; putative membrane protein	-0.0327862	7.03771	0.871118	0.983373	0.0241889	null
BW25113_2002	yeeS	CP4-44 prophage; putative DNA repair protein	-0.454336	6.03266	0.0935289	0.395312	1.33894	null
BW25113_2003	yeeT	CP4-44 prophage; uncharacterized protein	-0.211437	5.47599	0.553801	0.862205	0.213896	null
BW25113_2004	cbeA	CP4-44 prophage; cytoskeleton bundling-enhancing factor A; CbtA antitoxin	-0.287737	6.07578	0.319969	0.710218	0.493667	null
BW25113_2005	cbtA	CP4-44 prophage; toxin of the YeeV-YeeU toxin-antitoxin system	-0.28707	5.56732	0.455876	0.806916	0.30951	null
BW25113_2006	yeeW	pseudogene	-0.106091	4.62418	0.865235	0.98101	0.0276604	null
BW25113_2007	yeeX	UPF0265 family protein	0.337351	4.677	0.569868	0.869719	0.201379	null
BW25113_2008	yeeA	putative transporter, FUSC family inner membrane protein	0.188465	6.37236	0.455986	0.806916	0.30951	null
BW25113_2009	sbmC	DNA gyrase inhibitor	-0.308241	5.54744	0.361738	0.744745	0.425182	null
BW25113_2010	dacD	D-alanyl-D-alanine carboxypeptidase (penicillin-binding protein 6b)	0.502722	6.56616	0.0281078	0.198976	2.32934	null
BW25113_2011	sbcB	exodeoxyribonuclease I; exonuclease I	0.165591	7.82732	0.271494	0.657788	0.604304	null
BW25113_2012	yeeD	putative TusA family sulfurtransferase	0.535109	4.7549	0.25789	0.642106	0.639117	null
BW25113_2013	yeeE	UPF0394 family inner membrane protein	0.0402933	7.86271	0.809876	0.964005	0.0528874	null
BW25113_2014	plaP	putrescine importer, low affinity	-0.398603	6.62952	0.0694259	0.333123	1.58587	null
BW25113_2015	yeeY	LysR family putative transcriptional regulator	0.106471	6.08872	0.717886	0.927931	0.10791	null
BW25113_2016	yeeZ	putative epimerase	0.110222	6.45583	0.685225	0.91253	0.132056	null
BW25113_2017	yefM	antitoxin of the YoeB-YefM toxin-antitoxin system	-0.151538	2.83094	0.892257	0.991347	0.0125377	null
BW25113_2018	hisL	his operon leader peptide	-1.18585	1.40488	0.546979	0.859132	0.219049	null
BW25113_2019	hisG	ATP phosphoribosyltransferase	-0.319083	6.28116	0.289536	0.679848	0.556716	null
BW25113_2020	hisD	bifunctional histidinal dehydrogenase/ histidinol dehydrogenase	-0.259947	7.34088	0.145921	0.499113	1.00256	null
BW25113_2021	hisC	histidinol-phosphate aminotransferase	-0.111525	6.22695	0.669097	0.908378	0.138636	null
BW25113_2022	hisB	fused histidinol-phosphatase/imidazoleglycerol-phosphate dehydratase	-0.181306	6.37893	0.488321	0.820258	0.28585	null
BW25113_2023	hisH	imidazole glycerol phosphate synthase, glutamine amidotransferase subunit with HisF	0.018283	5.68305	0.970248	1	0	null
BW25113_2024	hisA	N-(5'-phospho-L-ribosyl-formimino)-5-amino-1- (5'-phosphoribosyl)-4-imidazolecarboxamide isomerase	-0.0265179	5.58921	0.963848	1	0	null
BW25113_2025	hisF	imidazole glycerol phosphate synthase, catalytic subunit with HisH	0.172038	5.56821	0.646274	0.899658	0.152551	null
BW25113_2026	hisI	fused phosphoribosyl-AMP cyclohydrolase/phosphoribosyl-ATP pyrophosphatase	0.61293	5.53919	0.0651591	0.321621	1.63657	null
BW25113_2027	wzzB	regulator of length of O-antigen component of lipopolysaccharide chains	-0.299089	6.81673	0.19199	0.566919	0.818784	null
BW25113_2028	ugd	UDP-glucose 6-dehydrogenase	-0.472787	8.53079	0.00220386	0.0325199	4.94253	null
BW25113_2029	gnd	6-phosphogluconate dehydrogenase, decarboxylating	-0.00954004	7.13372	0.970647	1	0	null
BW25113_2030	insH1	IS5 transposase and trans-activator	-0.336799	4.70257	0.497419	0.826907	0.274203	null
BW25113_2032	wbbK	lipopolysaccharide biosynthesis protein	-0.00929677	7.06724	0.970844	1	0	null
BW25113_2033	wbbJ	putative lipopolysaccharide biosynthesis O-acetyl transferase	-0.194371	8.13012	0.158899	0.518374	0.947936	null
BW25113_2034	wbbI	d-Galf:alpha-d-Glc beta-1,6-galactofuranosyltransferase	-0.271995	8.51722	0.014759	0.13102	2.93214	null
BW25113_2035	wbbH	O-antigen polymerase	-0.0309347	8.43371	0.799717	0.961963	0.0559474	null
BW25113_2036	glf	UDP-galactopyranose mutase, FAD/NAD(P)-binding	-0.281688	8.52095	0.0162166	0.139198	2.84479	null
BW25113_2037	wzxB	putative polisoprenol-linked O-antigen transporter	-0.502614	7.99385	0.00292941	0.0402635	4.63438	null
BW25113_2038	rfbC	dTDP-4-deoxyrhamnose-3,5-epimerase	-0.667685	7.17236	0.00157458	0.0251274	5.31459	null
BW25113_2039	rfbA	glucose-1-phosphate thymidylyltransferase	0.213222	9.78006	0.0601239	0.306417	1.70643	null
BW25113_2040	rfbD	dTDP-4-dehydrorhamnose reductase subunit, NAD(P)-binding, of dTDP-L-rhamnose synthase	-0.975175	7.98648	6.57e-06	0.000243668	12.0028	null
BW25113_2041	rfbB	dTDP-glucose 4,6 dehydratase, NAD(P)-binding	-0.0909484	9.30799	0.338773	0.721304	0.47132	null
BW25113_2042	wcaN	putative regulatory subunit for GalU	-0.56857	7.24927	0.00210285	0.0315571	4.98589	null
BW25113_2043	wcaM	colanic acid biosynthesis protein	-0.0561742	8.61704	0.665458	0.908378	0.138636	null
BW25113_2044	wcaL	putative glycosyl transferase	0.0104117	6.00102	0.986435	1	0	null
BW25113_2045	wcaK	colanic acid biosynthesis protein	-0.492251	7.45158	0.00265113	0.0371499	4.7505	null
BW25113_2046	wzxC	putative colanic acid exporter	-0.76288	6.74407	0.000566217	0.0112025	6.48004	null
BW25113_2047	wcaJ	colanic biosynthesis UDP-glucose lipid carrier transferase	-0.351591	6.7919	0.0984471	0.405608	1.30184	null
BW25113_2048	cpsG	phosphomannomutase	-0.077506	6.82632	0.740298	0.936299	0.0949595	null
BW25113_2049	cpsB	mannose-1-phosphate guanyltransferase	-0.278442	6.44305	0.337533	0.721304	0.47132	null
BW25113_2050	wcaI	putative glycosyl transferase	-0.515483	6.17134	0.0491917	0.271292	1.88208	null
BW25113_2051	wcaH	GDP-mannose mannosyl hydrolase	-0.690455	5.09535	0.0999835	0.40997	1.28641	null
BW25113_2052	wcaG	bifunctional GDP-fucose synthetase: GDP-4-dehydro-6-deoxy-D-mannose epimerase/ GDP-4-dehydro-6-L-deoxygalactose reductase	-0.634216	6.60984	0.0157984	0.136671	2.87122	null
BW25113_2053	gmd	GDP-D-mannose dehydratase, NAD(P)-binding	-0.305035	7.28389	0.0984602	0.405608	1.30184	null
BW25113_2054	wcaF	putative acyl transferase	-0.433151	7.33111	0.0108191	0.10624	3.2346	null
BW25113_2055	wcaE	putative glycosyl transferase	-0.267884	5.78394	0.382455	0.760771	0.394466	null
BW25113_2056	wcaD	putative colanic acid polymerase	-0.577022	7.38012	0.0127448	0.119132	3.06937	null
BW25113_2057	wcaC	putative glycosyl transferase	-0.169641	6.7017	0.512636	0.839848	0.2518	null
BW25113_2058	wcaB	putative acyl transferase	0.610202	4.29081	0.283443	0.671618	0.574288	null
BW25113_2059	wcaA	putative glycosyl transferase	-0.348709	6.02131	0.221212	0.603509	0.728554	null
BW25113_2060	wzc	colanic acid production tyrosine-protein kinase; autokinase; Ugd phosphorylase	-0.134884	7.58129	0.505556	0.835398	0.259465	null
BW25113_2061	wzb	colanic acid production protein-tyrosine-phosphatase; Wzc-P dephosphorylase	-0.354028	4.58819	0.512043	0.839848	0.2518	null
BW25113_2062	wza	colanic acid export protein; outer membrane auxillary lipoprotein	-0.429969	7.66943	0.00894118	0.0914912	3.45022	null
BW25113_2063	yegH	inner membrane protein	0.243893	7.42461	0.215516	0.596523	0.745349	null
BW25113_2064	asmA	suppressor of OmpF assembly mutants; putative outer membrane protein assembly factor; inner membrane-anchored periplasmic protein	0.783866	7.64204	1.59e-06	6.56e-05	13.8966	null
BW25113_2065	dcd	2'-deoxycytidine 5'-triphosphate deaminase	3.89324	-0.0615285	0.337101	0.721304	0.47132	null
BW25113_2066	udk	uridine/cytidine kinase	0.0144929	6.24978	0.976091	1	0	null
BW25113_2067	yegE	putative diguanylate cyclase	0.130424	8.37858	0.315428	0.705221	0.503853	null
BW25113_2068	alkA	3-methyl-adenine DNA glycosylase II	-0.171033	6.87899	0.440202	0.796952	0.327436	null
BW25113_2069	yegD	Hsp70 chaperone family protein	-0.0782348	7.28982	0.664701	0.908226	0.138876	null
BW25113_2070	yegI	protein kinase-related putative non-specific DNA-binding protein	-0.0648587	7.99114	0.715042	0.92651	0.110122	null
BW25113_2071	yegJ	uncharacterized protein	-0.0511781	4.80958	0.925906	0.999865	0.000194189	null
BW25113_2072	yegK	ser/thr phosphatase-related protein	-0.0306327	6.61923	0.902686	0.992137	0.0113891	null
BW25113_2073	yegL	VMA domain protein	0.130941	6.41705	0.580332	0.873566	0.195011	null
BW25113_2074	mdtA	multidrug efflux system, subunit A	-0.248787	5.65615	0.551332	0.861619	0.214878	null
BW25113_2075	mdtB	multidrug efflux system, subunit B	-0.119528	8.21888	0.357253	0.738613	0.437109	null
BW25113_2076	mdtC	multidrug efflux system, subunit C	0.135573	7.99604	0.328106	0.717491	0.478968	null
BW25113_2077	mdtD	putative arabinose efflux transporter	-0.159278	7.28645	0.392095	0.767986	0.380848	null
BW25113_2078	baeS	sensory histidine kinase in two-component regulatory system with BaeR	-0.0595019	7.08382	0.793469	0.959119	0.0602188	null
BW25113_2079	baeR	response regulator in two-component regulatory system with BaeS	0.43784	5.1991	0.328473	0.717491	0.478968	null
BW25113_2080	yegP	UPF0339 family protein	0.096504	5.42192	0.819814	0.966048	0.0498334	null
BW25113_2081	yegQ	putative peptidase	-0.044666	7.25561	0.86669	0.981982	0.0262316	null
BW25113_2082	ogrK	positive regulator of P2 growth (insertion of P2 ogr gene into the chromosome)	0.651446	4.25024	0.277456	0.665631	0.587206	null
BW25113_2083	yegZ	pseudogene	-0.294565	5.98056	0.357205	0.738613	0.437109	null
BW25113_2085	yegR	uncharacterized protein	-0.552426	5.60291	0.13878	0.484172	1.04641	null
BW25113_2086	yegS	phosphatidylglycerol kinase, metal-dependent	-0.03287	8.66858	0.771883	0.949697	0.074461	null
BW25113_2088	insE1	IS3 transposase A	1.57353	1.33294	0.205054	0.581054	0.783257	null
BW25113_2091	gatD	galactitol-1-phosphate dehydrogenase, Zn-dependent and NAD(P)-binding	-0.00830117	8.92507	0.946902	1	0	null
BW25113_2092	gatC	galactitol PTS permease - GatC subunit	-0.0579864	8.61888	0.600394	0.882177	0.180859	null
BW25113_2093	gatB	galactitol-specific enzyme IIB component of PTS	-0.379818	6.51252	0.13696	0.481873	1.05327	null
BW25113_2094	gatA	galactitol-specific enzyme IIA component of PTS	-0.0531528	8.16989	0.716247	0.927526	0.108541	null
BW25113_2095	gatZ	D-tagatose 1,6-bisphosphate aldolase 2, subunit	0.0842642	8.19949	0.559205	0.864778	0.209598	null
BW25113_2096	gatY	D-tagatose 1,6-bisphosphate aldolase 2, catalytic subunit	0.104515	7.21634	0.572364	0.869719	0.201379	null
BW25113_2097	fbaB	fructose-bisphosphate aldolase class I	-0.101494	6.9765	0.610816	0.885605	0.175265	null
BW25113_2098	yegT	nucleoside transporter, low affinity	-0.218623	6.90715	0.277049	0.665631	0.587206	null
BW25113_2099	yegU	ADP-ribosylglycohydrolase family protein	-0.340003	6.28502	0.242838	0.619664	0.690441	null
BW25113_2100	yegV	putative kinase	-0.0184997	6.40191	0.959235	1	0	null
BW25113_2101	yegW	putative DNA-binding transcriptional regulator	0.22277	5.74843	0.507044	0.836093	0.258265	null
BW25113_2102	yegX	putative family 25 glycosyl hydrolase	0.607967	6.38094	0.0263551	0.191563	2.38411	null
BW25113_2103	thiD	bifunctional hydroxy-methylpyrimidine kinase/ hydroxy-phosphomethylpyrimidine kinase	-0.293715	6.65863	0.297391	0.68894	0.537549	null
BW25113_2104	thiM	hydoxyethylthiazole kinase	0.18122	6.2583	0.479147	0.817544	0.290632	null
BW25113_2105	rcnR	transcriptional repressor of rcnA	0.0942044	4.79411	0.843697	0.974959	0.036587	null
BW25113_2106	rcnA	membrane protein conferring nickel and cobalt resistance	-0.159588	6.78465	0.476896	0.817544	0.290632	null
BW25113_2107	rcnB	periplasmic modulator of Ni and Co efflux	-0.0245845	8.31919	0.864612	0.980887	0.0278416	null
BW25113_2108	yehA	putative fimbrial-like adhesin protein	0.0223201	5.50732	0.968933	1	0	null
BW25113_2109	yehB	putative outer membrane protein	-0.0559145	10.2128	0.621874	0.892082	0.164753	null
BW25113_2110	yehC	putative periplasmic pilin chaperone	-0.0684383	4.44383	0.93859	1	0	null
BW25113_2111	yehD	putative fimbrial-like adhesin protein	0.123388	4.16165	0.872929	0.983373	0.0241889	null
BW25113_2112	yehE	DUF2574 family protein	-0.204159	7.78231	0.158534	0.518374	0.947936	null
BW25113_2113	mrp	antiporter inner membrane protein	0.377381	6.57313	0.117343	0.443632	1.17256	null
BW25113_2114	metG	methionyl-tRNA synthetase	-0.119222	2.57991	0.942604	1	0	null
BW25113_2118	yehI	DUF4132 domain-containing protein	-0.0850813	8.67156	0.460329	0.810121	0.303791	null
BW25113_2119	yehL	putative ABC superfamily transporter ATP-binding subunit	0.102181	7.36741	0.547204	0.859132	0.219049	null
BW25113_2120	yehM	uncharacterized protein	0.188809	7.70792	0.262165	0.646546	0.629175	null
[truncated: 2,415 more rows]
