# Supplementary material for: Loss of YhcB results in dysregulation of coordinated peptidoglycan, LPS and phospholipid synthesis during Escherichia coli cell growth
Source: PLoS Genet. 2021 Dec 23;17(12):e1009586. doi: 10.1371/journal.pgen.1009586 (PMC8741058; doi:10.1371/journal.pgen.1009586)
Supplement: S3 Table — (XLSX) [file pgen.1009586.s003.xlsx]

## Sheet: Total gene essentiality data
Supplementary Table 3. Insertion Index scores calculated for each library
These data were generated using BioTradis, with 5% trim applied to both the 5ʹ and 3ʹ end of each gene
						BW25113::tn5-kan					BW25113ΔyhcB::tn5-kan
locus_tag	gene_name	ncrna	start	end	strand	read_count	ins_index	gene_length	ins_count	Essentiality	read_count	ins_index	gene_length	ins_count	Essentiality	fcn
BW25113_0001	thrL	0	190	255	1	280	0.516667	66	31	Non-essential	177	0.3	66	18	Non-essential	thr operon leader peptide
BW25113_0002	thrA	0	337	2799	1	3227	0.216509	2463	480	Non-essential	3564	0.167794	2463	372	Non-essential	Bifunctional aspartokinase/homoserine dehydrogenase 1
BW25113_0003	thrB	0	2801	3733	1	1342	0.244946	933	206	Non-essential	2091	0.193817	933	163	Non-essential	homoserine kinase
BW25113_0004	thrC	0	3734	5020	1	1475	0.196721	1287	228	Non-essential	1784	0.13805	1287	160	Non-essential	L-threonine synthase
BW25113_0005	yaaX	0	5234	5530	1	787	0.319703	297	86	Non-essential	386	0.200743	297	54	Non-essential	DUF2502 family putative periplasmic protein
BW25113_0006	yaaA	0	5683	6459	-1	1275	0.258203	777	181	Non-essential	785	0.141227	777	99	Non-essential	peroxide resistance protein, lowers intracellular iron
BW25113_0007	yaaJ	0	6529	7959	-1	2377	0.22886	1431	295	Non-essential	2473	0.212568	1431	274	Non-essential	putative transporter
BW25113_0008	talB	0	8238	9191	1	2757	0.330233	954	284	Non-essential	783	0.110465	954	95	Non-essential	transaldolase B
BW25113_0009	mog	0	9306	9893	1	969	0.258491	588	137	Non-essential	602	0.150943	588	80	Non-essential	molybdochelatase incorporating molybdenum into molybdopterin
BW25113_0010	satP	0	9928	10494	-1	1081	0.2818	567	144	Non-essential	729	0.164384	567	84	Non-essential	succinate-acetate transporter
BW25113_0011	yaaW	0	10643	11356	-1	754	0.198758	714	128	Non-essential	971	0.15528	714	100	Non-essential	UPF0174 family protein
BW25113_0013	yaaI	0	11382	11786	-1	747	0.273973	405	100	Non-essential	627	0.227397	405	83	Non-essential	UPF0412 family protein
BW25113_0014	dnaK	0	12163	14079	1	755	0.0683266	1917	118	Non-essential	107	0.0138969	1917	24	Essential	chaperone Hsp70, with co-chaperone DnaJ
BW25113_0015	dnaJ	0	14168	15298	1	2473	0.287537	1131	293	Non-essential	1182	0.126595	1131	129	Non-essential	chaperone Hsp40, DnaK co-chaperone
BW25113_0016	insL1	0	15445	16557	1	0	0	1113	0	Essential	0	0	1113	0	Essential	IS186 transposase
BW25113_4412	hokC	0	16751	16903	-1	235	0.23741	153	33	Non-essential	342	0.28777	153	40	Non-essential	toxic membrane protein, small
BW25113_0018	mokC	0	16751	16960	-1	650	0.284211	210	54	Non-essential	730	0.331579	210	63	Non-essential	regulatory protein for HokC, overlaps CDS of hokC
BW25113_4413	sokC	0	16952	17006	1	301	0.411765	55	21	Non-essential	387	0.470588	55	24	Non-essential
BW25113_0019	nhaA	0	17489	18655	1	2096	0.293054	1167	308	Non-essential	1415	0.207422	1167	218	Non-essential	sodium-proton antiporter
BW25113_0020	nhaR	0	18715	19620	1	1300	0.237745	906	194	Non-essential	1114	0.181373	906	148	Non-essential	transcriptional activator of nhaA
BW25113_0021	insB1	0	19811	20314	-1	40	0.0132159	504	6	Essential	15	0.00881057	504	4	Essential	IS1 transposase B
BW25113_0022	insA	0	20233	20508	-1	32	0.016	276	4	Essential	23	0.008	276	2	Essential	IS1 repressor TnpA
BW25113_0023	rpsT	0	20815	21078	-1	12	0.00840336	264	2	Essential	13	0.012605	264	3	Essential	30S ribosomal subunit protein S20
BW25113_0024	yaaY	0	21181	21399	1	90	0.0954774	219	19	Non-essential	67	0.040201	219	8	Ambiguous	uncharacterized protein
BW25113_0025	ribF	0	21407	22348	1	10	0.00471698	942	4	Essential	17	0.00825472	942	7	Essential	bifunctional riboflavin kinase/FAD synthetase
BW25113_0026	ileS	0	22391	25207	1	9	0.00157667	2817	4	Essential	9	0.0011825	2817	3	Essential	isoleucyl-tRNA synthetase
BW25113_0027	lspA	0	25207	25701	1	10	0.00671141	495	3	Essential	6	0.00447427	495	2	Essential	prolipoprotein signal peptidase (signal peptidase II)
BW25113_0028	fkpB	0	25826	26275	1	425	0.197044	450	80	Non-essential	395	0.0665025	450	27	Non-essential	FKBP-type peptidyl-prolyl cis-trans isomerase (rotamase)
BW25113_0029	ispH	0	26277	27227	1	2	0.00233372	951	2	Essential	9	0.00233372	951	2	Essential	4-hydroxy-3-methylbut-2-enyl diphosphate reductase, 4Fe-4S protein
BW25113_0030	rihC	0	27293	28207	1	972	0.172121	915	142	Non-essential	1125	0.16	915	132	Non-essential	ribonucleoside hydrolase 3
BW25113_0031	dapB	0	28374	29195	1	5	0.00405405	822	3	Essential	7	0.00675676	822	5	Essential	dihydrodipicolinate reductase
BW25113_0032	carA	0	29651	30799	1	895	0.157488	1149	163	Non-essential	1634	0.131401	1149	136	Non-essential	carbamoyl phosphate synthetase small subunit, glutamine amidotransferase
BW25113_0033	carB	0	30817	34038	1	3578	0.186552	3222	541	Non-essential	3609	0.133103	3222	386	Non-essential	carbamoyl-phosphate synthase large subunit
BW25113_0034	caiF	0	34300	34695	1	1666	0.430168	396	154	Non-essential	2060	0.463687	396	166	Non-essential	cai operon transcriptional activator
BW25113_0035	caiE	0	34781	35371	-1	932	0.204503	591	109	Non-essential	1180	0.210131	591	112	Non-essential	stimulator of CaiD and CaiB enzyme activities
BW25113_0036	caiD	0	35377	36162	-1	1098	0.228814	786	162	Non-essential	1422	0.182203	786	129	Non-essential	carnitinyl-CoA dehydratase
BW25113_0037	caiC	0	36271	37824	-1	1896	0.205	1554	287	Non-essential	2147	0.166429	1554	233	Non-essential	putative crotonobetaine/carnitine-CoA ligase
BW25113_0038	caiB	0	37898	39115	-1	1383	0.177596	1218	195	Non-essential	1395	0.14663	1218	161	Non-essential	crotonobetainyl CoA:carnitine CoA transferase
BW25113_0039	caiA	0	39244	40386	-1	1074	0.17104	1143	176	Non-essential	1059	0.133139	1143	137	Non-essential	crotonobetaine reductase subunit II, FAD-binding
BW25113_0040	caiT	0	40417	41931	-1	3398	0.242491	1515	331	Non-essential	3642	0.2	1515	273	Non-essential	putative transporter
BW25113_0041	fixA	0	42403	43173	1	1165	0.188489	771	131	Non-essential	1771	0.256115	771	178	Non-essential	anaerobic carnitine reduction putative electron transfer flavoprotein subunit
BW25113_0042	fixB	0	43188	44129	1	784	0.146226	942	124	Non-essential	1027	0.145047	942	123	Non-essential	putative electron transfer flavoprotein, NAD/FAD-binding domain and ETFP adenine nucleotide-binding domain-like protein
BW25113_0043	fixC	0	44180	45466	1	890	0.151855	1287	176	Non-essential	1603	0.127696	1287	148	Non-essential	putative oxidoreductase
BW25113_0044	fixX	0	45463	45750	1	291	0.173077	288	45	Non-essential	350	0.126923	288	33	Non-essential	putative 4Fe-4S ferredoxin-type protein
BW25113_0045	yaaU	0	45807	47138	1	993	0.1675	1332	201	Non-essential	1387	0.134167	1332	161	Non-essential	putative transporter
BW25113_0046	kefF	0	47246	47776	1	721	0.19833	531	95	Non-essential	749	0.135699	531	65	Non-essential	potassium-efflux system ancillary protein for KefC, glutathione-regulated; quinone oxidoreductase, FMN-dependent
BW25113_0047	kefC	0	47769	49631	1	1793	0.168754	1863	283	Non-essential	2674	0.154442	1863	259	Non-essential	potassium:proton antiporter
BW25113_0048	folA	0	49823	50302	1	2	0.00231481	480	1	Essential	0	0	480	0	Essential	dihydrofolate reductase
BW25113_0049	apaH	0	50380	51222	-1	727	0.180501	843	137	Non-essential	176	0.0527009	843	40	Non-essential	diadenosine tetraphosphatase
BW25113_0050	apaG	0	51229	51606	-1	540	0.248538	378	85	Non-essential	294	0.122807	378	42	Non-essential	protein associated with Co2+ and Mg2+ efflux
BW25113_0051	rsmA	0	51609	52430	-1	730	0.181081	822	134	Non-essential	1872	0.240541	822	178	Non-essential	16S rRNA m(6)A1518, m(6)A1519 dimethyltransferase, SAM-dependent
BW25113_0052	pdxA	0	52427	53416	-1	1399	0.227578	990	203	Non-essential	1272	0.149103	990	133	Non-essential	4-hydroxy-L-threonine phosphate dehydrogenase, NAD-dependent
BW25113_0053	surA	0	53416	54702	-1	1485	0.215703	1287	250	Non-essential	3565	0.244176	1287	283	Non-essential	peptidyl-prolyl cis-trans isomerase (PPIase)
BW25113_0054	lptD	0	54755	57109	-1	28	0.00424328	2355	9	Essential	55	0.00707214	2355	15	Essential	LPS assembly OM complex LptDE, beta-barrel component
BW25113_0055	djlA	0	57364	58179	1	1521	0.266304	816	196	Non-essential	1488	0.252717	816	186	Non-essential	membrane-anchored DnaK co-chaperone, DNA-binding protein
BW25113_4659	yabP	0	58474	59279	1	12102	0.535813	806	389	Non-essential	12756	0.606061	806	440	Non-essential	pseudogene
BW25113_0058	rluA	0	59687	60346	-1	1270	0.254209	660	151	Non-essential	952	0.218855	660	130	Non-essential	dual specificity 23S rRNA pseudouridine(746), tRNA pseudouridine(32) synthase, SAM-dependent
BW25113_0059	rapA	0	60358	63264	-1	5008	0.262132	2907	686	Non-essential	3191	0.131448	2907	344	Non-essential	RNA polymerase remodeling/recycling factor ATPase; RNA polymerase-associated, ATP-dependent RNA translocase
BW25113_0060	polB	0	63429	65780	-1	3108	0.22474	2352	476	Non-essential	2674	0.142115	2352	301	Non-essential	DNA polymerase II
BW25113_0061	araD	0	65855	66532	-1	760	0.197712	678	121	Non-essential	736	0.127451	678	78	Non-essential	pseudogene
BW25113_0064	araC	0	66874	67752	1	806	0.163934	879	130	Non-essential	771	0.123581	879	98	Non-essential	ara regulon transcriptional activator; autorepressor
BW25113_0065	yabI	0	67838	68602	1	1028	0.222061	765	153	Non-essential	1526	0.197388	765	136	Non-essential	DedA family inner membrane protein
BW25113_0066	thiQ	0	68716	69414	-1	953	0.201268	699	127	Non-essential	972	0.150555	699	95	Non-essential	thiamine, thiamine pyrophosphate ABC transporter ATPase; ThiBPQ thiamine, thiamine pyrophosphate importer
BW25113_0067	thiP	0	69398	71008	-1	2412	0.229497	1611	333	Non-essential	3392	0.161268	1611	234	Non-essential	thiamine, thiamine pyrophosphate ABC transporter permease; ThiBPQ thiamine, thiamine pyrophosphate importer
BW25113_0068	thiB	0	70984	71967	-1	844	0.171558	984	152	Non-essential	1036	0.11851	984	105	Non-essential	thiamine-, thiamine pyrophosphate-, thiamine monophosphate-binding ABC transporter periplasmic protein; ThiBPQ thiamine, thiamine pyrophosphate importer
BW25113_0069	sgrR	0	72131	73786	-1	1972	0.190349	1656	284	Non-essential	2122	0.13941	1656	208	Non-essential	transcriptional DNA-binding transcriptional activator of sgrS sRNA
BW25113_4577	sgrS	0	73854	74080	1	245	0.2	227	41	Non-essential	239	0.131707	227	27	Non-essential
BW25113_4662	sgrT	0	73875	74006	1	137	0.233333	132	28	Non-essential	90	0.0833333	132	10	Non-essential	inhibitor of glucose uptake
BW25113_0070	setA	0	74108	75286	1	2089	0.276576	1179	294	Non-essential	1884	0.21731	1179	231	Non-essential	broad specificity sugar efflux system
BW25113_0071	leuD	0	75335	75940	-1	692	0.172161	606	94	Non-essential	958	0.128205	606	70	Non-essential	3-isopropylmalate dehydratase small subunit
BW25113_0072	leuC	0	75951	77351	-1	1336	0.167328	1401	211	Non-essential	1871	0.117367	1401	148	Non-essential	3-isopropylmalate dehydratase large subunit
BW25113_0073	leuB	0	77354	78445	-1	995	0.166667	1092	164	Non-essential	1275	0.111789	1092	110	Non-essential	3-isopropylmalate dehydrogenase, NAD(+)-dependent
BW25113_0074	leuA	0	78445	80016	-1	1546	0.180085	1572	255	Non-essential	2209	0.158898	1572	225	Non-essential	2-isopropylmalate synthase
BW25113_0075	leuL	0	80109	80195	-1	1442	0.734177	87	58	Non-essential	1498	0.708861	87	56	Non-essential	leu operon leader peptide
BW25113_0076	leuO	0	80855	81799	1	7308	0.572268	945	487	Non-essential	6242	0.537015	945	457	Non-essential	global transcription factor
BW25113_0077	ilvI	0	82117	83841	1	2107	0.218931	1725	340	Non-essential	2543	0.178364	1725	277	Non-essential	acetolactate synthase 3 large subunit
BW25113_0078	ilvH	0	83844	84335	1	821	0.222973	492	99	Non-essential	1074	0.216216	492	96	Non-essential	acetolactate synthase 3, small subunit, valine-sensitive
BW25113_0080	cra	0	84515	85519	1	843	0.176796	1005	160	Non-essential	184	0.0530387	1005	48	Non-essential	transcriptional repressor-activator for carbon metabolism
BW25113_0081	mraZ	0	86121	86579	1	298	0.103614	459	43	Non-essential	7	0.00963855	459	4	Essential	RsmH methytransferase inhibitor
BW25113_0082	rsmH	0	86581	87522	1	408	0.0825472	942	70	Non-essential	39	0.00707547	942	6	Essential	16S rRNA m(4)C1402 methyltransferase, SAM-dependent
BW25113_0083	ftsL	0	87519	87884	1	16	0.0181818	366	6	Essential	16	0.00909091	366	3	Essential	membrane bound cell division protein at septum containing leucine zipper motif
BW25113_0084	ftsI	0	87900	89666	1	30	0.00565682	1767	9	Essential	10	0.00377121	1767	6	Essential	transpeptidase involved in septal peptidoglycan synthesis (penicillin-binding protein 3)
BW25113_0085	murE	0	89653	91140	1	23	0.00373134	1488	5	Essential	6	0.00298507	1488	4	Essential	UDP-N-acetylmuramoyl-L-alanyl-D-glutamate:meso- diaminopimelate ligase
BW25113_0086	murF	0	91137	92495	1	0	0	1359	0	Essential	24	0.00571429	1359	7	Essential	UDP-N-acetylmuramoyl-tripeptide:D-alanyl-D- alanine ligase
BW25113_0087	mraY	0	92489	93571	1	35	0.00615385	1083	6	Essential	27	0.0102564	1083	10	Essential	phospho-N-acetylmuramoyl-pentapeptide transferase
BW25113_0088	murD	0	93574	94890	1	11	0.00252738	1317	3	Essential	15	0.00589722	1317	7	Essential	UDP-N-acetylmuramoyl-L-alanine:D-glutamate ligase
BW25113_0089	ftsW	0	94890	96134	1	9	0.00356824	1245	4	Essential	11	0.0044603	1245	5	Essential	lipid II flippase; integral membrane protein involved in stabilizing FstZ ring during cell division
BW25113_0090	murG	0	96131	97198	1	3	0.0010395	1068	1	Essential	7	0.0031185	1068	3	Essential	N-acetylglucosaminyl transferase
BW25113_0091	murC	0	97252	98727	1	31	0.00150376	1476	2	Essential	0	0	1476	0	Essential	UDP-N-acetylmuramate:L-alanine ligase
BW25113_0092	ddlB	0	98720	99640	1	811	0.12304	921	102	Non-essential	1037	0.0723764	921	60	Non-essential	D-alanine:D-alanine ligase
BW25113_0093	ftsQ	0	99642	100472	1	136	0.0186916	831	14	Essential	23	0.00934579	831	7	Essential	divisome assembly protein, membrane anchored protein involved in growth of wall at septum
BW25113_0094	ftsA	0	100469	101731	1	8	0.00263852	1263	3	Essential	9	0.00175901	1263	2	Essential	ATP-binding cell division protein involved in recruitment of FtsK to Z ring
BW25113_0095	ftsZ	0	101792	102943	1	3	0.00289017	1152	3	Essential	2	0.00192678	1152	2	Essential	GTP-binding tubulin-like cell division protein
BW25113_0096	lpxC	0	103044	103961	1	114	0.0108696	918	9	Essential	40	0.0108696	918	9	Essential	UDP-3-O-acyl N-acetylglucosamine deacetylase
BW25113_0097	secM	0	104192	104704	1	179	0.075594	513	35	Non-essential	176	0.0712743	513	33	Non-essential	regulator of secA translation
BW25113_0098	secA	0	104766	107471	1	232	0.0151888	2706	37	Essential	107	0.00697865	2706	17	Essential	preprotein translocase subunit, ATPase
BW25113_0099	mutT	0	107531	107920	1	428	0.173295	390	61	Non-essential	396	0.119318	390	42	Non-essential	nucleoside triphosphate pyrophosphohydrolase, marked preference for dGTP
BW25113_0101	yacG	0	108136	108333	-1	136	0.177778	198	32	Non-essential	135	0.127778	198	23	Non-essential	DNA gyrase inhibitor
BW25113_0102	zapD	0	108343	109086	-1	757	0.192537	744	129	Non-essential	1066	0.19403	744	130	Non-essential	FtsZ stabilizer
BW25113_0103	coaE	0	109086	109706	-1	54	0.0232558	621	13	Essential	22	0.00894454	621	5	Essential	dephospho-CoA kinase
BW25113_0104	guaC	0	109931	110974	1	1792	0.264894	1044	249	Non-essential	1332	0.17234	1044	162	Non-essential	GMP reductase
BW25113_0106	hofC	0	111009	112211	-1	1748	0.21699	1203	235	Non-essential	1692	0.160665	1203	174	Non-essential	assembly protein in type IV pilin biogenesis, transmembrane protein
BW25113_0107	hofB	0	112201	113586	-1	1866	0.230769	1386	288	Non-essential	1578	0.129006	1386	161	Non-essential	T2SE secretion family protein; P-loop ATPase superfamily protein
BW25113_0108	ppdD	0	113596	114036	-1	796	0.279597	441	111	Non-essential	652	0.209068	441	83	Non-essential	putative prepilin peptidase-dependent pilin
BW25113_0109	nadC	0	114239	115132	-1	1065	0.261787	894	211	Non-essential	888	0.150124	894	121	Non-essential	quinolinate phosphoribosyltransferase
BW25113_0110	ampD	0	115220	115771	1	860	0.25502	552	127	Non-essential	461	0.114458	552	57	Non-essential	1,6-anhydro-N-acetylmuramyl-L-alanine amidase, Zn-dependent; murein amidase
BW25113_0111	ampE	0	115768	116622	1	1359	0.26978	855	208	Non-essential	1272	0.169909	855	131	Non-essential	ampicillin resistance inner membrane protein; putative signaling protein in beta-lactamase regulation
BW25113_0112	aroP	0	116665	118038	-1	2294	0.256058	1374	317	Non-essential	1961	0.214863	1374	266	Non-essential	aromatic amino acid transporter
BW25113_0113	pdhR	0	118579	119343	1	860	0.161103	765	111	Non-essential	441	0.105951	765	73	Non-essential	pyruvate dehydrogenase complex repressor; autorepressor
BW25113_0114	aceE	0	119504	122167	1	571	0.0613011	2664	147	Non-essential	2948	0.153461	2664	368	Non-essential	pyruvate dehydrogenase, decarboxylase component E1, thiamine triphosphate-binding
BW25113_0115	aceF	0	122182	124074	1	271	0.0410557	1893	70	Non-essential	1757	0.119648	1893	204	Non-essential	pyruvate dehydrogenase, dihydrolipoyltransacetylase component E2
BW25113_0116	lpd	0	124399	125823	1	14	0.00545596	1425	7	Essential	88	0.0226033	1425	29	Essential	lipoamide dehydrogenase, E3 component is part of three enzyme complexes
BW25113_0117	yacH	0	125894	127747	-1	2940	0.234731	1854	392	Non-essential	2935	0.182036	1854	304	Non-essential	uncharacterized protein
BW25113_0118	acnB	0	128102	130699	1	1001	0.0897436	2598	210	Non-essential	1043	0.0589744	2598	138	Non-essential	bifunctional aconitate hydratase 2/2-methylisocitrate dehydratase
BW25113_0119	yacL	0	130875	131237	1	1137	0.345566	363	113	Non-essential	324	0.168196	363	55	Non-essential	UPF0231 family protein
BW25113_0120	speD	0	131275	132069	-1	1392	0.290098	795	208	Non-essential	941	0.150628	795	108	Non-essential	S-adenosylmethionine decarboxylase
BW25113_0121	speE	0	132085	132951	-1	1286	0.229193	867	179	Non-essential	619	0.139565	867	109	Non-essential	spermidine synthase (putrescine aminopropyltransferase)
BW25113_0122	yacC	0	133057	133404	-1	604	0.261146	348	82	Non-essential	486	0.203822	348	64	Non-essential	PulS_OutS family protein
BW25113_0123	cueO	0	133570	135120	1	2181	0.241231	1551	337	Non-essential	1474	0.132427	1551	185	Non-essential	multicopper oxidase (laccase)
BW25113_0124	gcd	0	135322	137712	-1	4683	0.273107	2391	588	Non-essential	4354	0.202044	2391	435	Non-essential	glucose dehydrogenase
BW25113_0125	hpt	0	137918	138454	1	737	0.230928	537	112	Non-essential	824	0.179381	537	87	Non-essential	hypoxanthine phosphoribosyltransferase
BW25113_0126	can	0	138495	139157	-1	7	0.00335008	663	2	Essential	7	0.00837521	663	5	Essential	carbonic anhydrase
BW25113_0127	yadG	0	139266	140192	1	1041	0.186826	927	156	Non-essential	1017	0.154491	927	129	Non-essential	putative ABC superfamily transporter ATP-binding subunit
BW25113_0128	yadH	0	140189	140959	1	1099	0.241727	771	168	Non-essential	921	0.185612	771	129	Non-essential	inner membrane putative ABC superfamily transporter permease
BW25113_0129	yadI	0	141064	141504	1	711	0.239295	441	95	Non-essential	505	0.176322	441	70	Non-essential	putative PTS Enzyme IIA
BW25113_0130	yadE	0	141568	142797	1	1693	0.212094	1230	235	Non-essential	1438	0.169675	1230	188	Non-essential	putative polysaccharide deacetylase lipoprotein
BW25113_0131	panD	0	142801	143181	-1	476	0.250729	381	86	Non-essential	281	0.0932945	381	32	Non-essential	aspartate 1-decarboxylase
BW25113_0132	yadD	0	143455	144357	1	1496	0.221402	903	180	Non-essential	947	0.156212	903	127	Non-essential	transposase_31 family protein
BW25113_0133	panC	0	144431	145282	-1	886	0.220052	852	169	Non-essential	516	0.105469	852	81	Non-essential	pantothenate synthetase
BW25113_0134	panB	0	145294	146088	-1	749	0.179916	795	129	Non-essential	632	0.104603	795	75	Non-essential	3-methyl-2-oxobutanoate hydroxymethyltransferase
BW25113_0135	yadC	0	146202	147440	-1	7715	0.445837	1239	498	Non-essential	9509	0.427037	1239	477	Non-essential	putative fimbrial-like adhesin protein
BW25113_0136	yadK	0	147490	148086	-1	3046	0.415584	597	224	Non-essential	1087	0.283859	597	153	Non-essential	putative fimbrial-like adhesin protein
BW25113_0137	yadL	0	148113	148718	-1	5164	0.534799	606	292	Non-essential	4217	0.516484	606	282	Non-essential	putative fimbrial-like adhesin protein
BW25113_0138	yadM	0	148730	149299	-1	4412	0.498054	570	256	Non-essential	2831	0.441634	570	227	Non-essential	putative fimbrial-like adhesin protein
BW25113_0139	htrE	0	149316	151913	-1	18770	0.476496	2598	1115	Non-essential	16615	0.504701	2598	1181	Non-essential	putative outer membrane usher protein
BW25113_0140	yadV	0	151948	152688	-1	3056	0.385307	741	257	Non-essential	3570	0.392804	741	262	Non-essential	putative periplasmic pilin chaperone
BW25113_0141	yadN	0	152786	153370	-1	3372	0.457306	585	241	Non-essential	2739	0.426945	585	225	Non-essential	putative fimbrial-like adhesin protein
BW25113_0142	folK	0	153740	154219	-1	148	0.0601852	480	26	Non-essential	97	0.037037	480	16	Ambiguous	2-amino-4-hydroxy-6-hydroxymethyldihyropteridine pyrophosphokinase
BW25113_0143	pcnB	0	154216	155613	-1	1182	0.15873	1398	200	Non-essential	88	0.0142857	1398	18	Essential	poly(A) polymerase
BW25113_0144	gluQ	0	155673	156599	-1	974	0.162874	927	136	Non-essential	1038	0.153293	927	128	Non-essential	glutamyl-Q tRNA(Asp) synthetase
BW25113_0145	dksA	0	156636	157091	-1	581	0.184466	456	76	Non-essential	362	0.104369	456	43	Non-essential	transcriptional regulator of rRNA transcription, DnaK suppressor protein
BW25113_0146	sfsA	0	157269	157973	-1	1000	0.195276	705	124	Non-essential	926	0.152756	705	97	Non-essential	sugar fermentation stimulation protein A
BW25113_0147	ligT	0	157988	158518	-1	650	0.208768	531	100	Non-essential	605	0.118998	531	57	Non-essential	2'-5' RNA ligase
BW25113_0148	hrpB	0	158592	161021	1	3000	0.20521	2430	449	Non-essential	4566	0.13574	2430	297	Non-essential	putative ATP-dependent helicase
BW25113_0149	mrcB	0	161217	163751	1	4337	0.249233	2535	569	Non-essential	746	0.0687692	2535	157	Non-essential	fused glycosyl transferase and transpeptidase
BW25113_0150	fhuA	0	163971	166214	1	4319	0.262871	2244	531	Non-essential	3168	0.158416	2244	320	Non-essential	ferrichrome outer membrane transporter
BW25113_0151	fhuC	0	166265	167062	1	1099	0.186111	798	134	Non-essential	986	0.143056	798	103	Non-essential	iron-hydroxamate transporter subunit
BW25113_0152	fhuD	0	167062	167952	1	998	0.179328	891	144	Non-essential	876	0.118306	891	95	Non-essential	iron-hydroxamate transporter subunit
BW25113_0153	fhuB	0	167949	169931	1	1960	0.192717	1983	344	Non-essential	3931	0.132773	1983	237	Non-essential	fused iron-hydroxamate transporter subunits of ABC superfamily: membrane components
BW25113_0154	hemL	0	170089	171369	-1	5	0.00260191	1281	3	Essential	59	0.0130095	1281	15	Essential	glutamate-1-semialdehyde aminotransferase (aminomutase)
BW25113_0155	clcA	0	171594	173015	1	1983	0.214844	1422	275	Non-essential	1921	0.18125	1422	232	Non-essential	H(+)/Cl(-) exchange transporter
BW25113_0156	erpA	0	173097	173441	1	2	0.00643087	345	2	Essential	21	0.0096463	345	3	Essential	iron-sulfur cluster insertion protein
BW25113_0157	yadS	0	173488	174111	-1	558	0.16548	624	93	Non-essential	841	0.169039	624	95	Non-essential	UPF0126 family inner membrane protein
BW25113_0158	btuF	0	174149	174949	-1	490	0.130374	801	94	Non-essential	715	0.0998613	801	72	Non-essential	vitamin B12 transporter subunit: periplasmic-binding component of ABC superfamily
BW25113_0159	mtn	0	174942	175640	-1	35	0.0237718	699	15	Essential	178	0.0729002	699	46	Non-essential	5'-methylthioadenosine/S-adenosylhomocysteine nucleosidase
BW25113_0160	dgt	0	175724	177241	1	9652	0.38231	1518	523	Non-essential	8703	0.36038	1518	493	Non-essential	deoxyguanosine triphosphate triphosphohydrolase
BW25113_0161	degP	0	177371	178795	1	2665	0.261886	1425	336	Non-essential	996	0.106002	1425	136	Non-essential	serine endoprotease (protease Do), membrane-associated
BW25113_0162	cdaR	0	178950	180107	1	1103	0.176245	1158	184	Non-essential	1415	0.136973	1158	143	Non-essential	carbohydrate diacid regulon transcriptional regulator; autoregulator
BW25113_0163	yaeH	0	180196	180582	-1	458	0.183381	387	64	Non-essential	305	0.120344	387	42	Non-essential	UPF0325 family protein
BW25113_0164	yaeI	0	180744	181556	-1	1184	0.219645	813	161	Non-essential	1330	0.180082	813	132	Non-essential	phosphodiesterase with model substrate bis-pNPP
BW25113_0166	dapD	0	181610	182434	-1	9	0.00538358	825	4	Essential	8	0.00403769	825	3	Essential	2,3,4,5-tetrahydropyridine-2-carboxylate N-succinyltransferase
BW25113_0167	glnD	0	182465	185137	-1	1530	0.121313	2673	292	Non-essential	1871	0.112588	2673	271	Non-essential	uridylyltransferase
BW25113_0168	map	0	185199	185993	-1	21	0.0069735	795	5	Essential	14	0.0083682	795	6	Essential	methionine aminopeptidase
BW25113_4414	tff	0	186199	186334	1	0	0	136	0	Essential	10	0.0322581	136	4	Ambiguous
BW25113_0169	rpsB	0	186361	187086	1	22	0.00917431	726	6	Essential	4	0.0030581	726	2	Essential	30S ribosomal subunit protein S2
BW25113_0170	tsf	0	187344	188195	1	9	0.0078125	852	6	Essential	17	0.0104167	852	8	Essential	translation elongation factor EF-Ts
BW25113_0171	pyrH	0	188342	189067	1	7	0.00458716	726	3	Essential	23	0.0137615	726	9	Essential	uridylate kinase
BW25113_0172	frr	0	189359	189916	1	0	0	558	0	Essential	1	0.00198413	558	1	Essential	ribosome recycling factor
BW25113_0173	dxr	0	190008	191204	1	7	0.00370714	1197	4	Essential	13	0.00463392	1197	5	Essential	1-deoxy-D-xylulose 5-phosphate reductoisomerase
BW25113_0174	ispU	0	191390	192151	1	2	0.00291545	762	2	Essential	1	0.00145773	762	1	Essential	undecaprenyl pyrophosphate synthase
BW25113_0175	cdsA	0	192164	193021	1	0	0	858	0	Essential	16	0.00645995	858	5	Essential	CDP-diglyceride synthase
BW25113_0176	rseP	0	193033	194385	1	12	0.00328138	1353	4	Essential	25	0.00492207	1353	6	Essential	inner membrane zinc RIP metalloprotease; RpoE activator, by degrading RseA; cleaved signal peptide endoprotease
BW25113_0177	bamA	0	194415	196847	1	12	0.00273848	2433	6	Essential	14	0.00456413	2433	10	Essential	BamABCDE complex OM biogenesis outer membrane pore-forming assembly factor
BW25113_0178	skp	0	196969	197454	1	378	0.146119	486	64	Non-essential	147	0.0342466	486	15	Ambiguous	periplasmic chaperone
BW25113_0179	lpxD	0	197458	198483	1	7	0.00324675	1026	3	Essential	9	0.00324675	1026	3	Essential	UDP-3-O-(3-hydroxymyristoyl)-glucosamine N-acyltransferase
BW25113_0180	fabZ	0	198588	199043	1	0	0	456	0	Essential	1	0.00242718	456	1	Essential	(3R)-hydroxymyristol acyl carrier protein dehydratase
BW25113_0181	lpxA	0	199047	199835	1	5	0.00140647	789	1	Essential	1	0.00140647	789	1	Essential	UDP-N-acetylglucosamine acetyltransferase
BW25113_0182	lpxB	0	199835	200983	1	2	0.000966184	1149	1	Essential	21	0.0057971	1149	6	Essential	tetraacyldisaccharide-1-P synthase
BW25113_0183	rnhB	0	200980	201576	1	521	0.148423	597	80	Non-essential	636	0.096475	597	52	Non-essential	ribonuclease HII, degrades RNA of DNA-RNA hybrids
BW25113_0184	dnaE	0	201613	205095	1	17	0.00255183	3483	8	Essential	37	0.00446571	3483	14	Essential	DNA polymerase III alpha subunit
BW25113_0185	accA	0	205108	206067	1	12	0.00231481	960	2	Essential	4	0.00231481	960	2	Essential	acetyl-CoA carboxylase, carboxytransferase, alpha subunit
BW25113_0186	ldcC	0	206166	208307	1	1917	0.176867	2142	341	Non-essential	2032	0.110996	2142	214	Non-essential	lysine decarboxylase 2, constitutive
BW25113_0187	yaeR	0	208364	208753	1	388	0.1875	390	66	Non-essential	469	0.127841	390	45	Non-essential	putative lyase
BW25113_0188	tilS	0	208818	210116	1	45	0.00768574	1299	9	Essential	12	0.00256191	1299	3	Essential	tRNA(Ile)-lysidine synthetase
BW25113_0189	rof	0	210165	210419	-1	380	0.225108	255	52	Non-essential	233	0.108225	255	25	Non-essential	modulator of Rho-dependent transcription termination
BW25113_4406	yaeP	0	210412	210612	-1	202	0.176796	201	32	Non-essential	98	0.0497238	201	9	Non-essential	UPF0253 family protein
BW25113_0190	yaeQ	0	210778	211323	1	865	0.252033	546	124	Non-essential	450	0.097561	546	48	Non-essential	PDDEXK superfamily protein
BW25113_0191	arfB	0	211320	211742	1	537	0.217848	423	83	Non-essential	514	0.146982	423	56	Non-essential	alternative stalled-ribosome rescue factor B; peptidyl-tRNA hydrolase, ribosome-attached
BW25113_0192	nlpE	0	211756	212466	1	1149	0.25117	711	161	Non-essential	843	0.171607	711	110	Non-essential	lipoprotein involved with copper homeostasis and adhesion
BW25113_0193	yaeF	0	212666	213490	-1	1250	0.23284	825	173	Non-essential	1010	0.174966	825	130	Non-essential	putative lipoprotein
BW25113_0194	proS	0	213544	215262	-1	8	0.00193673	1719	3	Essential	17	0.00322789	1719	5	Essential	prolyl-tRNA synthetase
BW25113_0195	tsaA	0	215374	216081	-1	1549	0.275862	708	176	Non-essential	900	0.181818	708	116	Non-essential	tRNA-Thr(GGU) m(6)t(6)A37 methyltransferase, SAM-dependent
BW25113_0196	rcsF	0	216078	216482	-1	1291	0.342466	405	125	Non-essential	618	0.191781	405	70	Non-essential	putative outer membrane protein
BW25113_0197	metQ	0	216600	217415	-1	1708	0.331522	816	244	Non-essential	544	0.116848	816	86	Non-essential	DL-methionine transporter subunit
BW25113_0198	metI	0	217455	218108	-1	2254	0.415254	654	245	Non-essential	1594	0.305085	654	180	Non-essential	DL-methionine transporter subunit
BW25113_0199	metN	0	218101	219132	-1	2976	0.336559	1032	313	Non-essential	976	0.158065	1032	147	Non-essential	DL-methionine transporter subunit
BW25113_0200	gmhB	0	219320	219895	1	332	0.142308	576	74	Non-essential	20	0.0153846	576	8	Essential	D,D-heptose 1,7-bisphosphate phosphatase
BW25113_0201	rrsH	0	220258	221799	1	92	0.0136888	1542	19	Essential	44	0.00432277	1542	6	Essential
BW25113_0202	ileV	0	221868	221944	1	0	0	77	0	Essential	0	0	77	0	Essential
BW25113_0203	alaV	0	221987	222062	1	0	0	76	0	Essential	0	0	76	0	Essential
BW25113_0204	rrlH	0	222246	225149	1	81	0.00306044	2904	8	Essential	20	0.00191278	2904	5	Essential
BW25113_0205	rrfH	0	225243	225362	1	0	0	120	0	Essential	0	0	120	0	Essential
BW25113_0206	aspU	0	225415	225491	1	16	0.084507	77	6	Non-essential	7	0.028169	77	2	Ambiguous
BW25113_0207	dkgB	0	225654	226457	1	567	0.13674	804	99	Non-essential	426	0.0856354	804	62	Non-essential	2,5-diketo-D-gluconate reductase B
BW25113_0208	yafC	0	226454	227368	-1	683	0.158788	915	131	Non-essential	539	0.104242	915	86	Non-essential	LysR family putative transcriptional regulator
BW25113_0209	yafD	0	227609	228409	1	1263	0.226075	801	163	Non-essential	1330	0.15534	801	112	Non-essential	endo/exonuclease/phosphatase family protein
BW25113_0210	yafE	0	228413	229036	1	762	0.160142	624	90	Non-essential	296	0.0978648	624	55	Non-essential	putative S-adenosyl-L-methionine-dependent methyltransferase
BW25113_0211	mltD	0	229084	230442	-1	1647	0.209796	1359	257	Non-essential	978	0.120816	1359	148	Non-essential	putative membrane-bound lytic murein transglycosylase D
BW25113_0212	gloB	0	230514	231269	-1	403	0.0982405	756	67	Non-essential	359	0.0630499	756	43	Non-essential	hydroxyacylglutathione hydrolase
BW25113_0213	yafS	0	231303	232025	1	352	0.124424	723	81	Non-essential	495	0.0860215	723	56	Non-essential	putative S-adenosyl-L-methionine-dependent methyltransferase
BW25113_0214	rnhA	0	232022	232489	-1	260	0.120853	468	51	Non-essential	288	0.104265	468	44	Non-essential	ribonuclease HI, degrades RNA of DNA-RNA hybrids
BW25113_0215	dnaQ	0	232554	233285	1	77	0.0393939	732	26	Non-essential	18	0.00454545	732	3	Essential	DNA polymerase III epsilon subunit
BW25113_0216	aspV	0	233418	233494	1	204	0.380282	77	27	Non-essential	121	0.211268	77	15	Non-essential
BW25113_0217	yafT	0	233822	234607	1	1452	0.251412	786	178	Non-essential	888	0.228814	786	162	Non-essential	lipoprotein
BW25113_4586	ykfM	0	234744	235223	-1	11	0.0162037	480	7	Essential	7	0.00694444	480	3	Essential	lethality reduction protein, putative inner membrane protein
BW25113_0218	yafU	0	235233	235589	-1	504	0.204334	357	66	Non-essential	720	0.343653	357	111	Non-essential	pseudogene
BW25113_4503	yafF	0	235593	235865	1	315	0.186235	273	46	Non-essential	512	0.226721	273	56	Non-essential	pseudogene
BW25113_0219	yafV	0	235906	236676	-1	513	0.133813	771	93	Non-essential	660	0.120863	771	84	Non-essential	putative NAD(P)-binding C-N hydrolase family amidase
BW25113_0220	ivy	0	236830	237303	1	454	0.168224	474	72	Non-essential	535	0.175234	474	75	Non-essential	inhibitor of c-type lysozyme, periplasmic
BW25113_0221	fadE	0	237346	239790	-1	1643	0.128578	2445	283	Non-essential	3061	0.120854	2445	266	Non-essential	acyl coenzyme A dehydrogenase
BW25113_0222	gmhA	0	240030	240608	1	198	0.0783939	579	41	Non-essential	43	0.0114723	579	6	Essential	D-sedoheptulose 7-phosphate isomerase
BW25113_0223	yafJ	0	240814	241581	1	601	0.148844	768	103	Non-essential	801	0.115607	768	80	Non-essential	putative amidotransfease
BW25113_0224	yafK	0	241552	242292	-1	852	0.224888	741	150	Non-essential	617	0.137931	741	92	Non-essential	L,D-transpeptidase-related protein
BW25113_0225	yafQ	0	242448	242726	-1	335	0.209486	279	53	Non-essential	260	0.114625	279	29	Non-essential	translation inhibitor toxin of toxin-antitoxin pair YafQ/DinJ
BW25113_0226	dinJ	0	242729	242989	-1	440	0.221277	261	52	Non-essential	302	0.191489	261	45	Non-essential	antitoxin of YafQ-DinJ toxin-antitoxin system
BW25113_0227	yafL	0	243199	243948	1	483	0.118343	750	80	Non-essential	589	0.107988	750	73	Non-essential	putative lipoprotein and C40 family peptidase
BW25113_0228	rayT	0	244124	244621	1	444	0.148889	498	67	Non-essential	312	0.0822222	498	37	Non-essential	RAYT REP element-mobilizing transposase; TnpA(REP)
BW25113_0229	lfhA	0	244845	246557	-1	1042	0.1186	1713	183	Non-essential	2104	0.112119	1713	173	Non-essential	pseudogene
BW25113_0230	lafU	0	246559	247314	1	266	0.0953079	756	65	Non-essential	749	0.105572	756	72	Non-essential	pseudogene
BW25113_0231	dinB	0	247385	248440	1	791	0.12605	1056	120	Non-essential	1215	0.108193	1056	103	Non-essential	DNA polymerase IV
BW25113_0232	yafN	0	248492	248785	1	119	0.0864662	294	23	Non-essential	90	0.0639098	294	17	Non-essential	antitoxin of the YafO-YafN toxin-antitoxin system
BW25113_0233	yafO	0	248788	249186	1	1707	0.351801	399	127	Non-essential	2282	0.390582	399	141	Non-essential	mRNA interferase toxin of the YafO-YafN toxin-antitoxin system
BW25113_0234	yafP	0	249196	249648	1	1299	0.310513	453	127	Non-essential	833	0.261614	453	107	Non-essential	putative acyl-CoA transferase
BW25113_0235	ykfJ	0	249966	250172	1	750	0.427807	207	80	Non-essential	820	0.433155	207	81	Non-essential	pseudogene
BW25113_0236	prfH	0	250189	250689	1	402	0.168514	501	76	Non-essential	515	0.150776	501	68	Non-essential	pseudogene
BW25113_0237	pepD	0	250746	252203	-1	1516	0.184932	1458	243	Non-essential	3052	0.237443	1458	312	Non-essential	aminoacyl-histidine dipeptidase (peptidase D)
BW25113_0238	gpt	0	252464	252922	1	500	0.173494	459	72	Non-essential	422	0.142169	459	59	Non-essential	xanthine phosphoribosyltransferase; xanthine-guanine phosphoribosyltransferase
BW25113_0239	frsA	0	253014	254258	1	1579	0.21231	1245	238	Non-essential	1387	0.136485	1245	153	Non-essential	fermentation-respiration switch protein; PTS Enzyme IIA(Glc)-binding protein; pNP-butyrate esterase activity
BW25113_0240	crl	0	254316	254717	1	1801	0.345304	402	125	Non-essential	716	0.209945	402	76	Non-essential	RNA polymerase holoenzyme assembly factor crl
BW25113_0241	phoE	0	254756	255811	-1	4710	0.362395	1056	345	Non-essential	5773	0.42542	1056	405	Non-essential	outer membrane phosphoporin protein E
BW25113_0242	proB	0	256099	257202	1	521	0.114688	1104	114	Non-essential	1699	0.15493	1104	154	Non-essential	gamma-glutamate kinase
BW25113_0243	proA	0	257214	258467	1	851	0.143363	1254	162	Non-essential	2294	0.19469	1254	220	Non-essential	gamma-glutamylphosphate reductase
BW25113_0244	thrW	0	258582	258657	1	27	0.114286	76	8	Non-essential	30	0.128571	76	9	Non-essential
BW25113_4626	ykfN	0	258861	258923	-1	39	0.140351	63	8	Non-essential	15	0.0350877	63	2	Ambiguous	pseudogene
BW25113_0245	ykfI	0	259039	259380	-1	414	0.204545	342	63	Non-essential	342	0.142857	342	44	Non-essential	CP4-6 prophage; toxin of the YkfI-YafW toxin-antitoxin system
BW25113_0246	yafW	0	259401	259718	-1	398	0.211806	318	61	Non-essential	371	0.15625	318	45	Non-essential	CP4-6 prophage; antitoxin of the YkfI-YafW toxin-antitoxin system
BW25113_4504	ykfH	0	259737	259958	-1	235	0.205	222	41	Non-essential	316	0.165	222	33	Non-essential	uncharacterized protein
BW25113_0247	ykfG	0	259967	260443	-1	380	0.160093	477	69	Non-essential	412	0.116009	477	50	Non-essential	CP4-6 prophage; RadC-like JAB domain protein
BW25113_0248	yafX	0	260459	260917	-1	423	0.187952	459	78	Non-essential	786	0.2	459	83	Non-essential	CP4-6 prophage; uncharacterized protein
BW25113_0249	ykfF	0	261015	261254	-1	222	0.185185	240	40	Non-essential	449	0.203704	240	44	Non-essential	CP4-6 prophage; uncharacterized protein
BW25113_0250	ykfB	0	261331	261798	-1	603	0.21564	468	91	Non-essential	531	0.132701	468	56	Non-essential	CP4-6 prophage; uncharacterized protein
BW25113_0251	yafY	0	261821	262264	-1	493	0.185	444	74	Non-essential	459	0.15	444	60	Non-essential	lipoprotein, inner membrane; overproduction stimulates degP expression; CP4-6 prophage
BW25113_4627	ykfL	0	262264	262485	-1	106	0.16	222	32	Non-essential	120	0.075	222	15	Non-essential	pseudogene
BW25113_4628	ykfK	0	262487	262678	-1	104	0.143678	192	25	Non-essential	358	0.183908	192	32	Non-essential	pseudogene
BW25113_0252	yafZ	0	262895	263716	-1	842	0.166216	822	123	Non-essential	973	0.154054	822	114	Non-essential	CP4-6 prophage; conserved protein
BW25113_0253	ykfA	0	263808	264671	-1	1149	0.212082	864	165	Non-essential	1376	0.200514	864	156	Non-essential	CP4-6 prophage; putative GTP-binding protein
BW25113_0254	perR	0	265000	265893	-1	963	0.194789	894	157	Non-essential	1235	0.16129	894	130	Non-essential	CP4-6 prophage; putative DNA-binding transcriptional regulator
BW25113_4587	insN	0	265989	267900	1	691	0.054007	1912	93	Non-essential	571	0.0493612	1912	85	Non-essential	pseudogene
BW25113_0256	insI1	0	266314	267465	1	0	0	1152	0	Essential	12	0.00289017	1152	3	Essential	IS30 transposase
BW25113_4690	eyeA	0	268291	268365	1	111	0.188406	75	13	Non-essential	80	0.101449	75	7	Non-essential
BW25113_0258	ykfC	0	268558	269665	1	1041	0.192385	1108	192	Non-essential	1318	0.145291	1108	145	Non-essential	pseudogene
BW25113_0259	insH1	0	269812	270828	-1	0	0	1017	0	Essential	1	0.00109051	1017	1	Essential	IS5 transposase and trans-activator
BW25113_0260	mmuP	0	271036	272439	1	1331	0.162975	1404	206	Non-essential	1772	0.13212	1404	167	Non-essential	CP4-6 prophage; putative S-methylmethionine transporter
BW25113_0261	mmuM	0	272426	273358	1	883	0.151011	933	127	Non-essential	1446	0.121284	933	102	Non-essential	CP4-6 prophage; S-methylmethionine:homocysteine methyltransferase
BW25113_0262	afuC	0	273467	274513	-1	972	0.159067	1047	150	Non-essential	1236	0.109226	1047	103	Non-essential	CP4-6 prophage; putative ferric transporter subunit
BW25113_0263	afuB	0	274525	274872	-1	213	0.149682	348	47	Non-essential	414	0.117834	348	37	Non-essential	pseudogene
BW25113_0264	insB1	0	274889	275392	-1	0	0	504	0	Essential	38	0.0110132	504	5	Essential	IS1 transposase B
BW25113_0265	insA	0	275311	275586	-1	11	0.016	276	4	Essential	27	0.016	276	4	Essential	IS1 repressor TnpA
BW25113_4708	insI1	0	275642	275815	1	33	0.0506329	174	8	Non-essential	91	0.0379747	174	6	Ambiguous	pseudogene
BW25113_4505	insX	0	275825	276073	-1	263	0.217778	249	49	Non-essential	321	0.146667	249	33	Non-essential	pseudogene
BW25113_0266	yagB	0	276138	276446	-1	526	0.243728	309	68	Non-essential	851	0.283154	309	79	Non-essential	pseudogene
BW25113_0267	yagA	0	276540	277694	-1	1175	0.162344	1155	169	Non-essential	2636	0.15658	1155	163	Non-essential	CP4-6 prophage; putative DNA-binding transcriptional regulator
BW25113_0268	yagE	0	277989	278897	1	529	0.113553	909	93	Non-essential	671	0.0708181	909	58	Non-essential	2-keto-3-deoxy gluconate (KDG) aldolase; CP4-6 prophage
BW25113_0269	yagF	0	278912	280879	1	1207	0.124153	1968	220	Non-essential	2722	0.0959368	1968	170	Non-essential	CP4-6 prophage; dehydratase family protein
BW25113_0270	yagG	0	281106	282488	1	1072	0.151004	1383	188	Non-essential	2221	0.141365	1383	176	Non-essential	CP4-6 prophage; putative sugar transporter
BW25113_0271	yagH	0	282500	284110	1	1255	0.148863	1611	216	Non-essential	2765	0.104755	1611	152	Non-essential	CP4-6 prophage; putative xylosidase/arabinosidase
BW25113_0272	yagI	0	284115	284873	-1	604	0.170803	759	117	Non-essential	1523	0.141606	759	97	Non-essential	CP4-6 prophage; putative DNA-binding transcriptional regulator
BW25113_0273	argF	0	285012	286016	-1	734	0.124862	1005	113	Non-essential	1400	0.103867	1005	94	Non-essential	ornithine carbamoyltransferase 2, chain F; CP4-6 prophage
BW25113_4688	ykgS	0	286140	286344	1	28	0.0486486	205	9	Non-essential	38	0.0324324	205	6	Ambiguous	pseudogene
BW25113_0274	insB1	0	286360	286863	-1	26	0.0110132	504	5	Essential	11	0.00220264	504	1	Essential	IS1 transposase B
BW25113_0275	insA	0	286782	287057	-1	1	0.004	276	1	Essential	16	0.004	276	1	Essential	IS1 repressor TnpA
BW25113_0276	yagJ	0	287115	287942	1	1094	0.217158	828	162	Non-essential	877	0.116622	828	87	Non-essential	pseudogene
BW25113_0277	yagK	0	288033	288659	-1	3785	0.453097	627	256	Non-essential	3656	0.382301	627	216	Non-essential	CP4-6 prophage; conserved protein
BW25113_0278	yagL	0	288931	289629	-1	2585	0.361331	699	228	Non-essential	1600	0.286846	699	181	Non-essential	CP4-6 prophage; DNA-binding protein
BW25113_0279	yagM	0	289656	290510	-1	1829	0.246433	855	190	Non-essential	562	0.0933852	855	72	Non-essential	CP4-6 prophage; uncharacterized protein
BW25113_0280	yagN	0	290850	291290	-1	1658	0.387909	441	154	Non-essential	804	0.347607	441	138	Non-essential	CP4-6 prophage; uncharacterized protein
BW25113_0281	intF	0	291407	292807	-1	1513	0.196669	1401	248	Non-essential	1454	0.153846	1401	194	Non-essential	CP4-6 prophage; putative phage integrase
BW25113_4629	ptwF	0	292917	292965	1	13	0.0666667	49	3	Non-essential	21	0.0888889	49	4	Non-essential	pseudogene
BW25113_4694	yagP	0	293092	293430	-1	331	0.211726	339	65	Non-essential	266	0.130293	339	40	Non-essential	pseudogene
BW25113_4695	ykgT	0	293425	293502	-1	72	0.125	78	9	Non-essential	32	0.0277778	78	2	Ambiguous	pseudogene
BW25113_0283	paoD	0	293481	294437	-1	927	0.144844	957	125	Non-essential	1529	0.12051	957	104	Non-essential	moco insertion factor for PaoABC aldehyde oxidoreductase
BW25113_0284	paoC	0	294447	296645	-1	1309	0.136295	2199	270	Non-essential	3736	0.108026	2199	214	Non-essential	PaoABC aldehyde oxidoreductase, Moco-containing subunit
BW25113_0285	paoB	0	296642	297598	-1	919	0.140209	957	121	Non-essential	1444	0.133256	957	115	Non-essential	PaoABC aldehyde oxidoreductase, FAD-containing subunit
BW25113_0286	paoA	0	297595	298284	-1	779	0.202572	690	126	Non-essential	1121	0.139871	690	87	Non-essential	PaoABC aldehyde oxidoreductase, 2Fe-2S subunit
BW25113_0287	yagU	0	298702	299316	1	5415	0.531532	615	295	Non-essential	3989	0.524324	615	291	Non-essential	DUF1440 family inner membrane protein
BW25113_0288	ykgJ	0	299564	299893	-1	1530	0.510067	330	152	Non-essential	1585	0.513423	330	153	Non-essential	UPF0153 cysteine cluster protein
BW25113_0289	ecpE	0	300206	300916	-1	594	0.159126	711	102	Non-essential	652	0.124805	711	80	Non-essential	ECP production pilus chaperone
BW25113_0290	ecpD	0	300885	302528	-1	1354	0.156081	1644	231	Non-essential	1497	0.125676	1644	186	Non-essential	polymerized tip adhesin of ECP fibers
BW25113_0291	ecpC	0	302518	305043	-1	2336	0.153034	2526	348	Non-essential	2226	0.122252	2526	278	Non-essential	ECP production outer membrane protein
BW25113_0292	ecpB	0	305069	305737	-1	438	0.12272	669	74	Non-essential	484	0.104478	669	63	Non-essential	ECP production pilus chaperone
BW25113_0293	ecpA	0	305795	306382	-1	924	0.213208	588	113	Non-essential	679	0.154717	588	82	Non-essential	ECP pilin
BW25113_0294	ecpR	0	306457	307047	-1	1834	0.221388	591	118	Non-essential	1750	0.183865	591	98	Non-essential	putative transcriptional regulator for the ecp operon
BW25113_0295	ykgL	0	307823	308050	1	638	0.349515	228	72	Non-essential	691	0.281553	228	58	Non-essential	uncharacterized protein
BW25113_4506	ykgO	0	308085	308225	-1	227	0.291339	141	37	Non-essential	213	0.15748	141	20	Non-essential	RpmJ-like protein
BW25113_0296	ykgM	0	308225	308488	-1	433	0.277311	264	66	Non-essential	407	0.235294	264	56	Non-essential	50S ribosomal protein L31 type B; alternative L31 utilized during zinc limitation
BW25113_4671	ykgR	0	308852	308953	-1	67	0.0869565	102	8	Non-essential	54	0.0978261	102	9	Non-essential	uncharacterized protein
BW25113_4630	ykgP	0	309427	309516	-1	160	0.280488	90	23	Non-essential	57	0.182927	90	15	Non-essential	pseudogene
BW25113_0297	eaeH	0	310068	310939	1	3248	0.316794	872	249	Non-essential	2349	0.315522	872	248	Non-essential	pseudogene
BW25113_0298	insE1	0	311002	311301	1	7	0.0037037	300	1	Essential	5	0.00740741	300	2	Essential	IS3 transposase A
BW25113_0299	insF1	0	311298	312164	1	240	0.0179257	867	14	Essential	458	0.0115237	867	9	Essential	IS3 transposase B
BW25113_0300	ykgA	0	312197	312880	-1	1996	0.314935	684	194	Non-essential	1582	0.232143	684	143	Non-essential	pseudogene
BW25113_4631	ykgQ	0	313150	313278	1	195	0.230769	129	27	Non-essential	150	0.17094	129	20	Non-essential	pseudogene
BW25113_0301	rclC	0	313437	314030	-1	2816	0.434701	594	233	Non-essential	2432	0.384328	594	206	Non-essential	reactive chlorine species (RCS) stress resistance inner membrane protein
BW25113_0303	rclB	0	314042	314278	-1	344	0.181395	237	39	Non-essential	186	0.130233	237	28	Non-essential	reactive chlorine species (RCS) stress resistance periplasmic protein
BW25113_0304	rclA	0	314387	315712	-1	8119	0.422111	1326	504	Non-essential	5553	0.437186	1326	522	Non-essential	reactive chlorine stress species (RCS) resistance protein; pyridine nucleotide-dependent disulfide oxidoreductase family
BW25113_0305	rclR	0	315938	316792	1	3197	0.365759	855	282	Non-essential	2878	0.313878	855	242	Non-essential	reactive chlorine species (RCS)-specific activator of the rcl genes
BW25113_0306	ykgE	0	317319	318038	1	1367	0.29784	720	193	Non-essential	1267	0.273148	720	177	Non-essential	cysteine-rich LutA family protein; putative electron transport chain YkgEFG component
BW25113_0307	ykgF	0	318049	319476	1	1233	0.163297	1428	210	Non-essential	1726	0.14619	1428	188	Non-essential	ferridoxin-like LutB family protein; putative electron transport chain YkgEFG component
BW25113_0308	ykgG	0	319469	320164	1	1055	0.240446	696	151	Non-essential	1094	0.164013	696	103	Non-essential	LutC family protein; putative electron transport chain YkgEFG component
BW25113_0310	ykgH	0	320407	321075	-1	614	0.159204	669	96	Non-essential	169	0.0547264	669	33	Non-essential	putative inner membrane protein
BW25113_0311	betA	0	321288	322958	-1	1763	0.173422	1671	261	Non-essential	1933	0.148173	1671	223	Non-essential	choline dehydrogenase, a flavoprotein
BW25113_0312	betB	0	322972	324444	-1	1350	0.151469	1473	201	Non-essential	1535	0.100226	1473	133	Non-essential	betaine aldehyde dehydrogenase, NAD-dependent
BW25113_0313	betI	0	324458	325045	-1	569	0.150943	588	80	Non-essential	829	0.120755	588	64	Non-essential	choline-inducible betIBA-betT divergent operon transcriptional repressor
BW25113_0314	betT	0	325174	327207	1	2881	0.20524	2034	376	Non-essential	2624	0.143559	2034	263	Non-essential	choline transporter of high affinity
BW25113_0315	yahA	0	328082	329170	1	5401	0.429154	1089	421	Non-essential	6858	0.527013	1089	517	Non-essential	c-di-GMP-specific phosphodiesterase
BW25113_0316	yahB	0	329212	330144	-1	2249	0.3044	933	256	Non-essential	3252	0.418549	933	352	Non-essential	putative DNA-bindng transcriptional regulator
BW25113_0317	yahC	0	330236	330733	-1	623	0.215556	498	97	Non-essential	720	0.195556	498	88	Non-essential	putative inner membrane protein
BW25113_0318	yahD	0	330991	331596	1	1520	0.315018	606	172	Non-essential	1397	0.265568	606	145	Non-essential	ankyrin repeat protein
BW25113_0319	yahE	0	331636	332499	1	4529	0.313625	864	244	Non-essential	4047	0.304627	864	237	Non-essential	DUF2877 family protein
BW25113_0320	yahF	0	332489	334036	1	799	0.107604	1548	150	Non-essential	1754	0.104735	1548	146	Non-essential	putative NAD(P)-binding succinyl-CoA synthase
BW25113_0321	yahG	0	334036	335454	1	866	0.106333	1419	136	Non-essential	1732	0.0867866	1419	111	Non-essential	DUF1116 family protein
BW25113_0323	yahI	0	335876	336826	1	437	0.10035	951	86	Non-essential	1256	0.109685	951	94	Non-essential	carbamate kinase-like protein
BW25113_0324	yahJ	0	336836	338218	1	990	0.138153	1383	172	Non-essential	1538	0.109237	1383	136	Non-essential	putative metallo-dependent hydrolase domain deaminase
BW25113_0325	yahK	0	338595	339644	1	1456	0.213531	1050	202	Non-essential	1653	0.194503	1050	184	Non-essential	aldehyde reductase, NADPH-dependent, Zn-containing, broad specificity
BW25113_0326	yahL	0	339887	340702	1	2181	0.288043	816	212	Non-essential	1113	0.217391	816	160	Non-essential	uncharacterized protein
BW25113_0327	yahM	0	341115	341360	1	587	0.31982	246	71	Non-essential	649	0.355856	246	79	Non-essential	uncharacterized protein
BW25113_0328	yahN	0	341377	342048	-1	2391	0.338284	672	205	Non-essential	2628	0.363036	672	220	Non-essential	amino acid exporter for proline, lysine, glutamate, homoserine
BW25113_0329	yahO	0	342195	342470	1	580	0.26	276	65	Non-essential	716	0.288	276	72	Non-essential	periplasmic protein, function unknown, YhcN family
BW25113_0330	prpR	0	342568	344154	-1	1111	0.122463	1587	175	Non-essential	1499	0.121064	1587	173	Non-essential	propionate catabolism operon regulatory protein
BW25113_0331	prpB	0	344393	345283	1	406	0.108344	891	87	Non-essential	589	0.0635118	891	51	Non-essential	2-methylisocitrate lyase
BW25113_0333	prpC	0	345723	346892	1	583	0.0996205	1170	105	Non-essential	1057	0.107211	1170	113	Non-essential	2-methylcitrate synthase
BW25113_0334	prpD	0	346926	348377	1	890	0.116208	1452	152	Non-essential	2310	0.129969	1452	170	Non-essential	2-methylcitrate dehydratase
BW25113_0335	prpE	0	348417	350303	1	1094	0.123014	1887	209	Non-essential	2295	0.0888758	1887	151	Non-essential	propionate--CoA ligase
BW25113_0336	codB	0	350633	351892	1	835	0.123457	1260	140	Non-essential	1118	0.108466	1260	123	Non-essential	cytosine transporter
BW25113_0337	codA	0	351882	353165	1	949	0.138408	1284	160	Non-essential	1222	0.113322	1284	131	Non-essential	cytosine/isoguanine deaminase
BW25113_0338	cynR	0	353502	354401	-1	465	0.118519	900	96	Non-essential	655	0.102469	900	83	Non-essential	transcriptional activator of cyn operon; autorepressor
BW25113_0339	cynT	0	354510	355169	1	398	0.111111	660	66	Non-essential	713	0.122896	660	73	Non-essential	carbonic anhydrase
BW25113_0340	cynS	0	355200	355670	1	246	0.0988235	471	42	Non-essential	753	0.16	471	68	Non-essential	cyanate aminohydrolase
BW25113_0341	cynX	0	355703	356857	1	1045	0.159462	1155	166	Non-essential	1685	0.144092	1155	150	Non-essential	putative cyanate transporter
BW25113_0342	lacA	0	356960	357571	-1	4202	0.431159	612	238	Non-essential	3609	0.40942	612	226	Non-essential	thiogalactoside acetyltransferase
BW25113_0343	lacY	0	357637	358890	-1	4410	0.39646	1254	448	Non-essential	4776	0.397345	1254	449	Non-essential	lactose permease
BW25113_0344	lacZ	0	358942	360066	-1	1343	0.188549	1125	191	Non-essential	1969	0.17769	1125	180	Non-essential	pseudogene
BW25113_0345	lacI	0	360661	361743	-1	783	0.149744	1083	146	Non-essential	1107	0.101538	1083	99	Non-essential	DNA-binding transcriptional repressor
BW25113_0346	mhpR	0	361820	362653	-1	478	0.134309	834	101	Non-essential	532	0.0957447	834	72	Non-essential	mhp operon transcriptional activator
BW25113_0347	mhpA	0	362844	364508	1	1045	0.122081	1665	183	Non-essential	1915	0.12475	1665	187	Non-essential	3-(3-hydroxyphenyl)propionate hydroxylase
BW25113_0348	mhpB	0	364510	365454	1	538	0.125734	945	107	Non-essential	1048	0.128085	945	109	Non-essential	2,3-dihydroxyphenylpropionate 1,2-dioxygenase
BW25113_0349	mhpC	0	365457	367561	1	400	0.0390501	2105	74	Non-essential	572	0.037467	2105	71	Ambiguous	pseudogene
BW25113_0350	mhpD	0	367571	368380	1	648	0.152055	810	111	Non-essential	806	0.115068	810	84	Non-essential	2-keto-4-pentenoate hydratase
BW25113_0351	mhpF	0	368377	369327	1	847	0.144691	951	124	Non-essential	850	0.103851	951	89	Non-essential	acetaldehyde-CoA dehydrogenase II, NAD-binding
BW25113_0352	mhpE	0	369324	370337	1	763	0.14442	1014	132	Non-essential	881	0.0995624	1014	91	Non-essential	4-hyroxy-2-oxovalerate/4-hydroxy-2-oxopentanoic acid aldolase, class I
BW25113_0353	mhpT	0	370915	372126	1	656	0.120879	1212	132	Non-essential	1219	0.110806	1212	121	Non-essential	3-hydroxyphenylpropionic transporter
BW25113_0354	yaiL	0	372228	372767	1	772	0.226337	540	110	Non-essential	740	0.154321	540	75	Non-essential	DUF2058 family protein
BW25113_0355	frmB	0	372991	373824	-1	939	0.178191	834	134	Non-essential	998	0.151596	834	114	Non-essential	S-formylglutathione hydrolase
BW25113_0356	frmA	0	373918	375027	-1	1238	0.17	1110	170	Non-essential	1039	0.119	1110	119	Non-essential	alcohol dehydrogenase class III/glutathione-dependent formaldehyde dehydrogenase
BW25113_0357	frmR	0	375062	375337	-1	167	0.16	276	40	Non-essential	250	0.124	276	31	Non-essential	regulator protein that represses frmRAB operon
BW25113_0358	yaiO	0	375525	376298	-1	2605	0.332378	774	232	Non-essential	3059	0.293696	774	205	Non-essential	outer membrane protein
BW25113_4579	yaiX	0	376300	378328	-1	2360	0.117679	2029	215	Non-essential	2310	0.119869	2029	219	Non-essential	pseudogene
BW25113_0360	insC1	0	376807	377172	1	0	0	366	0	Essential	0	0	366	0	Essential	IS2 repressor TnpA
BW25113_0361	insD1	0	377130	378035	1	52	0.0122549	906	10	Essential	43	0.00612745	906	5	Essential	IS2 transposase TnpB
BW25113_0363	yaiP	0	378195	379391	-1	4183	0.37164	1197	401	Non-essential	3802	0.39759	1197	429	Non-essential	putative family 2 glycosyltransferase
BW25113_0364	yaiS	0	379515	380072	-1	1876	0.305556	558	154	Non-essential	1233	0.246032	558	124	Non-essential	putative PIG-L family deacetylase
BW25113_0365	tauA	0	380688	381650	1	470	0.1188	963	103	Non-essential	892	0.149942	963	130	Non-essential	taurine transporter subunit
BW25113_0366	tauB	0	381663	382430	1	459	0.118497	768	82	Non-essential	637	0.0895954	768	62	Non-essential	taurine transporter subunit
BW25113_0367	tauC	0	382427	383254	1	500	0.126005	828	94	Non-essential	948	0.0965147	828	72	Non-essential	taurine transporter subunit
BW25113_0368	tauD	0	383251	384102	1	485	0.121094	852	93	Non-essential	927	0.104167	852	80	Non-essential	taurine dioxygenase, 2-oxoglutarate-dependent
BW25113_0369	hemB	0	384209	385183	-1	10	0.00455063	975	4	Essential	12	0.00341297	975	3	Essential	5-aminolevulinate dehydratase (porphobilinogen synthase)
BW25113_4580	yaiT	0	385707	389874	1	11767	0.2508	4168	941	Non-essential	12041	0.2508	4168	941	Non-essential	pseudogene
BW25113_0372	insF1	0	387195	388061	-1	180	0.0166453	867	13	Essential	57	0.00896287	867	7	Essential	IS3 transposase B
BW25113_0373	insE1	0	388058	388357	-1	11	0.0111111	300	3	Essential	0	0	300	0	Essential	IS3 transposase A
BW25113_0375	yaiV	0	389962	390585	1	1220	0.261566	624	147	Non-essential	1064	0.252669	624	142	Non-essential	putative transcriptional regulator
BW25113_0376	ampH	0	390586	391743	-1	2346	0.250958	1158	262	Non-essential	2261	0.207854	1158	217	Non-essential	D-alanyl-D-alanine- carboxypeptidase/endopeptidase; penicillin-binding protein; weak beta-lactamase
BW25113_0377	sbmA	0	392095	393315	1	1212	0.186533	1221	205	Non-essential	1750	0.182894	1221	201	Non-essential	microcin B17 transporter
BW25113_0378	yaiW	0	393328	394422	1	816	0.150963	1095	149	Non-essential	1058	0.107396	1095	106	Non-essential	putative lipoprotein
BW25113_0379	yaiY	0	394481	394789	-1	141	0.0967742	309	27	Non-essential	240	0.09319	309	26	Non-essential	DUF2755 family inner membrane protein
BW25113_0380	yaiZ	0	395049	395261	1	199	0.217617	213	42	Non-essential	179	0.176166	213	34	Non-essential	DUF2754 family putative inner membrane protein
BW25113_0381	ddlA	0	395285	396379	-1	1238	0.192503	1095	190	Non-essential	897	0.135765	1095	134	Non-essential	D-alanine-D-alanine ligase A
BW25113_0382	iraP	0	396842	397102	1	2027	0.553191	261	130	Non-essential	2171	0.574468	261	135	Non-essential	anti-RssB factor, RpoS stabilzer during Pi starvation; anti-adapter protein
BW25113_0383	phoA	0	397203	398618	1	2098	0.204545	1416	261	Non-essential	2646	0.20768	1416	265	Non-essential	bacterial alkaline phosphatase
BW25113_0384	psiF	0	398737	399057	1	262	0.15917	321	46	Non-essential	417	0.16955	321	49	Non-essential	PsiF family protein
BW25113_0385	yaiC	0	399159	400274	1	750	0.154076	1116	155	Non-essential	1280	0.16004	1116	161	Non-essential	diguanylate cyclase, cellulose regualtor
BW25113_0386	proC	0	400291	401100	-1	94	0.0369863	810	27	Ambiguous	129	0.0383562	810	28	Ambiguous	pyrroline-5-carboxylate reductase, NAD(P)-binding
BW25113_0387	yaiI	0	401220	401678	1	409	0.180723	459	75	Non-essential	378	0.0963855	459	40	Non-essential	UPF0178 family protein
BW25113_0388	aroL	0	401861	402385	1	536	0.181818	525	86	Non-essential	349	0.118393	525	56	Non-essential	shikimate kinase II
BW25113_0389	yaiA	0	402435	402626	1	394	0.270115	192	47	Non-essential	240	0.201149	192	35	Non-essential	OxyR-regulated conserved protein
BW25113_0390	aroM	0	402884	403561	1	848	0.214052	678	131	Non-essential	843	0.20098	678	123	Non-essential	AroM family protein
BW25113_0391	yaiE	0	403633	403917	1	1698	0.396887	285	102	Non-essential	911	0.268482	285	69	Non-essential	UPF0345 family protein
BW25113_0392	ykiA	0	404065	404406	1	1945	0.461039	342	142	Non-essential	2290	0.584416	342	180	Non-essential	pseudogene
BW25113_0393	rdgC	0	404564	405475	-1	895	0.176399	912	145	Non-essential	532	0.0863747	912	71	Non-essential	nucleoid-associated ssDNA and dsDNA binding protein; competitive inhibitor of RecA function
BW25113_0394	mak	0	405600	406508	1	1007	0.177045	909	145	Non-essential	896	0.14652	909	120	Non-essential	manno(fructo)kinase
BW25113_0396	araJ	0	406753	407937	-1	3407	0.309278	1185	330	Non-essential	3978	0.328022	1185	350	Non-essential	arabinose-inducible putative transporter, MFS family
BW25113_0397	sbcC	0	408063	411209	-1	2340	0.137663	3147	390	Non-essential	2744	0.112601	3147	319	Non-essential	exonuclease, dsDNA, ATP-dependent
BW25113_0398	sbcD	0	411206	412408	-1	1182	0.168052	1203	182	Non-essential	1530	0.134811	1203	146	Non-essential	exonuclease, dsDNA, ATP-dependent
BW25113_0399	phoB	0	412598	413287	1	818	0.205788	690	128	Non-essential	831	0.154341	690	96	Non-essential	response regulator in two-component regulatory system with PhoR (or CreC)
BW25113_0400	phoR	0	413345	414640	1	1405	0.195205	1296	228	Non-essential	1620	0.148116	1296	173	Non-essential	sensory histidine kinase in two-component regulatory system with PhoB
BW25113_0401	brnQ	0	415047	416366	1	1333	0.202862	1320	241	Non-essential	2301	0.192761	1320	229	Non-essential	branched-chain amino acid transport system 2 carrier protein; LIV-II transport system for Ile, Leu, and Val
BW25113_0402	proY	0	416442	417815	1	1852	0.182553	1374	226	Non-essential	1469	0.122779	1374	152	Non-essential	proline-specific permease
BW25113_0403	malZ	0	417974	419788	1	1774	0.177982	1815	291	Non-essential	2285	0.146789	1815	240	Non-essential	maltodextrin glucosidase
BW25113_0404	acpH	0	419793	420374	-1	260	0.129771	582	68	Non-essential	349	0.0725191	582	38	Non-essential	acyl carrier protein (ACP) phosphodiesterase; ACP hydrolyase
BW25113_0405	queA	0	420467	421537	1	1034	0.158549	1071	153	Non-essential	1737	0.159585	1071	154	Non-essential	S-adenosylmethionine:tRNA ribosyltransferase-isomerase
BW25113_0406	tgt	0	421593	422720	1	1499	0.183071	1128	186	Non-essential	2443	0.229331	1128	233	Non-essential	tRNA-guanine transglycosylase
BW25113_0407	yajC	0	422743	423075	1	150	0.0863787	333	26	Non-essential	18	0.0199336	333	6	Essential	SecYEG protein translocase auxillary subunit
BW25113_0408	secD	0	423103	424950	1	36	0.00961538	1848	16	Essential	24	0.00600962	1848	10	Essential	SecYEG protein translocase auxillary subunit
BW25113_0409	secF	0	424961	425932	1	132	0.0262557	972	23	Essential	38	0.00913242	972	8	Essential	SecYEG protein translocase auxillary subunit
BW25113_0410	yajD	0	426061	426408	1	284	0.156051	348	49	Non-essential	222	0.0987261	348	31	Non-essential	HNH nuclease family protein
BW25113_0411	tsx	0	426585	427469	-1	1043	0.193225	885	154	Non-essential	1000	0.151819	885	121	Non-essential	nucleoside channel, receptor of phage T6 and colicin K
BW25113_0412	yajI	0	427768	428307	-1	587	0.176955	540	86	Non-essential	586	0.123457	540	60	Non-essential	putative lipoprotein
BW25113_0413	nrdR	0	428458	428907	1	267	0.128079	450	52	Non-essential	607	0.179803	450	73	Non-essential	Nrd regulon repressor
BW25113_0414	ribD	0	428911	430014	1	17	0.00301811	1104	3	Essential	29	0.00603622	1104	6	Essential	fused diaminohydroxyphosphoribosylaminopyrimidine deaminase and 5-amino-6-(5-phosphoribosylamino) uracil reductase
BW25113_0415	ribE	0	430103	430573	1	2	0.00235294	471	1	Essential	13	0.00705882	471	3	Essential	riboflavin synthase beta chain
BW25113_0416	nusB	0	430593	431012	1	103	0.0634921	420	24	Non-essential	114	0.0502646	420	19	Non-essential	transcription antitermination protein
BW25113_0417	thiL	0	431090	432067	1	49	0.015873	978	14	Essential	7	0.00113379	978	1	Essential	thiamine monophosphate kinase
BW25113_0418	pgpA	0	432045	432563	1	251	0.127932	519	60	Non-essential	755	0.15565	519	73	Non-essential	phosphatidylglycerophosphatase A
BW25113_0419	yajO	0	432617	433591	-1	764	0.150171	975	132	Non-essential	851	0.133106	975	117	Non-essential	2-carboxybenzaldehyde reductase
BW25113_0420	dxs	0	433771	435633	-1	4	0.00178891	1863	3	Essential	10	0.00238521	1863	4	Essential	1-deoxyxylulose-5-phosphate synthase, thiamine triphosphate-binding, FAD-requiring
BW25113_0421	ispA	0	435658	436557	-1	16	0.00617284	900	5	Essential	32	0.0111111	900	9	Essential	geranyltranstransferase
BW25113_0422	xseB	0	436557	436799	-1	43	0.0547945	243	12	Non-essential	122	0.0730594	243	16	Non-essential	exonuclease VII small subunit
BW25113_0423	thiI	0	437005	438453	1	1304	0.183142	1449	239	Non-essential	699	0.0827586	1449	108	Non-essential	tRNA s(4)U8 sulfurtransferase
BW25113_0424	yajL	0	438507	439097	-1	425	0.157598	591	84	Non-essential	456	0.108818	591	58	Non-essential	oxidative-stress-resistance chaperone
BW25113_0425	panE	0	439060	439971	-1	834	0.147202	912	121	Non-essential	855	0.121655	912	100	Non-essential	2-dehydropantoate reductase, NADPH-specific
BW25113_0426	yajQ	0	440139	440630	1	358	0.150901	492	67	Non-essential	192	0.0472973	492	21	Non-essential	phage Phi6 host factor, ATP/GTP binding protein
BW25113_0427	yajR	0	440758	442122	-1	1153	0.163548	1365	201	Non-essential	972	0.112286	1365	138	Non-essential	putative transporter
BW25113_0428	cyoE	0	442271	443161	-1	1072	0.200498	891	161	Non-essential	541	0.127024	891	102	Non-essential	protoheme IX farnesyltransferase
BW25113_0429	cyoD	0	443173	443502	-1	271	0.194631	330	58	Non-essential	219	0.120805	330	36	Non-essential	cytochrome o ubiquinol oxidase subunit IV
BW25113_0430	cyoC	0	443502	444116	-1	657	0.176577	615	98	Non-essential	175	0.0630631	615	35	Non-essential	cytochrome o ubiquinol oxidase subunit III
BW25113_0431	cyoB	0	444106	446097	-1	2171	0.190635	1992	342	Non-essential	1050	0.100334	1992	180	Non-essential	cytochrome o ubiquinol oxidase subunit I
BW25113_0432	cyoA	0	446119	447066	-1	1481	0.263466	948	225	Non-essential	992	0.175644	948	150	Non-essential	cytochrome o ubiquinol oxidase subunit II
BW25113_0433	ampG	0	447526	449001	-1	2498	0.242857	1476	323	Non-essential	2018	0.195489	1476	260	Non-essential	muropeptide transporter
BW25113_0434	yajG	0	449045	449623	-1	1126	0.273423	579	143	Non-essential	728	0.189293	579	99	Non-essential	putative lipoprotein
BW25113_0435	bolA	0	449928	450245	1	644	0.25	318	72	Non-essential	617	0.232639	318	67	Non-essential	stationary-phase morphogene, transcriptional repressor for mreB; also regulator for dacA, dacC, and ampC
BW25113_0436	tig	0	450589	451887	1	1928	0.226302	1299	265	Non-essential	57	0.0111016	1299	13	Essential	peptidyl-prolyl cis/trans isomerase (trigger factor)
BW25113_0437	clpP	0	452133	452756	1	888	0.236655	624	133	Non-essential	483	0.11032	624	62	Non-essential	proteolytic subunit of ClpA-ClpP and ClpX-ClpP ATP-dependent serine proteases
BW25113_0438	clpX	0	452882	454156	1	1606	0.205396	1275	236	Non-essential	790	0.0861619	1275	99	Non-essential	ATPase and specificity subunit of ClpX-ClpP ATP-dependent serine protease
BW25113_0439	lon	0	454344	456698	1	1687	0.13107	2355	278	Non-essential	91	0.0127298	2355	27	Essential	DNA-binding ATP-dependent protease La
BW25113_0440	hupB	0	456907	457179	1	580	0.234818	273	58	Non-essential	263	0.133603	273	33	Non-essential	HU, DNA-binding transcriptional regulator, beta subunit
BW25113_0441	ppiD	0	457371	459242	1	2573	0.215302	1872	363	Non-essential	2451	0.151839	1872	256	Non-essential	periplasmic folding chaperone, has an inactive PPIase domain
BW25113_0442	ybaV	0	459393	459764	1	544	0.208333	372	70	Non-essential	482	0.169643	372	57	Non-essential	putative competence-suppressing periplasmic helix-hairpin-helix DNA-binding protein
BW25113_0443	fadM	0	459858	460256	1	362	0.152355	399	55	Non-essential	488	0.135734	399	49	Non-essential	long-chain acyl-CoA thioesterase III
BW25113_0444	queC	0	460308	461003	-1	739	0.186306	696	117	Non-essential	655	0.130573	696	82	Non-essential	7-cyano-7-deazaguanine (preQ0) synthase; queuosine biosynthesis
BW25113_0445	ybaE	0	461068	462768	-1	1748	0.173089	1701	265	Non-essential	1636	0.11953	1701	183	Non-essential	putative ABC superfamily transporter periplasmic-binding protein
BW25113_0446	cof	0	462868	463686	1	743	0.150203	819	111	Non-essential	521	0.0541272	819	40	Non-essential	thiamine pyrimidine pyrophosphate hydrolase; HMP-PP phosphatase
BW25113_0447	ybaO	0	463839	464297	1	641	0.207229	459	86	Non-essential	307	0.108434	459	45	Non-essential	putative DNA-binding transcriptional regulator
BW25113_0448	mdlA	0	464327	466099	1	2148	0.184721	1773	295	Non-essential	1877	0.137758	1773	220	Non-essential	putative multidrug transporter subunit of ABC superfamily, ATP-binding component
BW25113_0449	mdlB	0	466092	467873	1	1821	0.192643	1782	309	Non-essential	2236	0.13591	1782	218	Non-essential	putative multidrug transporter subunit of ABC superfamily, ATP-binding component
BW25113_0450	glnK	0	468054	468392	1	218	0.0944625	339	29	Non-essential	296	0.107492	339	33	Non-essential	nitrogen assimilation regulatory protein for GlnL, GlnE, and AmtB
BW25113_0451	amtB	0	468422	469708	1	990	0.146678	1287	170	Non-essential	1328	0.137187	1287	159	Non-essential	ammonium transporter
BW25113_0452	tesB	0	469757	470617	-1	612	0.141935	861	110	Non-essential	703	0.0993548	861	77	Non-essential	acyl-CoA thioesterase 2
BW25113_0453	ybaY	0	470835	471407	1	397	0.139265	573	72	Non-essential	602	0.129594	573	67	Non-essential	outer membrane lipoprotein
BW25113_0454	ybaZ	0	471438	471827	-1	272	0.102273	390	36	Non-essential	182	0.0511364	390	18	Non-essential	excision repair protein, alkyltransferase-like protein ATL
BW25113_0455	ffs	0	471904	472017	1	0	0	114	0	Essential	18	0.0192308	114	2	Essential
BW25113_0456	ybaA	0	472128	472481	1	183	0.146875	354	47	Non-essential	319	0.096875	354	31	Non-essential	DUF1428 family protein
BW25113_0457	ylaB	0	472523	474073	-1	2858	0.277738	1551	388	Non-essential	2306	0.193271	1551	270	Non-essential	putative membrane-anchored cyclic-di-GMP phosphodiesterase
BW25113_0458	ylaC	0	474237	474707	-1	723	0.270588	471	115	Non-essential	441	0.162353	471	69	Non-essential	DUF1449 family inner membrane protein
BW25113_0459	maa	0	474823	475374	-1	1798	0.355422	552	177	Non-essential	1711	0.337349	552	168	Non-essential	maltose O-acetyltransferase
BW25113_0460	hha	0	475546	475764	-1	882	0.447236	219	89	Non-essential	532	0.38191	219	76	Non-essential	modulator of gene expression, with H-NS
BW25113_0461	tomB	0	475790	476164	-1	1446	0.433628	375	147	Non-essential	1165	0.368732	375	125	Non-essential	Hha toxicity attenuator; conjugation-related protein
BW25113_0462	acrB	0	476710	479859	-1	4477	0.215444	3150	611	Non-essential	6165	0.228491	3150	648	Non-essential	multidrug efflux system protein
BW25113_0463	acrA	0	479882	481075	-1	1966	0.249071	1194	268	Non-essential	2991	0.273234	1194	294	Non-essential	multidrug efflux system
BW25113_0464	acrR	0	481217	481864	1	2251	0.344178	648	201	Non-essential	1876	0.291096	648	170	Non-essential	transcriptional repressor
BW25113_0465	mscK	0	481992	485354	1	3983	0.198546	3363	601	Non-essential	3736	0.159234	3363	482	Non-essential	mechanosensitive channel protein, intermediate conductance, K+ regulated
BW25113_0466	ybaM	0	485566	485727	-1	104	0.130137	162	19	Non-essential	185	0.191781	162	28	Non-essential	DUF2496 family protein
BW25113_0467	priC	0	485741	486268	-1	649	0.17437	528	83	Non-essential	628	0.128151	528	61	Non-essential	primosomal replication protein N''
BW25113_0468	ybaN	0	486338	486715	1	552	0.178363	378	61	Non-essential	472	0.163743	378	56	Non-essential	DUF454 family inner membrane protein
BW25113_0469	apt	0	486868	487419	1	576	0.178715	552	89	Non-essential	466	0.13253	552	66	Non-essential	adenine phosphoribosyltransferase
BW25113_0470	dnaX	0	487548	489479	1	22	0.00344828	1932	6	Essential	6	0.00114943	1932	2	Essential	DNA polymerase III/DNA elongation factor III, tau and gamma subunits
BW25113_0471	ybaB	0	489532	489861	1	322	0.184564	330	55	Non-essential	631	0.114094	330	34	Non-essential	DNA-binding protein, putative nucleoid-associated protein
BW25113_0472	recR	0	489861	490466	1	652	0.216117	606	118	Non-essential	566	0.102564	606	56	Non-essential	gap repair protein
BW25113_0473	htpG	0	490576	492450	1	3615	0.236827	1875	400	Non-essential	2082	0.148609	1875	251	Non-essential	protein refolding molecular co-chaperone Hsp90, Hsp70-dependent; heat-shock protein; ATPase
BW25113_0474	adk	0	492631	493275	1	4	0.00172117	645	1	Essential	8	0.00344234	645	2	Essential	adenylate kinase
BW25113_0475	hemH	0	493511	494473	1	8	0.00346021	963	3	Essential	29	0.00922722	963	8	Essential	ferrochelatase
BW25113_0476	aes	0	494470	495429	-1	887	0.158565	960	137	Non-essential	866	0.116898	960	101	Non-essential	acetyl esterase
BW25113_0477	gsk	0	495581	496885	1	1466	0.184681	1305	217	Non-essential	1240	0.142979	1305	168	Non-essential	inosine/guanosine kinase
BW25113_0478	ybaL	0	497018	498694	-1	1872	0.188617	1677	285	Non-essential	2094	0.166777	1677	252	Non-essential	inner membrane putative NAD(P)-binding transporter
BW25113_0479	fsr	0	498932	500152	-1	1034	0.154686	1221	170	Non-essential	781	0.0700637	1221	77	Non-essential	putative fosmidomycin efflux system protein
BW25113_0480	ushA	0	500370	502022	1	1082	0.124244	1653	185	Non-essential	1111	0.102082	1653	152	Non-essential	bifunctional UDP-sugar hydrolase/5'-nucleotidase
BW25113_0481	ybaK	0	502059	502538	-1	250	0.0925926	480	40	Non-essential	280	0.118056	480	51	Non-essential	Cys-tRNA(Pro)/Cys-tRNA(Cys) deacylase
BW25113_4585	chiX	0	502660	502743	1	54	0.105263	84	8	Non-essential	16	0.0394737	84	3	Ambiguous
BW25113_0482	ybaP	0	502742	503536	-1	913	0.18689	795	134	Non-essential	629	0.103208	795	74	Non-essential	TraB family protein
BW25113_0483	ybaQ	0	503674	504015	1	422	0.178571	342	55	Non-essential	301	0.126623	342	39	Non-essential	putative DNA-binding transcriptional regulator
BW25113_0484	copA	0	504331	506835	-1	3453	0.219512	2505	495	Non-essential	3636	0.137472	2505	310	Non-essential	copper transporter
BW25113_0485	glsA	0	507097	508029	1	875	0.16409	933	138	Non-essential	1039	0.116528	933	98	Non-essential	glutaminase 1
BW25113_0486	ybaT	0	508032	509324	1	861	0.162232	1293	189	Non-essential	918	0.125322	1293	146	Non-essential	putative amino acid transporter
BW25113_0487	cueR	0	509449	509856	1	378	0.195652	408	72	Non-essential	667	0.1875	408	69	Non-essential	copper-responsive regulon transcriptional regulator
BW25113_0488	ybbJ	0	509857	510315	-1	328	0.13253	459	55	Non-essential	596	0.122892	459	51	Non-essential	inner membrane protein that stimulates the ftsH htpX mutant suppressor activity of QmcA
BW25113_0489	qmcA	0	510312	511229	-1	1007	0.198068	918	164	Non-essential	1196	0.142512	918	118	Non-essential	PHB domain membrane-anchored putative protease
BW25113_0490	fetA	0	511375	512052	1	2475	0.362745	678	222	Non-essential	2387	0.29085	678	178	Non-essential	iron exporter, ATP-binding subunit, ABC transporter FetAB subunit; peroxide resistance protein
BW25113_0491	fetB	0	512039	512818	1	2470	0.354701	780	249	Non-essential	2057	0.290598	780	204	Non-essential	iron exporter permease subunit, ABC transporter FetAB; peroxide resistance protein
BW25113_0492	ybbN	0	512881	513735	-1	1477	0.226978	855	175	Non-essential	1124	0.158236	855	122	Non-essential	DnaK co-chaperone, thioredoxin-like protein
BW25113_0493	ybbO	0	513796	514605	-1	792	0.186301	810	136	Non-essential	960	0.156164	810	114	Non-essential	putative oxidoreductase
BW25113_0494	tesA	0	514595	515221	-1	493	0.166372	627	94	Non-essential	462	0.0867257	627	49	Non-essential	multifunctional acyl-CoA thioesterase 1; protease I; lysophospholipase L1
BW25113_0495	ybbA	0	515189	515875	1	507	0.12601	687	78	Non-essential	411	0.0807754	687	50	Non-essential	putative ABC superfamily transporter ATP-binding subunit
BW25113_0496	ybbP	0	515872	518286	1	1914	0.150345	2415	327	Non-essential	4032	0.135172	2415	294	Non-essential	putative ABC transporter permease
BW25113_0497	rhsD	0	518717	522997	1	4829	0.14586	4281	562	Non-essential	7603	0.116013	4281	447	Non-essential	Rhs family putative polymorphic toxin
BW25113_0498	ybbC	0	523037	523405	1	369	0.141141	369	47	Non-essential	42	0.033033	369	11	Ambiguous	putative immunity protein
BW25113_0499	rhsH	0	523408	524115	1	2801	0.365204	708	233	Non-essential	2415	0.322884	708	206	Non-essential	pseudogene
BW25113_0501	ybbD	0	524096	524586	1	442	0.119639	491	53	Non-essential	142	0.0722348	491	32	Non-essential	pseudogene
BW25113_4632	ylbI	0	524956	525048	1	570	0.611765	93	52	Non-essential	693	0.552941	93	47	Non-essential	pseudogene
BW25113_0502	ylbG	0	525051	525472	-1	393	0.152632	422	58	Non-essential	333	0.173684	422	66	Non-essential	pseudogene
BW25113_0503	mnmH	0	525588	526682	-1	725	0.106383	1095	105	Non-essential	646	0.0891591	1095	88	Non-essential	tRNA 2-selenouridine synthase, selenophosphate-dependent
BW25113_0504	allS	0	526751	527677	-1	588	0.137725	927	115	Non-essential	545	0.0658683	927	55	Non-essential	allD operon transcriptional activator
BW25113_0505	allA	0	527907	528389	1	227	0.124138	483	54	Non-essential	314	0.0942529	483	41	Non-essential	ureidoglycolate lyase, releasing urea
BW25113_0506	allR	0	528467	529282	1	811	0.188859	816	139	Non-essential	604	0.100543	816	74	Non-essential	transcriptional repressor of all and gcl operons; glyoxylate-induced
BW25113_0507	gcl	0	529372	531153	1	2071	0.153367	1782	246	Non-essential	2315	0.143392	1782	230	Non-essential	glyoxylate carboligase
BW25113_0508	hyi	0	531166	531942	1	1734	0.296719	777	208	Non-essential	992	0.208274	777	146	Non-essential	hydroxypyruvate isomerase
BW25113_0509	glxR	0	532042	532920	1	2574	0.326608	879	259	Non-essential	2387	0.346784	879	275	Non-essential	tartronate semialdehyde reductase, NADH-dependent
BW25113_0511	ybbW	0	533089	534543	1	4413	0.295195	1455	387	Non-essential	3515	0.305111	1455	400	Non-essential	putative allantoin transporter
BW25113_0512	allB	0	534603	535964	1	1243	0.138662	1362	170	Non-essential	1272	0.128874	1362	158	Non-essential	allantoinase
BW25113_0513	ybbY	0	536021	537322	1	3450	0.255973	1302	300	Non-essential	3585	0.241468	1302	283	Non-essential	putative uracil/xanthine transporter
BW25113_0514	glxK	0	537344	538489	1	1254	0.164729	1146	170	Non-essential	1697	0.162791	1146	168	Non-essential	glycerate kinase II
BW25113_0515	allE	0	538717	539502	-1	3567	0.40113	786	284	Non-essential	3837	0.449153	786	318	Non-essential	S-ureidoglycine aminohydrolase
BW25113_0516	allC	0	539513	540748	-1	3293	0.334829	1236	373	Non-essential	3791	0.346499	1236	386	Non-essential	allantoate amidohydrolase
BW25113_0517	allD	0	540770	541819	-1	1294	0.215645	1050	204	Non-essential	1853	0.232558	1050	220	Non-essential	ureidoglycolate dehydrogenase
BW25113_0518	fdrA	0	542136	543803	1	1220	0.140479	1668	211	Non-essential	1994	0.137816	1668	207	Non-essential	putative NAD(P)-binding acyl-CoA synthetase
BW25113_4572	ylbE	0	543813	545072	1	703	0.126984	1260	144	Non-essential	1244	0.113757	1260	129	Non-essential	NO-induced DUF1116 protein
BW25113_0520	ylbF	0	545083	545898	1	479	0.127717	816	94	Non-essential	881	0.0910326	816	67	Non-essential	putative anaerobic allantoin catabolic oxamate carbamoyltransferase; DUF2877 family protein
BW25113_0521	ybcF	0	545895	546788	1	517	0.122829	894	99	Non-essential	747	0.0942928	894	76	Non-essential	putative carbonate kinase
BW25113_0522	purK	0	546983	548050	-1	614	0.12474	1068	120	Non-essential	918	0.10499	1068	101	Non-essential	N5-carboxyaminoimidazole ribonucleotide synthase
BW25113_0523	purE	0	548047	548556	-1	445	0.143478	510	66	Non-essential	534	0.106522	510	49	Non-essential	N5-carboxyaminoimidazole ribonucleotide mutase
BW25113_0524	lpxH	0	548674	549396	-1	0	0	723	0	Essential	8	0.00460829	723	3	Essential	UDP-2,3-diacylglucosamine pyrophosphohydrolase
BW25113_0525	ppiB	0	549399	549893	-1	76	0.0290828	495	13	Ambiguous	6	0.00671141	495	3	Essential	peptidyl-prolyl cis-trans isomerase B (rotamase B)
BW25113_0526	cysS	0	550067	551452	1	6	0.00160256	1386	2	Essential	9	0.00400641	1386	5	Essential	cysteinyl-tRNA synthetase
BW25113_0527	ybcI	0	551488	552009	-1	413	0.140426	522	66	Non-essential	354	0.104255	522	49	Non-essential	DUF457 family inner membrane protein
BW25113_0528	ybcJ	0	552117	552329	-1	185	0.165803	213	32	Non-essential	129	0.0725389	213	14	Non-essential	ribosome-associated protein; putative RNA-binding protein
BW25113_0529	folD	0	552331	553197	-1	2	0.00128041	867	1	Essential	18	0.00640205	867	5	Essential	bifunctional 5,10-methylene-tetrahydrofolate dehydrogenase/ 5,10-methylene-tetrahydrofolate cyclohydrolase
BW25113_0530	sfmA	0	553668	554210	1	1355	0.345603	543	169	Non-essential	1019	0.269939	543	132	Non-essential	FimA homolog
BW25113_0531	sfmC	0	554430	555122	1	2385	0.3392	693	212	Non-essential	939	0.2416	693	151	Non-essential	putative periplasmic pilus chaperone
BW25113_0532	sfmD	0	555153	557756	1	8720	0.348549	2604	817	Non-essential	7534	0.330631	2604	775	Non-essential	putative outer membrane export usher protein
BW25113_0533	sfmH	0	557792	558775	1	2963	0.295711	984	262	Non-essential	1843	0.251693	984	223	Non-essential	FimA homolog
BW25113_0534	sfmF	0	558786	559301	1	1701	0.324034	516	151	Non-essential	1476	0.257511	516	120	Non-essential	FimA homolog
BW25113_0535	sfmZ	0	559304	559936	-1	1081	0.243433	633	139	Non-essential	872	0.250438	633	143	Non-essential	response regulator family protein
BW25113_0536	argU	0	560179	560255	1	4	0.0140845	77	1	Essential	3	0.0140845	77	1	Essential
BW25113_0537	intD	0	560271	561434	-1	1516	0.20229	1164	212	Non-essential	1154	0.158397	1164	166	Non-essential	DLP12 prophage; putative phage integrase
BW25113_4633	xisD	0	561314	561535	-1	388	0.25	222	50	Non-essential	565	0.225	222	45	Non-essential	pseudogene
BW25113_0539	exoD	0	561554	561832	-1	353	0.142292	279	36	Non-essential	294	0.213439	279	54	Non-essential	pseudogene
BW25113_4508	peaD	0	561832	562143	1	218	0.141844	312	40	Non-essential	408	0.131206	312	37	Non-essential	pseudogene
BW25113_0542	renD	0	562140	563703	1	1397	0.0660511	1564	93	Non-essential	1007	0.0518466	1564	73	Non-essential	pseudogene
BW25113_0540	insE1	0	562298	562597	1	0	0	300	0	Essential	0	0	300	0	Essential	IS3 transposase A
BW25113_0541	insF1	0	562594	563460	1	220	0.0166453	867	13	Essential	168	0.00640205	867	5	Essential	IS3 transposase B
BW25113_0543	emrE	0	563771	564103	1	1939	0.418605	333	126	Non-essential	1788	0.345515	333	104	Non-essential	DLP12 prophage; multidrug resistance protein
BW25113_0544	ybcK	0	564358	565884	1	617	0.0909091	1527	125	Non-essential	241	0.0407273	1527	56	Non-essential	DLP12 prophage; putative recombinase
BW25113_0545	ybcL	0	566349	566900	1	3005	0.419679	552	209	Non-essential	2129	0.371486	552	185	Non-essential	inactive polymorphonuclear leukocyte migration suppressor; DLP12 prophage; secreted protein, UPF0098 family
BW25113_0546	ybcM	0	566910	567707	1	1013	0.222222	798	160	Non-essential	574	0.133333	798	96	Non-essential	DLP12 prophage; putative DNA-binding transcriptional regulator
BW25113_4588	ylcH	0	567824	567925	1	506	0.336957	102	31	Non-essential	239	0.315217	102	29	Non-essential	uncharacterized protein, DLP12 prophage
BW25113_0547	ybcN	0	567922	568377	1	737	0.245146	456	101	Non-essential	595	0.218447	456	90	Non-essential	DLP12 prophage; uncharacterized protein
BW25113_0548	ninE	0	568377	568547	1	240	0.135484	171	21	Non-essential	271	0.212903	171	33	Non-essential	DLP12 prophage; conserved protein
BW25113_0549	ybcO	0	568540	568830	1	173	0.152091	291	40	Non-essential	93	0.0570342	291	15	Non-essential	DLP12 prophage; uncharacterized protein
BW25113_0550	rusA	0	568827	569189	1	546	0.2263	363	74	Non-essential	392	0.165138	363	54	Non-essential	DLP12 prophage; endonuclease RUS
BW25113_4509	ylcG	0	569186	569326	1	445	0.377953	141	48	Non-essential	445	0.23622	141	30	Non-essential	uncharacterized protein, DLP12 prophage
BW25113_0551	quuD	0	569412	569795	1	1564	0.416185	384	144	Non-essential	960	0.306358	384	106	Non-essential	DLP12 prophage; putative antitermination protein
BW25113_0553	nmpC	0	569985	572281	-1	3441	0.170614	2297	353	Non-essential	3289	0.149348	2297	309	Non-essential	pseudogene
BW25113_0552	insH1	0	570193	571209	-1	2	0.00109051	1017	1	Essential	21	0.00218103	1017	2	Essential	IS5 transposase and trans-activator
BW25113_0554	essD	0	572854	573069	1	1392	0.464286	216	91	Non-essential	1030	0.545918	216	107	Non-essential	DLP12 prophage; putative phage lysis protein
BW25113_0555	rrrD	0	573069	573566	1	1970	0.408889	498	184	Non-essential	2070	0.431111	498	194	Non-essential	DLP12 prophage; putative lysozyme
BW25113_0556	rzpD	0	573563	574024	1	992	0.237981	462	99	Non-essential	757	0.170673	462	71	Non-essential	DLP12 prophage; putative murein endopeptidase
BW25113_4510	rzoD	0	573783	573965	1	352	0.212121	183	35	Non-essential	281	0.115152	183	19	Non-essential	DLP12 prophage; putative lipoprotein
BW25113_0557	borD	0	574056	574349	-1	1499	0.398496	294	106	Non-essential	1310	0.387218	294	103	Non-essential	DLP12 prophage; putative lipoprotein
BW25113_0558	ybcV	0	574640	575050	-1	220	0.107817	411	40	Non-essential	172	0.0700809	411	26	Non-essential	DLP12 prophage; uncharacterized protein
BW25113_0559	ybcW	0	575336	575542	1	988	0.385027	207	72	Non-essential	936	0.481283	207	90	Non-essential	DLP12 prophage; uncharacterized protein
BW25113_4589	ylcI	0	575707	575901	-1	244	0.163842	195	29	Non-essential	130	0.118644	195	21	Non-essential	DUF3950 family protein, DLP12 prophage
BW25113_0560	nohD	0	576290	576835	1	130	0.050813	546	25	Non-essential	36	0.0142276	546	7	Essential	DLP12 prophage; DNA packaging protein
BW25113_4634	aaaD	0	576810	577118	1	361	0.215054	309	60	Non-essential	177	0.100358	309	28	Non-essential	pseudogene
BW25113_0561	tfaD	0	577116	577553	1	800	0.239899	438	95	Non-essential	663	0.133838	438	53	Non-essential	pseudogene
BW25113_0562	ybcY	0	577608	578262	-1	2513	0.340102	655	201	Non-essential	2349	0.340102	655	201	Non-essential	pseudogene
BW25113_0563	tfaX	0	578409	578591	1	1101	0.460606	183	76	Non-essential	1066	0.309091	183	51	Non-essential	pseudogene
BW25113_0564	appY	0	579137	579886	1	29	0.0207101	750	14	Essential	44	0.0281065	750	19	Ambiguous	global transcriptional activator; DLP12 prophage
BW25113_0565	ompT	0	580136	581089	-1	4090	0.4	954	344	Non-essential	3307	0.422093	954	363	Non-essential	DLP12 prophage; outer membrane protease VII (outer membrane protein 3b)
BW25113_4635	pauD	0	581513	581557	1	85	0.243902	45	10	Non-essential	77	0.219512	45	9	Non-essential	pseudogene
BW25113_0566	envY	0	581603	582364	-1	1364	0.244898	762	168	Non-essential	1619	0.306122	762	210	Non-essential	porin thermoregulatory transcriptional activator
BW25113_0567	ybcH	0	582547	583437	-1	486	0.123288	891	99	Non-essential	452	0.0734745	891	59	Non-essential	PRK09936 family protein
BW25113_0568	nfrA	0	583438	586410	-1	2274	0.146433	2973	392	Non-essential	2523	0.099365	2973	266	Non-essential	bacteriophage N4 receptor, outer membrane subunit
BW25113_0569	nfrB	0	586397	588634	-1	1592	0.135913	2238	274	Non-essential	1921	0.121528	2238	245	Non-essential	bacteriophage N4 receptor, inner membrane subunit
BW25113_0570	cusS	0	588784	590226	-1	788	0.123172	1443	160	Non-essential	1144	0.101617	1443	132	Non-essential	sensory histidine kinase in two-component regulatory system with CusR, senses copper ions
BW25113_0571	cusR	0	590216	590899	-1	349	0.128247	684	79	Non-essential	627	0.13474	684	83	Non-essential	response regulator in two-component regulatory system with CusS
BW25113_0572	cusC	0	591056	592429	1	2625	0.265751	1374	329	Non-essential	3130	0.236672	1374	293	Non-essential	copper/silver efflux system, outer membrane component
BW25113_0573	cusF	0	592587	592919	1	1891	0.44186	333	133	Non-essential	2031	0.478405	333	144	Non-essential	periplasmic copper- and silver-binding protein
BW25113_0574	cusB	0	592935	594158	1	1012	0.166969	1224	184	Non-essential	1605	0.161525	1224	178	Non-essential	copper/silver efflux system, membrane fusion protein
BW25113_0575	cusA	0	594170	597313	1	1898	0.124735	3144	353	Non-essential	2204	0.0833922	3144	236	Non-essential	copper/silver efflux system, membrane component
BW25113_0576	pheP	0	597415	598791	1	1280	0.168413	1377	209	Non-essential	1674	0.138598	1377	172	Non-essential	phenylalanine transporter
BW25113_0577	ybdG	0	598872	600119	-1	7038	0.453737	1248	510	Non-essential	6602	0.496441	1248	558	Non-essential	mechanosensitive channel protein, miniconductance
BW25113_0578	nfsB	0	600227	600880	-1	1277	0.19322	654	114	Non-essential	810	0.183051	654	108	Non-essential	dihydropteridine reductase, NAD(P)H-dependent, oxygen-insensitive
BW25113_0579	ybdF	0	600974	601342	-1	306	0.144144	369	48	Non-essential	291	0.111111	369	37	Non-essential	DUF419 family protein
BW25113_0580	ybdJ	0	601407	601655	-1	77	0.106667	249	24	Non-essential	61	0.0355556	249	8	Ambiguous	DUF1158 family putative inner membrane protein
BW25113_0581	ybdK	0	601721	602839	-1	687	0.144698	1119	146	Non-essential	990	0.111001	1119	112	Non-essential	weak gamma-glutamyl:cysteine ligase
BW25113_4700	sokE	0	603190	603248	1	50	0.181818	59	10	Non-essential	33	0.0909091	59	5	Non-essential
BW25113_4415	hokE	0	603292	603444	1	214	0.230216	153	32	Non-essential	230	0.273381	153	38	Non-essential	toxic polypeptide, small
BW25113_0582	insL1	0	603521	604633	1	0	0	1113	0	Essential	0	0	1113	0	Essential	IS186 transposase
BW25113_0583	entD	0	604915	605535	-1	459	0.135957	621	76	Non-essential	602	0.107335	621	60	Non-essential	phosphopantetheinyltransferase component of enterobactin synthase multienzyme complex
BW25113_0584	fepA	0	605710	607950	-1	1965	0.155181	2241	313	Non-essential	1979	0.116014	2241	234	Non-essential	iron-enterobactin outer membrane transporter
BW25113_0585	fes	0	608193	609395	1	651	0.116343	1203	126	Non-essential	490	0.0692521	1203	75	Non-essential	enterobactin/ferric enterobactin esterase
BW25113_4511	ybdZ	0	609398	609616	1	250	0.201005	219	40	Non-essential	246	0.175879	219	35	Non-essential	stimulator of EntF adenylation activity, MbtH-like
BW25113_0586	entF	0	609613	613494	1	2475	0.131368	3882	459	Non-essential	4540	0.10933	3882	382	Non-essential	enterobactin synthase multienzyme complex component, ATP-dependent
BW25113_0587	fepE	0	613710	614843	1	2211	0.24364	1134	249	Non-essential	2164	0.259295	1134	265	Non-essential	regulator of length of O-antigen component of lipopolysaccharide chains
BW25113_0588	fepC	0	614840	615655	-1	398	0.120924	816	89	Non-essential	159	0.0557065	816	41	Non-essential	iron-enterobactin transporter subunit
BW25113_0589	fepG	0	615652	616644	-1	439	0.115084	993	103	Non-essential	198	0.0391061	993	35	Ambiguous	iron-enterobactin transporter subunit
BW25113_0590	fepD	0	616641	617645	-1	465	0.137017	1005	124	Non-essential	342	0.0629834	1005	57	Non-essential	iron-enterobactin transporter subunit
BW25113_0591	entS	0	617756	619006	1	898	0.145519	1251	164	Non-essential	1599	0.0834073	1251	94	Non-essential	enterobactin exporter, iron-regulated
BW25113_0592	fepB	0	619010	619966	-1	430	0.10197	957	88	Non-essential	205	0.0544612	957	47	Non-essential	iron-enterobactin transporter subunit
BW25113_0593	entC	0	620341	621516	1	857	0.128302	1176	136	Non-essential	992	0.0839623	1176	89	Non-essential	isochorismate synthase 1
BW25113_0594	entE	0	621526	623136	1	1453	0.149552	1611	217	Non-essential	1358	0.0978635	1611	142	Non-essential	2,3-dihydroxybenzoate-AMP ligase component of enterobactin synthase multienzyme complex
BW25113_0595	entB	0	623150	624007	1	482	0.147287	858	114	Non-essential	664	0.108527	858	84	Non-essential	isochorismatase
BW25113_0596	entA	0	624007	624753	1	596	0.138187	747	93	Non-essential	720	0.10847	747	73	Non-essential	2,3-dihydro-2,3-dihydroxybenzoate dehydrogenase
BW25113_0597	entH	0	624756	625169	1	363	0.157754	414	59	Non-essential	687	0.141711	414	53	Non-essential	enterobactin synthesis proofreading thioesterase
BW25113_0598	cstA	0	625350	627455	1	1472	0.145042	2106	275	Non-essential	2352	0.111287	2106	211	Non-essential	carbon starvation protein involved in peptide utilization; APC peptide transporter family protein
BW25113_4512	ybdD	0	627638	627835	1	110	0.122222	198	22	Non-essential	63	0.05	198	9	Non-essential	DUF466 family protein
BW25113_0599	ybdH	0	627845	628933	-1	926	0.133537	1089	131	Non-essential	1411	0.110092	1089	108	Non-essential	putative oxidoreductase
BW25113_0600	ybdL	0	629042	630202	1	1091	0.150239	1161	157	Non-essential	1568	0.145455	1161	152	Non-essential	methionine aminotransferase, PLP-dependent
BW25113_0601	ybdM	0	630203	630832	-1	779	0.198944	630	113	Non-essential	599	0.130282	630	74	Non-essential	Spo0J family protein, ParB-like nuclease domain
BW25113_0602	ybdN	0	630805	632025	-1	1651	0.197452	1221	217	Non-essential	1730	0.156506	1221	172	Non-essential	PAPS reductase-like domain protein
BW25113_0603	ybdO	0	632172	633074	-1	1125	0.199262	903	162	Non-essential	911	0.172202	903	140	Non-essential	putative DNA-binding transcriptional regulator
BW25113_0604	dsbG	0	633283	634029	-1	1994	0.268945	747	181	Non-essential	1497	0.27786	747	187	Non-essential	thiol:disulfide interchange protein, periplasmic
BW25113_0605	ahpC	0	634401	634964	1	960	0.220472	564	112	Non-essential	527	0.0944882	564	48	Non-essential	alkyl hydroperoxide reductase, C22 subunit
BW25113_0606	ahpF	0	635209	636774	1	2005	0.186525	1566	263	Non-essential	1606	0.113475	1566	160	Non-essential	alkyl hydroperoxide reductase, F52a subunit, FAD/NAD(P)-binding
BW25113_0607	uspG	0	636895	637323	-1	699	0.276486	429	107	Non-essential	464	0.149871	429	58	Non-essential	universal stress protein UP12
BW25113_0608	ybdR	0	637544	638782	1	1387	0.206804	1239	231	Non-essential	1426	0.167413	1239	187	Non-essential	putative Zn-dependent NAD(P)-binding oxidoreductase
BW25113_0610	rnk	0	639013	639423	-1	315	0.16442	411	61	Non-essential	316	0.115903	411	43	Non-essential	regulator of nucleoside diphosphate kinase
BW25113_0611	rna	0	639653	640459	-1	639	0.148556	807	108	Non-essential	237	0.0605227	807	44	Non-essential	ribonuclease I
BW25113_0612	citT	0	640573	642036	-1	1262	0.143399	1464	189	Non-essential	1646	0.160091	1464	211	Non-essential	citrate:succinate antiporter
BW25113_0613	citG	0	642087	642965	-1	548	0.142497	879	113	Non-essential	636	0.0996217	879	79	Non-essential	2-(5''-triphosphoribosyl)-3'-dephosphocoenzyme-A synthase
BW25113_0614	citX	0	642940	643491	-1	341	0.120482	552	60	Non-essential	342	0.0943775	552	47	Non-essential	apo-citrate lyase phosphoribosyl-dephospho-CoA transferase
BW25113_0615	citF	0	643495	645027	-1	1003	0.134685	1533	186	Non-essential	1999	0.117306	1533	162	Non-essential	citrate lyase, citrate-ACP transferase (alpha) subunit
BW25113_0616	citE	0	645038	645946	-1	502	0.124542	909	102	Non-essential	1012	0.100122	909	82	Non-essential	citrate lyase, citryl-ACP lyase (beta) subunit
BW25113_0617	citD	0	645943	646239	-1	142	0.107807	297	29	Non-essential	187	0.100372	297	27	Non-essential	citrate lyase, acyl carrier (gamma) subunit
BW25113_0618	citC	0	646254	647312	-1	1456	0.186387	1059	178	Non-essential	1577	0.15288	1059	146	Non-essential	[citrate [pro-3S]-lyase] ligase
BW25113_0619	citA	0	647691	649349	1	1896	0.192642	1659	288	Non-essential	2157	0.184615	1659	276	Non-essential	sensory histidine kinase in two-component regulatory system with CitB
BW25113_0620	citB	0	649318	649998	1	1192	0.269168	681	165	Non-essential	1244	0.244698	681	150	Non-essential	response regulator in two-component regulatory system with CitA
BW25113_0621	dcuC	0	650039	651424	-1	1601	0.193109	1386	241	Non-essential	1693	0.160256	1386	200	Non-essential	anaerobic C4-dicarboxylate transport
BW25113_0622	pagP	0	652013	652573	1	976	0.235644	561	119	Non-essential	1903	0.372277	561	188	Non-essential	phospholipid:lipid A palmitoyltransferase
BW25113_0623	cspE	0	652748	652957	1	239	0.163158	210	31	Non-essential	254	0.0894737	210	17	Non-essential	constitutive cold shock family transcription antitermination protein; negative regulator of cspA transcription; RNA melting protein; ssDNA-binding protein
BW25113_0624	flc	0	653011	653394	-1	165	0.0982659	384	34	Non-essential	130	0.0722543	384	25	Non-essential	fluoride efflux channel, dual topology membrane protein
BW25113_4581	ybeM	0	653487	654274	1	366	0.102817	788	73	Non-essential	376	0.0915493	788	65	Non-essential	pseudogene
BW25113_0627	tatE	0	654403	654606	1	221	0.184783	204	34	Non-essential	81	0.103261	204	19	Non-essential	TatABCE protein translocation system subunit
BW25113_0628	lipA	0	654707	655672	-1	22	0.00689655	966	6	Essential	156	0.0413793	966	36	Non-essential	lipoate synthase
BW25113_0629	ybeF	0	655881	656834	-1	2573	0.267442	954	230	Non-essential	1750	0.194186	954	167	Non-essential	LysR family putative transcriptional regulator
BW25113_0630	lipB	0	657093	657734	-1	86	0.0449827	642	26	Non-essential	486	0.152249	642	88	Non-essential	octanoyltransferase; octanoyl-[ACP]:protein N-octanoyltransferase
BW25113_0631	ybeD	0	657835	658098	-1	44	0.0420168	264	10	Non-essential	14	0.0252101	264	6	Essential	UPF0250 family protein
BW25113_0632	dacA	0	658208	659419	-1	914	0.1337	1212	146	Non-essential	6	0.003663	1212	4	Essential	D-alanyl-D-alanine carboxypeptidase (penicillin-binding protein 5)
BW25113_0633	rlpA	0	659558	660646	-1	822	0.156983	1089	154	Non-essential	1079	0.0958206	1089	94	Non-essential	septal ring protein, suppressor of prc, minor lipoprotein
BW25113_0634	mrdB	0	660657	661769	-1	6	0.00299103	1113	3	Essential	29	0.00897308	1113	9	Essential	cell wall shape-determining protein
BW25113_0635	mrdA	0	661772	663673	-1	13	0.0046729	1902	8	Essential	18	0.00350467	1902	6	Essential	transpeptidase involved in peptidoglycan synthesis (penicillin-binding protein 2)
BW25113_0636	rlmH	0	663704	664171	-1	283	0.104265	468	44	Non-essential	0	0	468	0	Essential	23S rRNA m(3)Psi1915 pseudouridine methyltransferase, SAM-dependent
BW25113_0637	rsfS	0	664175	664492	-1	239	0.152778	318	44	Non-essential	2	0.00694444	318	2	Essential	ribosomal silencing factor
BW25113_0638	cobC	0	664752	665363	-1	661	0.211957	612	117	Non-essential	644	0.128623	612	71	Non-essential	putative alpha-ribazole-5'-P phosphatase
BW25113_0639	nadD	0	665387	666028	-1	22	0.00692042	642	4	Essential	6	0.00865052	642	5	Essential	nicotinic acid mononucleotide adenylyltransferase, NAD(P)-dependent
BW25113_0640	holA	0	666030	667061	-1	74	0.00967742	1032	9	Essential	20	0.00860215	1032	8	Essential	DNA polymerase III, delta subunit
BW25113_0641	lptE	0	667061	667642	-1	7	0.00763359	582	4	Essential	95	0.0152672	582	8	Essential	LPS assembly OM complex LptDE, lipoprotein component
BW25113_0642	leuS	0	667657	670239	-1	20	0.000860215	2583	2	Essential	14	0.00215054	2583	5	Essential	leucyl-tRNA synthetase
BW25113_0643	ybeL	0	670474	670956	1	415	0.174713	483	76	Non-essential	305	0.105747	483	46	Non-essential	DUF1451 family protein
BW25113_0644	ybeQ	0	671026	672003	-1	1768	0.25737	978	227	Non-essential	2057	0.238095	978	210	Non-essential	Sel1 family TPR-like repeat protein
BW25113_0645	ybeR	0	672167	672874	1	2045	0.373041	708	238	Non-essential	1465	0.31348	708	200	Non-essential	uncharacterized protein
BW25113_0646	djlB	0	672871	674298	1	4930	0.356143	1428	458	Non-essential	4274	0.341369	1428	439	Non-essential	putative HscC co-chaperone, uncharacterized J domain-containing protein
BW25113_0647	ybeT	0	674308	674862	-1	1715	0.331337	555	166	Non-essential	1818	0.373253	555	187	Non-essential	Sel1 family TPR-like repeat protein
BW25113_0648	ybeU	0	674964	675671	1	1593	0.285266	708	182	Non-essential	2101	0.327586	708	209	Non-essential	DUF1266 family protein
BW25113_0649	djlC	0	675668	677119	1	1450	0.176606	1452	231	Non-essential	1545	0.168196	1452	220	Non-essential	J domain-containing HscC co-chaperone; Hsc56
BW25113_0650	hscC	0	677179	678849	-1	1961	0.164784	1671	248	Non-essential	1784	0.129568	1671	195	Non-essential	Hsp70 family chaperone Hsc62, binds to RpoD and inhibits transcription
BW25113_0651	rihA	0	678933	679868	-1	1649	0.223934	936	189	Non-essential	2063	0.248815	936	210	Non-essential	ribonucleoside hydrolase 1
BW25113_0652	gltL	0	679986	680711	-1	403	0.111621	726	73	Non-essential	408	0.0795107	726	52	Non-essential	glutamate, aspartate ABC transporter ATP-binding subunit
BW25113_0653	gltK	0	680711	681385	-1	682	0.136289	675	83	Non-essential	462	0.0870279	675	53	Non-essential	glutamate, aspartate ABC transporter permease subunit
BW25113_0654	gltJ	0	681385	682125	-1	561	0.142429	741	95	Non-essential	559	0.122939	741	82	Non-essential	glutamate, aspartate ABC transporter permease subunit
BW25113_0655	gltI	0	682295	683203	-1	743	0.14652	909	120	Non-essential	262	0.0732601	909	60	Non-essential	glutamate, aspartate binding protein, periplasmic; part of GltJKLI ABC transporter
BW25113_0656	insH1	0	683453	684469	-1	0	0	1017	0	Essential	0	0	1017	0	Essential	IS5 transposase and trans-activator
BW25113_0657	lnt	0	684799	686337	-1	8	0.0036049	1539	5	Essential	3	0.00144196	1539	2	Essential	apolipoprotein N-acyltransferase
BW25113_0658	ybeX	0	686362	687240	-1	1268	0.214376	879	170	Non-essential	747	0.126103	879	100	Non-essential	putative ion transport
BW25113_0659	ybeY	0	687330	687797	-1	50	0.0236967	468	10	Essential	94	0.049763	468	21	Non-essential	ssRNA-specific endoribonuclease; co-endoribonuclease working with RNase R in 16S rRNA 3' end maturation and quality control; rRNA transcription antitermination factor
BW25113_0660	ybeZ	0	687794	688834	-1	1154	0.202775	1041	190	Non-essential	1185	0.173959	1041	163	Non-essential	PhoH-like heat shock protein
BW25113_0661	miaB	0	688987	690411	-1	1745	0.192518	1425	247	Non-essential	922	0.0966485	1425	124	Non-essential	tRNA-i(6)A37 methylthiotransferase
BW25113_0662	ubiF	0	690557	691732	1	118	0.0283019	1176	30	Ambiguous	193	0.0320755	1176	34	Ambiguous	2-octaprenyl-3-methyl-6-methoxy-1,4-benzoquinol oxygenase
BW25113_0664	glnX	0	691886	691960	-1	27	0.130435	75	9	Non-essential	1	0.0144928	75	1	Essential
BW25113_0665	glnV	0	691998	692072	-1	25	0.101449	75	7	Non-essential	76	0.0869565	75	6	Non-essential
BW25113_0666	metU	0	692120	692196	-1	86	0.15493	77	11	Non-essential	13	0.0704225	77	5	Non-essential
BW25113_0668	glnW	0	692212	692286	-1	2	0.0144928	75	1	Essential	13	0.0144928	75	1	Essential
BW25113_0670	glnU	0	692321	692395	-1	1	0.0144928	75	1	Essential	0	0	75	0	Essential
BW25113_0672	leuW	0	692419	692503	-1	0	0	85	0	Essential	0	0	85	0	Essential
BW25113_0673	metT	0	692513	692589	-1	0	0	77	0	Essential	0	0	77	0	Essential
BW25113_0674	asnB	0	692969	694633	-1	2081	0.184123	1665	276	Non-essential	1501	0.142762	1665	214	Non-essential	asparagine synthetase B
BW25113_0675	umpH	0	695030	695782	-1	1072	0.209131	753	142	Non-essential	522	0.106038	753	72	Non-essential	UMP phosphatase
BW25113_0676	nagC	0	695830	697050	-1	1132	0.195632	1221	215	Non-essential	1766	0.189263	1221	208	Non-essential	N-acetylglucosamine-inducible nag divergent operon transcriptional repressor
BW25113_0677	nagA	0	697059	698207	-1	1238	0.185507	1149	192	Non-essential	671	0.116908	1149	121	Non-essential	N-acetylglucosamine-6-phosphate deacetylase
BW25113_0678	nagB	0	698267	699067	-1	1050	0.194175	801	140	Non-essential	653	0.115118	801	83	Non-essential	glucosamine-6-phosphate deaminase
BW25113_0679	nagE	0	699400	701346	1	2699	0.238448	1947	418	Non-essential	2128	0.132915	1947	233	Non-essential	fused N-acetyl glucosamine specific PTS enzyme: IIC, IIB, and IIA components
BW25113_0680	glnS	0	701549	703213	1	1	0.000667111	1665	1	Essential	24	0.00466978	1665	7	Essential	glutamyl-tRNA synthetase
BW25113_0681	chiP	0	703790	705196	1	1292	0.152328	1407	193	Non-essential	1100	0.131018	1407	166	Non-essential	chitoporin, uptake of chitosugars
BW25113_0682	chiQ	0	705246	705572	1	249	0.169492	327	50	Non-essential	312	0.118644	327	35	Non-essential	chitosugar-induced verified lipoprotein
BW25113_0683	fur	0	705656	706102	-1	152	0.0992556	447	40	Non-essential	180	0.08933	447	36	Non-essential	ferric iron uptake regulon transcriptional repressor; autorepressor
BW25113_4637	uof	0	706095	706181	-1	30	0.126582	87	10	Non-essential	31	0.0886076	87	7	Non-essential	ryhB-regulated fur leader peptide
BW25113_0684	fldA	0	706391	706921	-1	17	0.0104384	531	5	Essential	11	0.00417537	531	2	Essential	flavodoxin 1
BW25113_0685	ybfE	0	707061	707354	-1	453	0.203008	294	54	Non-essential	523	0.180451	294	48	Non-essential	LexA-regulated protein, CopB family
BW25113_0686	ybfF	0	707494	708258	-1	767	0.181422	765	125	Non-essential	1001	0.179971	765	124	Non-essential	acyl-CoA esterase
BW25113_0687	seqA	0	708443	708988	1	275	0.123984	546	61	Non-essential	2	0.00406504	546	2	Essential	negative modulator of initiation of replication
BW25113_0688	pgm	0	709014	710654	1	994	0.140149	1641	207	Non-essential	15	0.00406229	1641	6	Essential	phosphoglucomutase
BW25113_0689	ybfP	0	710868	711362	1	1375	0.369128	495	165	Non-essential	1227	0.288591	495	129	Non-essential	lipoprotein
BW25113_0691	ybfG	0	711403	712053	-1	2483	0.429302	651	252	Non-essential	1951	0.359455	651	211	Non-essential	pseudogene
BW25113_4636	ybfI	0	712177	712326	-1	627	0.367647	150	50	Non-essential	584	0.360294	150	49	Non-essential	pseudogene
BW25113_0692	potE	0	712402	713721	-1	1953	0.210438	1320	250	Non-essential	1792	0.180135	1320	214	Non-essential	putrescine/proton symporter: putrescine/ornithine antiporter
BW25113_0693	speF	0	713718	715916	-1	2299	0.174659	2199	346	Non-essential	2394	0.141848	2199	281	Non-essential	ornithine decarboxylase isozyme, inducible
BW25113_4590	ybfK	0	716039	716296	1	904	0.316239	258	74	Non-essential	319	0.222222	258	52	Non-essential	uncharacterized protein
BW25113_0694	kdpE	0	716512	717189	-1	693	0.19281	678	118	Non-essential	970	0.20098	678	123	Non-essential	response regulator in two-component regulatory system with KdpD
BW25113_0695	kdpD	0	717186	719870	-1	1946	0.144394	2685	349	Non-essential	1992	0.0860571	2685	208	Non-essential	fused sensory histidine kinase in two-component regulatory system with KdpE: signal sensing protein
BW25113_0696	kdpC	0	719863	720435	-1	466	0.168279	573	87	Non-essential	806	0.133462	573	69	Non-essential	potassium translocating ATPase, subunit C
BW25113_0697	kdpB	0	720444	722492	-1	1576	0.133333	2049	246	Non-essential	2133	0.098645	2049	182	Non-essential	potassium translocating ATPase, subunit B
BW25113_0698	kdpA	0	722515	724188	-1	1334	0.142573	1674	215	Non-essential	1884	0.11008	1674	166	Non-essential	potassium translocating ATPase, subunit A
BW25113_4513	kdpF	0	724188	724277	-1	161	0.280488	90	23	Non-essential	104	0.146341	90	12	Non-essential	potassium ion accessory transporter subunit
BW25113_0699	ybfA	0	724590	724796	1	273	0.213904	207	40	Non-essential	159	0.112299	207	21	Non-essential	DUF2517 family protein
BW25113_0700	rhsC	0	725039	729232	1	3358	0.1009	4194	381	Non-essential	4889	0.0770657	4194	291	Non-essential	Rhs family putative polymorphic toxin
BW25113_0702	ybfB	0	729232	729558	1	81	0.0610169	327	18	Non-essential	86	0.0508475	327	15	Non-essential	putative membrane protein
BW25113_0703	rhsO	0	729589	731109	1	3989	0.186998	1521	256	Non-essential	5360	0.17531	1521	240	Non-essential	pseudogene
BW25113_0704	ybfC	0	731106	731675	1	336	0.122568	570	63	Non-essential	147	0.040856	570	21	Non-essential	putative periplasmic protein
BW25113_4514	ybfQ	0	731901	732140	1	35	0.0416667	240	9	Non-essential	6	0.0231481	240	5	Essential	pseudogene
BW25113_0705	ybfL	0	732281	733417	1	866	0.0917073	1137	94	Non-essential	340	0.0507317	1137	52	Non-essential	pseudogene
BW25113_0706	ybfD	0	733548	734309	1	1281	0.185131	762	127	Non-essential	629	0.166181	762	114	Non-essential	H repeat-associated putative transposase
BW25113_0707	ybgA	0	734457	734966	1	445	0.167391	510	77	Non-essential	607	0.186957	510	86	Non-essential	DUF1722 family protein
BW25113_0708	phr	0	734963	736381	1	985	0.13448	1419	172	Non-essential	1152	0.127443	1419	163	Non-essential	deoxyribodipyrimidine photolyase, FAD-binding
BW25113_0709	dtpD	0	736531	738012	-1	1887	0.186657	1482	249	Non-essential	1498	0.147676	1482	197	Non-essential	dipeptide and tripeptide permease D
BW25113_0710	ybgI	0	738283	739026	1	728	0.174627	744	117	Non-essential	680	0.123881	744	83	Non-essential	NIF3 family metal-binding protein
BW25113_0711	ybgJ	0	739049	739705	1	548	0.168634	657	100	Non-essential	382	0.084317	657	50	Non-essential	putative allophanate hydrolase, subunit 1
BW25113_0712	ybgK	0	739699	740631	1	768	0.154578	933	130	Non-essential	948	0.112961	933	95	Non-essential	putative allophanate hydrolase, subunit 2
BW25113_0713	ybgL	0	740621	741355	1	435	0.119155	735	79	Non-essential	719	0.0844646	735	56	Non-essential	UPF0271 family protein
BW25113_0714	nei	0	741391	742182	1	470	0.135854	792	97	Non-essential	516	0.0742297	792	53	Non-essential	endonuclease VIII/ 5-formyluracil/5-hydroxymethyluracil DNA glycosylase
BW25113_0715	abrB	0	742179	743225	-1	995	0.193001	1047	182	Non-essential	1019	0.113468	1047	107	Non-essential	regulator of aidB expression; inner membrane protein
BW25113_0716	ybgO	0	743377	744438	-1	1316	0.205021	1062	196	Non-essential	1527	0.191423	1062	183	Non-essential	putative fimbrial protein
BW25113_0717	ybgP	0	744435	745163	-1	499	0.136986	729	90	Non-essential	499	0.115677	729	76	Non-essential	putative periplasmic pilin chaperone
BW25113_0718	ybgQ	0	745178	747625	-1	3484	0.21098	2448	465	Non-essential	3307	0.15245	2448	336	Non-essential	putative outer membrane protein
BW25113_0719	ybgD	0	747685	748251	-1	2847	0.454012	567	232	Non-essential	2297	0.367906	567	188	Non-essential	putative fimbrial-like adhesin protein
BW25113_0720	gltA	0	748641	749924	-1	760	0.142734	1284	165	Non-essential	844	0.132353	1284	153	Non-essential	citrate synthase
BW25113_0721	sdhC	0	750633	751022	1	107	0.0767045	390	27	Non-essential	83	0.0625	390	22	Non-essential	succinate dehydrogenase, membrane subunit, binds cytochrome b556
BW25113_0722	sdhD	0	751016	751363	1	85	0.0764331	348	24	Non-essential	62	0.0541401	348	17	Non-essential	succinate dehydrogenase, membrane subunit, binds cytochrome b556
BW25113_0723	sdhA	0	751363	753129	1	649	0.0810811	1767	129	Non-essential	728	0.0760528	1767	121	Non-essential	succinate dehydrogenase, flavoprotein subunit
BW25113_0724	sdhB	0	753145	753861	1	277	0.0772798	717	50	Non-essential	206	0.057187	717	37	Non-essential	succinate dehydrogenase, FeS subunit
BW25113_0726	sucA	0	754162	756963	1	559	0.0606661	2802	153	Non-essential	118	0.0103093	2802	26	Essential	2-oxoglutarate decarboxylase, thiamine triphosphate-binding
BW25113_0727	sucB	0	756978	758195	1	223	0.0446266	1218	49	Non-essential	32	0.00728597	1218	8	Essential	dihydrolipoyltranssuccinase
BW25113_0728	sucC	0	758470	759636	1	656	0.120837	1167	127	Non-essential	347	0.0532826	1167	56	Non-essential	succinyl-CoA synthetase, beta subunit
BW25113_0729	sucD	0	759636	760505	1	553	0.130102	870	102	Non-essential	451	0.0994898	870	78	Non-essential	succinyl-CoA synthetase, NAD(P)-binding, alpha subunit
BW25113_0730	mngR	0	760609	761331	-1	723	0.168971	723	110	Non-essential	462	0.116743	723	76	Non-essential	Transcriptional repressor for the mannosyl-D-glycerate catabolic operon
BW25113_0731	mngA	0	761440	763416	1	1646	0.145985	1977	260	Non-essential	1368	0.101067	1977	180	Non-essential	fused 2-O-a-mannosyl-D-glycerate specific PTS enzymes: IIA component/IIB component/IIC component
BW25113_0732	mngB	0	763434	766067	1	5376	0.269393	2634	639	Non-essential	3842	0.208685	2634	495	Non-essential	alpha-mannosidase
BW25113_0733	cydA	0	766914	768482	1	58	0.0127389	1569	18	Essential	10	0.004954	1569	7	Essential	cytochrome d terminal oxidase, subunit I
BW25113_0734	cydB	0	768498	769637	1	32	0.0146199	1140	15	Essential	34	0.0136452	1140	14	Essential	cytochrome d terminal oxidase, subunit II
BW25113_4515	cydX	0	769652	769765	1	98	0.105769	114	11	Non-essential	82	0.0769231	114	8	Non-essential	cytochrome d (bd-I) ubiquinol oxidase subunit X
BW25113_0735	ybgE	0	769765	770058	1	348	0.203008	294	54	Non-essential	113	0.109023	294	29	Non-essential	putative inner membrane protein in cydABX-ybgE operon
BW25113_0736	ybgC	0	770208	770612	1	485	0.238356	405	87	Non-essential	227	0.10137	405	37	Non-essential	acyl-CoA thioester hydrolase
BW25113_0737	tolQ	0	770609	771301	1	430	0.1248	693	78	Non-essential	10	0.0064	693	4	Essential	membrane spanning protein in TolA-TolQ-TolR complex
BW25113_0738	tolR	0	771305	771733	1	399	0.193798	429	75	Non-essential	10	0.00775194	429	3	Essential	membrane spanning protein in TolA-TolQ-TolR complex
BW25113_0739	tolA	0	771798	773063	1	838	0.116667	1266	133	Non-essential	28	0.0122807	1266	14	Essential	membrane anchored protein in TolA-TolQ-TolR complex
BW25113_0740	tolB	0	773196	774488	1	1015	0.166524	1293	194	Non-essential	15	0.00600858	1293	7	Essential	periplasmic protein
BW25113_0741	pal	0	774523	775044	1	431	0.170213	522	80	Non-essential	4	0.00212766	522	1	Essential	peptidoglycan-associated outer membrane lipoprotein
BW25113_0742	ybgF	0	775054	775845	1	950	0.217087	792	155	Non-essential	506	0.0980392	792	70	Non-essential	periplasmic TolA-binding protein
BW25113_0743	lysT	0	776010	776085	1	9	0.0428571	76	3	Non-essential	3	0.0142857	76	1	Essential
BW25113_0744	valT	0	776221	776296	1	18	0.0857143	76	6	Non-essential	0	0	76	0	Essential
BW25113_0745	lysW	0	776299	776374	1	36	0.1	76	7	Non-essential	24	0.0285714	76	2	Ambiguous
BW25113_0746	valZ	0	776524	776599	1	21	0.0857143	76	6	Non-essential	9	0.0428571	76	3	Non-essential
BW25113_0747	lysY	0	776603	776678	1	78	0.114286	76	8	Non-essential	33	0.0714286	76	5	Non-essential
BW25113_0748	lysZ	0	776825	776900	1	103	0.157143	76	11	Non-essential	25	0.0571429	76	4	Non-essential
BW25113_0749	lysQ	0	777033	777108	1	9	0.0428571	76	3	Non-essential	2	0.0285714	76	2	Ambiguous
BW25113_0750	nadA	0	777541	778584	1	1155	0.154255	1044	145	Non-essential	477	0.0765957	1044	72	Non-essential	quinolinate synthase, subunit A
BW25113_0751	pnuC	0	778622	779341	1	823	0.20679	720	134	Non-essential	528	0.143519	720	93	Non-essential	nicotinamide riboside transporter
BW25113_0752	zitB	0	779338	780279	-1	959	0.204009	942	173	Non-essential	514	0.102594	942	87	Non-essential	zinc efflux system
BW25113_0753	ybgS	0	780393	780773	-1	549	0.227405	381	78	Non-essential	387	0.137026	381	47	Non-essential	putative periplasmic protein
BW25113_0754	aroG	0	781089	782141	1	854	0.17176	1053	163	Non-essential	511	0.0695469	1053	66	Non-essential	3-deoxy-D-arabino-heptulosonate-7-phosphate synthase, phenylalanine repressible
BW25113_0755	gpmA	0	782299	783051	-1	1115	0.212077	753	144	Non-essential	429	0.0986745	753	67	Non-essential	phosphoglyceromutase 1
BW25113_0756	galM	0	783253	784293	-1	834	0.148346	1041	139	Non-essential	588	0.0885806	1041	83	Non-essential	aldose 1-epimerase; type-1 mutarotase
BW25113_0757	galK	0	784287	785435	-1	999	0.148792	1149	154	Non-essential	954	0.122705	1149	127	Non-essential	galactokinase
BW25113_0758	galT	0	785439	786485	-1	801	0.125133	1047	118	Non-essential	564	0.0837752	1047	79	Non-essential	galactose-1-phosphate uridylyltransferase
BW25113_0759	galE	0	786495	787511	-1	934	0.159215	1017	146	Non-essential	464	0.0719738	1017	66	Non-essential	UDP-galactose-4-epimerase
BW25113_0760	modF	0	787772	789244	-1	1309	0.149209	1473	198	Non-essential	1336	0.121326	1473	161	Non-essential	fused molybdate transporter subunits of ABC superfamily: ATP-binding components
BW25113_0761	modE	0	789312	790100	-1	970	0.177215	789	126	Non-essential	850	0.146273	789	104	Non-essential	transcriptional repressor for the molybdenum transport operon modABC
BW25113_0762	acrZ	0	790229	790378	1	88	0.154412	150	21	Non-essential	81	0.0882353	150	12	Non-essential	AcrAB-TolC efflux pump accessory protein, membrane-associated
BW25113_0763	modA	0	790545	791318	1	676	0.157593	774	110	Non-essential	504	0.111748	774	78	Non-essential	molybdate transporter subunit
BW25113_0764	modB	0	791318	792007	1	563	0.152733	690	95	Non-essential	623	0.125402	690	78	Non-essential	molybdate transporter subunit
BW25113_0765	modC	0	792010	793068	1	772	0.143455	1059	137	Non-essential	450	0.0638743	1059	61	Non-essential	molybdate transporter subunit
BW25113_0766	ybhA	0	793069	793887	-1	769	0.135318	819	100	Non-essential	500	0.100135	819	74	Non-essential	pyridoxal phosphate (PLP) phosphatase
BW25113_0767	pgl	0	794042	795037	1	801	0.152561	996	137	Non-essential	48	0.0144766	996	13	Essential	6-phosphogluconolactonase
BW25113_0768	ybhD	0	795078	796031	-1	1355	0.188372	954	162	Non-essential	1122	0.146512	954	126	Non-essential	putative DNA-binding transcriptional regulator
BW25113_0769	ybhH	0	796215	797267	1	3363	0.358272	1053	340	Non-essential	2033	0.285564	1053	271	Non-essential	putative PrpF family isomerase
BW25113_0770	ybhI	0	797343	798776	1	3951	0.340557	1434	440	Non-essential	3861	0.321981	1434	416	Non-essential	putative transporter
BW25113_0771	ybhJ	0	798959	801220	1	2919	0.192043	2262	391	Non-essential	3000	0.173379	2262	353	Non-essential	putative hydratase
BW25113_0772	ybhC	0	801454	802737	-1	1962	0.236159	1284	273	Non-essential	1706	0.177336	1284	205	Non-essential	acyl-CoA thioesterase, lipoprotein
BW25113_0773	ybhB	0	802889	803365	-1	344	0.146172	477	63	Non-essential	243	0.0696056	477	30	Non-essential	kinase inhibitor homolog, UPF0098 family
BW25113_0774	bioA	0	803424	804713	-1	962	0.138554	1290	161	Non-essential	1133	0.101549	1290	118	Non-essential	7,8-diaminopelargonic acid synthase, PLP-dependent
BW25113_0775	bioB	0	804800	805840	1	723	0.125934	1041	118	Non-essential	1140	0.132337	1041	124	Non-essential	biotin synthase
BW25113_0776	bioF	0	805837	806991	1	948	0.152738	1155	159	Non-essential	1345	0.107589	1155	112	Non-essential	8-amino-7-oxononanoate synthase
BW25113_0777	bioC	0	806978	807733	1	919	0.184751	756	126	Non-essential	1235	0.131965	756	90	Non-essential	malonyl-ACP O-methyltransferase, SAM-dependent
BW25113_0778	bioD	0	807726	808403	1	573	0.148693	678	91	Non-essential	640	0.132353	678	81	Non-essential	dethiobiotin synthetase
BW25113_0779	uvrB	0	808982	811003	1	2419	0.203846	2022	371	Non-essential	2061	0.122527	2022	223	Non-essential	excinulease of nucleotide excision repair, DNA damage recognition component
BW25113_0780	ybhK	0	811195	812103	-1	834	0.175824	909	144	Non-essential	656	0.0879121	909	72	Non-essential	putative NAD(P)-binding transferase
BW25113_0781	moaA	0	812500	813489	1	934	0.186099	990	166	Non-essential	902	0.140135	990	125	Non-essential	molybdopterin biosynthesis protein A
BW25113_0782	moaB	0	813511	814023	1	627	0.168467	513	78	Non-essential	239	0.0885529	513	41	Non-essential	inactive molybdopterin adenylyltransferase
BW25113_0783	moaC	0	814026	814511	1	452	0.146119	486	64	Non-essential	289	0.10274	486	45	Non-essential	molybdopterin biosynthesis, protein C
BW25113_0784	moaD	0	814504	814749	1	224	0.162162	246	36	Non-essential	230	0.112613	246	25	Non-essential	molybdopterin synthase, small subunit
BW25113_0785	moaE	0	814751	815203	1	417	0.173594	453	71	Non-essential	328	0.127139	453	52	Non-essential	molybdopterin synthase, large subunit
BW25113_0786	ybhL	0	815340	816044	1	1279	0.256693	705	163	Non-essential	1234	0.231496	705	147	Non-essential	UPF0005 family inner membrane protein
BW25113_0787	ybhM	0	816249	816962	1	2879	0.343168	714	221	Non-essential	2261	0.416149	714	268	Non-essential	UPF0005 family inner membrane protein
BW25113_0788	ybhN	0	816998	817954	-1	926	0.188876	957	163	Non-essential	862	0.154114	957	133	Non-essential	UPF0104 family inner membrane protein
BW25113_0789	clsB	0	817954	819195	-1	688	0.111807	1242	125	Non-essential	549	0.0644007	1242	72	Non-essential	cardiolipin synthase 2
BW25113_0790	ybhP	0	819192	819953	-1	437	0.122449	762	84	Non-essential	334	0.0801749	762	55	Non-essential	endo/exonuclease/phosphatase family protein
BW25113_0791	ybhQ	0	820086	820496	1	458	0.199461	411	74	Non-essential	578	0.180593	411	67	Non-essential	inner membrane protein
BW25113_0792	ybhR	0	820458	821564	-1	1119	0.185557	1107	185	Non-essential	595	0.0842528	1107	84	Non-essential	inner membrane putative ABC superfamily transporter permease
BW25113_0793	ybhS	0	821575	822708	-1	1403	0.199609	1134	204	Non-essential	994	0.123288	1134	126	Non-essential	inner membrane putative ABC superfamily transporter permease
BW25113_0794	ybhF	0	822701	824437	-1	1673	0.162939	1737	255	Non-essential	1584	0.133546	1737	209	Non-essential	putative transporter subunit of ABC superfamily: ATP-binding component
BW25113_0795	ybhG	0	824430	825428	-1	1636	0.216426	999	195	Non-essential	1762	0.166482	999	150	Non-essential	putative membrane fusion protein (MFP) component of efflux pump, membrane anchor
BW25113_0796	ybiH	0	825428	826099	-1	821	0.19967	672	121	Non-essential	532	0.0957096	672	58	Non-essential	DUF1956 domain-containing tetR family putative transcriptional regulator
BW25113_0797	rhlE	0	826328	827692	1	1428	0.194467	1365	239	Non-essential	966	0.083808	1365	103	Non-essential	ATP-dependent RNA helicase
BW25113_0798	ybiA	0	827924	828406	-1	309	0.137931	483	60	Non-essential	451	0.0827586	483	36	Non-essential	DUF1768 family protein
BW25113_0799	dinG	0	828526	830676	1	1796	0.165204	2151	320	Non-essential	1741	0.100155	2151	194	Non-essential	ATP-dependent DNA helicase
BW25113_0800	ybiB	0	830704	831666	1	989	0.190311	963	165	Non-essential	971	0.1188	963	103	Non-essential	putative family 3 glycosyltransferase
BW25113_0801	ybiC	0	831807	832892	1	1129	0.147239	1086	144	Non-essential	996	0.120654	1086	118	Non-essential	putative dehydrogenase
BW25113_0802	ybiJ	0	833121	833381	-1	264	0.217021	261	51	Non-essential	50	0.0510638	261	12	Non-essential	DUF1471 family putative periplasmic protein
BW25113_0803	ybiI	0	833646	833912	-1	177	0.170124	267	41	Non-essential	137	0.0829876	267	20	Non-essential	DksA-type zinc finger protein
BW25113_0804	ybiX	0	833986	834663	-1	594	0.158497	678	97	Non-essential	663	0.142157	678	87	Non-essential	Fe(II)-dependent oxygenase superfamily protein
BW25113_0805	fiu	0	834705	836987	-1	2010	0.16399	2283	337	Non-essential	1786	0.106569	2283	219	Non-essential	catecholate siderophore receptor Fiu
BW25113_0806	mcbA	0	837252	837512	-1	162	0.12766	261	30	Non-essential	224	0.12766	261	30	Non-essential	colanic acid mucoidy stimulation protein
BW25113_0807	rlmF	0	837788	838714	1	738	0.141317	927	118	Non-essential	677	0.0934132	927	78	Non-essential	23S rRNA m(6)A1618 methyltransferase, SAM-dependent
BW25113_0808	ybiO	0	838711	840936	-1	1767	0.145709	2226	292	Non-essential	1755	0.0943114	2226	189	Non-essential	mechanosensitive channel protein, intermediate conductance
BW25113_0809	glnQ	0	841197	841919	-1	405	0.121352	723	79	Non-essential	325	0.0691244	723	45	Non-essential	glutamine transporter subunit
BW25113_0810	glnP	0	841916	842575	-1	521	0.16835	660	100	Non-essential	562	0.126263	660	75	Non-essential	glutamine transporter subunit
BW25113_0811	glnH	0	842714	843460	-1	437	0.138187	747	93	Non-essential	398	0.0846954	747	57	Non-essential	glutamine transporter subunit
BW25113_0812	dps	0	843864	844367	-1	1135	0.26652	504	121	Non-essential	533	0.145374	504	66	Non-essential	Fe-binding and storage protein; stress-inducible DNA-binding protetin
BW25113_0813	rhtA	0	844666	845553	-1	1111	0.20875	888	167	Non-essential	1103	0.18	888	144	Non-essential	threonine and homoserine efflux system
BW25113_0814	ompX	0	845906	846421	1	977	0.283262	516	132	Non-essential	575	0.141631	516	66	Non-essential	outer membrane protein X
BW25113_0815	ybiP	0	846470	848053	-1	2582	0.232819	1584	332	Non-essential	1660	0.180224	1584	257	Non-essential	putative EptAB family phosphoethanolamine transferase, inner membrane protein
BW25113_4705	mntS	0	848325	848453	-1	288	0.264957	129	31	Non-essential	165	0.119658	129	14	Non-essential	Mn(2)-response protein, MntR-repressed
BW25113_0817	mntR	0	848639	849106	1	518	0.165877	468	70	Non-essential	317	0.0947867	468	40	Non-essential	Mn(2+)-responsive manganese regulon transcriptional regulator
BW25113_0818	ybiR	0	849103	850221	1	1431	0.208127	1119	210	Non-essential	971	0.127849	1119	129	Non-essential	putative transporter
BW25113_0819	ldtB	0	850280	851200	-1	1750	0.288299	921	239	Non-essential	4038	0.335344	921	278	Non-essential	L,D-transpeptidase linking Lpp to murein
BW25113_0820	ybiT	0	851419	853011	1	1728	0.188153	1593	270	Non-essential	1211	0.108014	1593	155	Non-essential	putative transporter subunit of ABC superfamily: ATP-binding component
BW25113_0821	ybiU	0	853252	854517	-1	1552	0.201754	1266	230	Non-essential	1577	0.151754	1266	173	Non-essential	DUF1479 family protein
BW25113_0822	ybiV	0	854669	855484	-1	386	0.129076	816	95	Non-essential	223	0.0706522	816	52	Non-essential	sugar phosphatase; preference for fructose-1-P, ribose-5-P and glucose-6-P
BW25113_0823	ybiW	0	855630	858062	-1	2077	0.164309	2433	360	Non-essential	1562	0.0848927	2433	186	Non-essential	putative pyruvate formate lyase
BW25113_0824	ybiY	0	858068	858967	-1	711	0.148148	900	120	Non-essential	664	0.102469	900	83	Non-essential	putative pyruvate formate lyase activating enzyme
BW25113_0825	fsaA	0	859098	859760	1	557	0.167504	663	100	Non-essential	388	0.0954774	663	57	Non-essential	fructose-6-phosphate aldolase 1
BW25113_0826	moeB	0	859836	860585	-1	724	0.178994	750	121	Non-essential	913	0.119822	750	81	Non-essential	molybdopterin synthase sulfurylase
BW25113_0827	moeA	0	860585	861820	-1	880	0.165171	1236	184	Non-essential	696	0.0736086	1236	82	Non-essential	molybdopterin molybdenumtransferase; molybdopterin biosynthesis protein
BW25113_0828	iaaA	0	862024	862989	1	888	0.174713	966	152	Non-essential	922	0.106897	966	93	Non-essential	Isoaspartyl peptidase
BW25113_0829	gsiA	0	862976	864847	1	1605	0.164887	1872	278	Non-essential	1205	0.0919336	1872	155	Non-essential	glutathione transporter ATP-binding protein, ABC superfamily
BW25113_0830	gsiB	0	864867	866405	1	1268	0.141312	1539	196	Non-essential	988	0.102379	1539	142	Non-essential	glutathione periplasmic binding protein, ABC superfamily transporter
BW25113_0831	gsiC	0	866423	867343	1	673	0.15199	921	126	Non-essential	849	0.12304	921	102	Non-essential	glutathione transporter, permease component, ABC superfamily
BW25113_0832	gsiD	0	867346	868257	1	1163	0.192214	912	158	Non-essential	862	0.120438	912	99	Non-essential	glutathione transporter, permease component, ABC superfamily
BW25113_0833	yliE	0	868435	870783	1	6109	0.240662	2349	509	Non-essential	3729	0.176359	2349	373	Non-essential	putative membrane-anchored cyclic-di-GMP phosphodiesterase
BW25113_0834	yliF	0	870791	872119	1	4482	0.343358	1329	411	Non-essential	4282	0.335004	1329	401	Non-essential	putative membrane-anchored diguanylate cyclase
BW25113_0835	rimO	0	872166	873491	-1	1073	0.163317	1326	195	Non-essential	1218	0.127303	1326	152	Non-essential	ribosomal protein S12 methylthiotransferase; radical SAM superfamily
BW25113_0836	bssR	0	873704	874087	1	482	0.208092	384	72	Non-essential	170	0.0924855	384	32	Non-essential	repressor of biofilm formation by indole transport regulation
BW25113_0837	yliI	0	874198	875313	1	706	0.129225	1116	130	Non-essential	660	0.0984095	1116	99	Non-essential	soluble aldose sugar dehydrogenase
BW25113_0838	gstB	0	875310	875936	-1	543	0.150442	627	85	Non-essential	472	0.0955752	627	54	Non-essential	glutathione S-transferase
BW25113_0839	dacC	0	876183	877385	1	1025	0.168052	1203	182	Non-essential	562	0.0858726	1203	93	Non-essential	D-alanyl-D-alanine carboxypeptidase (penicillin-binding protein 6a)
BW25113_0840	deoR	0	877432	878190	-1	471	0.148905	759	102	Non-essential	251	0.0715328	759	49	Non-essential	deoxyribose-5-phosphate-inducible deoxyribose operon transcriptional repressor; repressor of nupG and tsx
BW25113_0841	ybjG	0	878248	878844	-1	442	0.133581	597	72	Non-essential	380	0.118738	597	64	Non-essential	undecaprenyl pyrophosphate phosphatase
BW25113_0842	mdfA	0	879129	880361	1	1166	0.180018	1233	200	Non-essential	993	0.128713	1233	143	Non-essential	multidrug efflux system protein
BW25113_0843	ybjH	0	880402	880686	-1	310	0.233463	285	60	Non-essential	160	0.0856031	285	22	Non-essential	uncharacterized protein
BW25113_0844	ybjI	0	880772	881587	-1	1515	0.248641	816	183	Non-essential	1436	0.184783	816	136	Non-essential	5-amino-6-(5-phospho-D-ribitylamino)uracil phosphatase; pyrimidine phosphatase; riboflavin synthesis
BW25113_0845	ybjJ	0	881587	882795	-1	1146	0.171717	1209	187	Non-essential	1131	0.131313	1209	143	Non-essential	putative transporter
BW25113_0846	rcdA	0	882879	883415	1	367	0.146392	537	71	Non-essential	344	0.119588	537	58	Non-essential	transcriptional regulator of csgD and ybiJI; autoregulator
BW25113_4417	rybB	0	883432	883510	-1	39	0.109589	79	8	Non-essential	8	0.0547945	79	4	Non-essential
BW25113_0847	ybjL	0	883590	885275	-1	2334	0.220685	1686	335	Non-essential	2016	0.171937	1686	261	Non-essential	putative transporter
BW25113_0848	ybjM	0	885545	885922	1	908	0.260234	378	89	Non-essential	385	0.175439	378	60	Non-essential	inner membrane protein
BW25113_0849	grxA	0	885952	886209	-1	764	0.294872	258	69	Non-essential	328	0.183761	258	43	Non-essential	glutaredoxin 1, redox coenzyme for ribonucleotide reductase (RNR1a)
BW25113_0850	ybjC	0	886369	886656	1	453	0.242308	288	63	Non-essential	241	0.103846	288	27	Non-essential	DUF1418 family protein
BW25113_0851	nfsA	0	886640	887362	1	1117	0.250384	723	163	Non-essential	769	0.145929	723	95	Non-essential	nitroreductase A, NADPH-dependent, FMN-dependent
BW25113_0852	rimK	0	887423	888325	1	658	0.152522	903	124	Non-essential	502	0.0947109	903	77	Non-essential	ribosomal protein S6 modification protein
BW25113_0853	ybjN	0	888413	888889	1	342	0.136891	477	59	Non-essential	481	0.12065	477	52	Non-essential	negative regulator of motility; multicopy suppressor of coaA(Ts)
BW25113_0854	potF	0	889240	890352	1	681	0.112662	1113	113	Non-essential	633	0.0967099	1113	97	Non-essential	putrescine transporter subunit: periplasmic-binding component of ABC superfamily
BW25113_0855	potG	0	890447	891580	1	981	0.162427	1134	166	Non-essential	713	0.0958904	1134	98	Non-essential	putrescine transporter subunit: ATP-binding component of ABC superfamily
BW25113_0856	potH	0	891590	892543	1	776	0.140698	954	121	Non-essential	592	0.0906977	954	78	Non-essential	putrescine transporter subunit: membrane component of ABC superfamily
BW25113_0857	potI	0	892540	893385	1	581	0.125984	846	96	Non-essential	486	0.0984252	846	75	Non-essential	putrescine transporter subunit: membrane component of ABC superfamily
BW25113_0858	ybjO	0	893445	893933	1	478	0.133787	489	59	Non-essential	570	0.14059	489	62	Non-essential	DUF2593 family inner membrane protein
BW25113_0859	rlmC	0	893974	895101	1	971	0.153543	1128	156	Non-essential	672	0.103346	1128	105	Non-essential	23S rRNA m(5)U747 methyltransferase, SAM-dependent
BW25113_0860	artJ	0	895300	896031	-1	495	0.122727	732	81	Non-essential	446	0.119697	732	79	Non-essential	arginine binding protein, periplasmic
BW25113_0861	artM	0	896322	896990	-1	892	0.237148	669	143	Non-essential	1119	0.177446	669	107	Non-essential	arginine transporter subunit
BW25113_0862	artQ	0	896990	897706	-1	734	0.213292	717	138	Non-essential	845	0.148377	717	96	Non-essential	arginine transporter subunit
BW25113_0863	artI	0	897713	898444	-1	774	0.171212	732	113	Non-essential	969	0.166667	732	110	Non-essential	arginine transporter subunit
BW25113_0864	artP	0	898462	899190	-1	719	0.225266	729	148	Non-essential	479	0.103501	729	68	Non-essential	arginine transporter subunit
BW25113_0865	ybjP	0	899408	899923	-1	629	0.216738	516	101	Non-essential	599	0.169528	516	79	Non-essential	lipoprotein
BW25113_0866	ybjQ	0	900049	900372	1	358	0.143836	324	42	Non-essential	206	0.0993151	324	29	Non-essential	UPF0145 family protein
BW25113_0867	amiD	0	900369	901199	1	835	0.176235	831	132	Non-essential	655	0.106809	831	80	Non-essential	1,6-anhydro-N-acetylmuramyl-L-alanine amidase, Zn-dependent; OM lipoprotein
BW25113_0868	ybjS	0	901196	902209	-1	1160	0.198031	1014	181	Non-essential	1420	0.154267	1014	141	Non-essential	putative NAD(P)H-dependent oxidoreductase with NAD(P)-binding Rossmann-fold domain
BW25113_0869	ybjT	0	902308	903738	-1	1388	0.165244	1431	213	Non-essential	1452	0.130334	1431	168	Non-essential	putative NAD-dependent oxidoreductase
BW25113_0870	ltaE	0	903749	904750	-1	1123	0.167406	1002	151	Non-essential	833	0.0920177	1002	83	Non-essential	L-allo-threonine aldolase, PLP-dependent
BW25113_0871	poxB	0	904787	906505	-1	1450	0.153648	1719	238	Non-essential	1374	0.102001	1719	158	Non-essential	pyruvate dehydrogenase (pyruvate oxidase), thiamine triphosphate-binding, FAD-binding
BW25113_0872	hcr	0	906638	907606	-1	990	0.174112	969	152	Non-essential	1001	0.115693	969	101	Non-essential	HCP oxidoreductase, NADH-dependent
BW25113_0873	hcp	0	907618	909270	-1	1400	0.167226	1653	249	Non-essential	1639	0.109469	1653	163	Non-essential	hybrid-cluster [4Fe-2S-2O] protein in anaerobic terminal reductases
BW25113_0874	ybjE	0	909414	910313	-1	2266	0.348148	900	282	Non-essential	2059	0.249383	900	202	Non-essential	putative transporter
BW25113_0875	aqpZ	0	910808	911503	-1	1200	0.253185	696	159	Non-essential	1365	0.19586	696	123	Non-essential	aquaporin Z
BW25113_0876	ybjD	0	911929	913587	1	1840	0.189967	1659	284	Non-essential	1272	0.11505	1659	172	Non-essential	putative OLD family ATP-dependent endonuclease; DUF2813 family protein
BW25113_0877	ybjX	0	913584	914576	-1	1411	0.211173	993	189	Non-essential	795	0.113966	993	102	Non-essential	DUF535 family protein
BW25113_0878	macA	0	914691	915806	1	969	0.138171	1116	139	Non-essential	897	0.109344	1116	110	Non-essential	macrolide transporter subunit, membrane fusion protein (MFP) component
BW25113_0879	macB	0	915803	917749	1	1868	0.188249	1947	330	Non-essential	1637	0.106674	1947	187	Non-essential	fused macrolide transporter subunits of ABC superfamily: ATP-binding component/membrane component
BW25113_0880	cspD	0	917822	918046	-1	309	0.221675	225	45	Non-essential	155	0.0935961	225	19	Non-essential	inhibitor of DNA replication, cold shock protein homolog
BW25113_0881	clpS	0	918369	918689	1	488	0.221453	321	64	Non-essential	151	0.110727	321	32	Non-essential	regulatory protein for ClpA substrate specificity
BW25113_0882	clpA	0	918720	920996	1	3060	0.207704	2277	426	Non-essential	1819	0.10824	2277	222	Non-essential	ATPase and specificity subunit of ClpA-ClpP ATP-dependent serine protease, chaperone activity
BW25113_0883	serW	0	921340	921427	-1	29	0.1125	88	9	Non-essential	9	0.0375	88	3	Ambiguous
BW25113_0884	infA	0	921681	921899	-1	4	0.00502513	219	1	Essential	9	0.0150754	219	3	Essential	translation initiation factor IF-1
BW25113_0885	aat	0	922184	922888	-1	924	0.209449	705	133	Non-essential	658	0.16378	705	104	Non-essential	leucyl/phenylalanyl-tRNA-protein transferase
BW25113_0886	cydC	0	922930	924651	-1	55	0.0109677	1722	17	Essential	20	0.00387097	1722	6	Essential	fused glutathione, cysteine exporter subunits of ABC superfamily: membrane component/ATP-binding component
BW25113_0887	cydD	0	924652	926418	-1	92	0.0113136	1767	18	Essential	34	0.00628536	1767	10	Essential	fused glutathione, cysteine exporter subunits of ABC superfamily: membrane component/ATP-binding component
BW25113_0888	trxB	0	926541	927506	-1	537	0.134483	966	117	Non-essential	387	0.0781609	966	68	Non-essential	thioredoxin reductase, FAD/NAD(P)-binding
BW25113_0889	lrp	0	928051	928545	1	836	0.246085	495	110	Non-essential	127	0.0693512	495	31	Non-essential	leucine-responsive global transcriptional regulator
BW25113_0890	ftsK	0	928680	932669	1	2476	0.128619	3990	462	Non-essential	332	0.0217149	3990	78	Essential	DNA translocase at septal ring sorting daughter chromsomes
BW25113_0891	lolA	0	932828	933439	1	0	0	612	0	Essential	3	0.00362319	612	2	Essential	lipoprotein chaperone
BW25113_0892	rarA	0	933450	934793	1	1284	0.16281	1344	197	Non-essential	1009	0.101653	1344	123	Non-essential	DNA-dependent ATPase involved in processing recombination intermediates at replication forks
BW25113_0893	serS	0	934884	936176	1	0	0	1293	0	Essential	10	0.00515021	1293	6	Essential	seryl-tRNA synthetase, also charges selenocysteinyl-tRNA with serine
BW25113_0894	dmsA	0	936415	938859	1	1947	0.15493	2445	341	Non-essential	1403	0.0890504	2445	196	Non-essential	dimethyl sulfoxide reductase, anaerobic, subunit A
BW25113_0895	dmsB	0	938870	939487	1	450	0.173835	618	97	Non-essential	251	0.0806452	618	45	Non-essential	dimethyl sulfoxide reductase, anaerobic, subunit B
BW25113_0896	dmsC	0	939489	940352	1	1189	0.210797	864	164	Non-essential	806	0.147815	864	115	Non-essential	dimethyl sulfoxide reductase, anaerobic, subunit C
BW25113_0897	ycaC	0	940387	941013	-1	329	0.118584	627	67	Non-essential	445	0.152212	627	86	Non-essential	putative isochorismatase family hydrolase
BW25113_0898	ycaD	0	941327	942475	1	1188	0.163285	1149	169	Non-essential	712	0.115942	1149	120	Non-essential	putative MFS-type transporter
BW25113_0899	ycaM	0	942685	944115	1	1341	0.162917	1431	210	Non-essential	2973	0.264546	1431	341	Non-essential	putative transporter
BW25113_0900	ycaN	0	944116	945024	-1	937	0.155067	909	127	Non-essential	2113	0.236874	909	194	Non-essential	LysR family putative transcriptional regulator
BW25113_0901	ycaK	0	945124	945714	1	749	0.189493	591	101	Non-essential	1930	0.332083	591	177	Non-essential	putative NAD(P)H-dependent oxidoreductase
BW25113_0902	pflA	0	945796	946536	-1	608	0.149925	741	100	Non-essential	592	0.128936	741	86	Non-essential	[formate-C-acetyltransferase 1]-activating enzyme; pyruvate formate-lyase 1-activating enzyme
BW25113_0903	pflB	0	946728	949010	-1	4265	0.262774	2283	540	Non-essential	1553	0.120195	2283	247	Non-essential	formate C-acetyltransferase 1, anaerobic; pyruvate formate-lyase 1
BW25113_0904	focA	0	949065	949922	-1	3501	0.382429	858	296	Non-essential	1729	0.236434	858	183	Non-essential	formate channel
BW25113_0905	ycaO	0	950328	952088	-1	3205	0.274448	1761	435	Non-essential	2237	0.187382	1761	297	Non-essential	ribosomal protein S12 methylthiotransferase accessory factor
BW25113_0906	ycaP	0	952218	952910	1	690	0.1904	693	119	Non-essential	814	0.1552	693	97	Non-essential	UPF0702 family putative inner membrane protein
BW25113_0907	serC	0	953109	954197	1	1521	0.219164	1089	215	Non-essential	833	0.11315	1089	111	Non-essential	3-phosphoserine/phosphohydroxythreonine aminotransferase
BW25113_0908	aroA	0	954268	955551	1	1784	0.228374	1284	264	Non-essential	436	0.0804498	1284	93	Non-essential	5-enolpyruvylshikimate-3-phosphate synthetase
BW25113_0909	ycaL	0	955720	956484	1	970	0.211901	765	146	Non-essential	980	0.150943	765	104	Non-essential	putative peptidase-related chaperone
BW25113_0910	cmk	0	956657	957340	1	72	0.0405844	684	25	Non-essential	0	0	684	0	Essential	cytidylate kinase
BW25113_0911	rpsA	0	957451	959124	1	85	0.015252	1674	23	Essential	312	0.0218833	1674	33	Essential	30S ribosomal subunit protein S1
BW25113_0912	ihfB	0	959284	959568	1	730	0.225681	285	58	Non-essential	54	0.0622568	285	16	Non-essential	integration host factor (IHF), DNA-binding protein, beta subunit
BW25113_0913	ycaI	0	959776	962040	1	2761	0.204512	2265	417	Non-essential	2804	0.196175	2265	400	Non-essential	ComEC family inner membrane protein
BW25113_0914	msbA	0	962077	963825	1	19	0.00444444	1749	7	Essential	27	0.00380952	1749	6	Essential	fused lipid transporter subunits of ABC superfamily: membrane component/ATP-binding component
BW25113_0915	lpxK	0	963822	964808	1	59	0.00899888	987	8	Essential	1	0.00112486	987	1	Essential	lipid A 4'kinase
BW25113_0916	ycaQ	0	964845	966077	1	997	0.160216	1233	178	Non-essential	728	0.0990099	1233	110	Non-essential	DUF1006 family protein with C-terminal wHTH domain
BW25113_0917	ycaR	0	966129	966311	1	0	0	183	0	Essential	0	0	183	0	Essential	peroxide and acid resistance protein, UPF0434 family
BW25113_0918	kdsB	0	966308	967054	1	1	0.00148588	747	1	Essential	12	0.00297177	747	2	Essential	3-deoxy-manno-octulosonate cytidylyltransferase
BW25113_0919	ycbJ	0	967208	968101	1	990	0.193548	894	156	Non-essential	780	0.12531	894	101	Non-essential	protein kinase-like domain protein
BW25113_0920	ycbC	0	968078	968857	-1	498	0.136752	780	96	Non-essential	102	0.0356125	780	25	Ambiguous	DUF218 superfamily protein
BW25113_0921	smtA	0	968993	969778	1	1106	0.20904	786	148	Non-essential	555	0.108757	786	77	Non-essential	putative S-adenosyl-L-methionine-dependent methyltransferase
BW25113_0922	mukF	0	969775	971097	1	2	0.00167926	1323	2	Essential	14	0.00503778	1323	6	Essential	chromosome condensin MukBEF, kleisin-like subunit, binds calcium
BW25113_0923	mukE	0	971078	971782	1	27	0.00787402	705	5	Essential	18	0.00629921	705	4	Essential	chromosome condensin MukBEF, MukE localization factor
BW25113_0924	mukB	0	971782	976242	1	30	0.00323786	4461	13	Essential	39	0.00373599	4461	15	Essential	chromosome condensin MukBEF, ATPase and DNA-binding subunit
BW25113_0925	ldtD	0	976503	978350	1	2014	0.190505	1848	317	Non-essential	2248	0.137019	1848	228	Non-essential	murein L,D-transpeptidase
BW25113_0926	ycbK	0	978531	979079	1	828	0.222222	549	110	Non-essential	232	0.0767677	549	38	Non-essential	M15A protease-related family periplasmic protein
BW25113_0927	ycbL	0	979106	979753	1	659	0.195205	648	114	Non-essential	637	0.136986	648	80	Non-essential	putative metal-binding enzyme
BW25113_0928	aspC	0	979975	981165	-1	767	0.129543	1191	139	Non-essential	429	0.0577819	1191	62	Non-essential	aspartate aminotransferase, PLP-dependent
BW25113_0929	ompF	0	981350	982438	-1	1199	0.171254	1089	168	Non-essential	617	0.100917	1089	99	Non-essential	outer membrane porin 1a (Ia;b;F)
BW25113_0930	asnS	0	983041	984441	-1	0	0	1401	0	Essential	11	0.00317209	1401	4	Essential	asparaginyl tRNA synthetase
BW25113_0931	pncB	0	984610	985812	-1	1385	0.184672	1203	200	Non-essential	2057	0.195753	1203	212	Non-essential	nicotinate phosphoribosyltransferase
BW25113_0932	pepN	0	986078	988690	1	2978	0.18912	2613	445	Non-essential	3055	0.137697	2613	324	Non-essential	aminopeptidase N
BW25113_0933	ssuB	0	988733	989500	-1	521	0.166185	768	115	Non-essential	671	0.101156	768	70	Non-essential	alkanesulfonate transporter subunit
BW25113_0934	ssuC	0	989497	990288	-1	531	0.142857	792	102	Non-essential	583	0.102241	792	73	Non-essential	putative alkanesulfonate transporter subunit
BW25113_0935	ssuD	0	990299	991444	-1	551	0.116279	1146	120	Non-essential	926	0.0697674	1146	72	Non-essential	alkanesulfonate monooxygenase, FMNH(2)-dependent
BW25113_0936	ssuA	0	991441	992400	-1	580	0.113426	960	98	Non-essential	448	0.0787037	960	68	Non-essential	aliphatic sulfonate binding protein, SsuABC ABC transporter
BW25113_0937	ssuE	0	992393	992968	-1	384	0.132692	576	69	Non-essential	286	0.0711538	576	37	Non-essential	NAD(P)H-dependent FMN reductase
BW25113_0938	elfA	0	993324	993863	1	1682	0.419753	540	204	Non-essential	1029	0.300412	540	146	Non-essential	laminin-binding fimbrin subunit
BW25113_0939	elfD	0	993946	994647	1	1849	0.314873	702	199	Non-essential	1633	0.324367	702	205	Non-essential	putative periplasmic pilin chaperone
BW25113_0940	elfC	0	994672	997272	1	5572	0.258437	2601	605	Non-essential	3732	0.183682	2601	430	Non-essential	putative outer membrane fimbrial subunit export usher protein
BW25113_0941	elfG	0	997263	998333	1	2014	0.251813	1071	243	Non-essential	1180	0.163731	1071	158	Non-essential	putative fimbrial-like adhesin protein
BW25113_0942	ycbU	0	998345	998887	1	368	0.151329	543	74	Non-essential	346	0.120654	543	59	Non-essential	putative fimbriae protein
BW25113_0943	ycbV	0	998895	999410	1	626	0.199571	516	93	Non-essential	376	0.109442	516	51	Non-essential	putative fimbrial-like adhesin protein
BW25113_0944	ycbF	0	999403	1000113	1	512	0.129485	711	83	Non-essential	453	0.074883	711	48	Non-essential	putative periplasmic pilin chaperone
BW25113_0945	pyrD	0	1000224	1001234	1	3163	0.300768	1011	274	Non-essential	2039	0.197585	1011	180	Non-essential	dihydro-orotate oxidase, FMN-linked
BW25113_0946	zapC	0	1001408	1001950	1	808	0.224949	543	110	Non-essential	405	0.137014	543	67	Non-essential	FtsZ stabilizer
BW25113_0947	ycbX	0	1001947	1003056	-1	1381	0.186	1110	186	Non-essential	712	0.108	1110	108	Non-essential	6-N-hydroxylaminopurine detoxification oxidoreductase
BW25113_0948	rlmL	0	1003300	1005408	1	2389	0.183781	2109	349	Non-essential	1937	0.11743	2109	223	Non-essential	fused 23S rRNA m(2)G2445 and m(7)G2069 methyltransferase, SAM-dependent
BW25113_0949	uup	0	1005420	1007327	1	1177	0.141444	1908	243	Non-essential	1118	0.0785797	1908	135	Non-essential	putative transporter subunit of ABC superfamily: ATP-binding component
BW25113_0950	pqiA	0	1007457	1008710	1	1077	0.153097	1254	173	Non-essential	1045	0.110619	1254	125	Non-essential	paraquat-inducible, SoxRS-regulated inner membrane protein
BW25113_0951	pqiB	0	1008715	1010355	1	1296	0.140149	1641	207	Non-essential	1089	0.0866622	1641	128	Non-essential	paraquat-inducible, SoxRS-regulated MCE domain protein
BW25113_0952	pqiC	0	1010352	1010915	1	627	0.181102	564	92	Non-essential	219	0.0767717	564	39	Non-essential	DUF330 family putative lipoprotein
BW25113_0953	rmf	0	1011171	1011338	1	212	0.210526	168	32	Non-essential	125	0.111842	168	17	Non-essential	ribosome modulation factor
BW25113_0954	fabA	0	1011408	1011926	-1	0	0	519	0	Essential	14	0.010661	519	5	Essential	beta-hydroxydecanoyl thioester dehydrase
BW25113_0955	ycbZ	0	1011995	1013755	-1	1815	0.182965	1761	290	Non-essential	581	0.0611987	1761	97	Non-essential	putative peptidase
BW25113_0956	matP	0	1013941	1014393	1	266	0.0904645	453	37	Non-essential	16	0.0220049	453	9	Essential	Ter macrodomain organizer matS-binding protein
BW25113_0957	ompA	0	1014469	1015509	-1	1632	0.251868	1041	236	Non-essential	1201	0.160085	1041	150	Non-essential	outer membrane protein A (3a;II*;G;d)
BW25113_0958	sulA	0	1015866	1016375	-1	652	0.204348	510	94	Non-essential	334	0.115217	510	53	Non-essential	SOS cell division inhibitor
BW25113_0959	sxy	0	1016594	1017223	1	936	0.18662	630	106	Non-essential	722	0.153169	630	87	Non-essential	CRP-S-dependent promoter expression factor
BW25113_0960	yccS	0	1017186	1019339	-1	2427	0.208247	2154	404	Non-essential	1760	0.12732	2154	247	Non-essential	putative transporter, FUSC superfamily inner membrane protein, tandem domains
BW25113_0961	yccF	0	1019358	1019804	-1	445	0.171216	447	69	Non-essential	359	0.143921	447	58	Non-essential	DUF307 family inner membrane protein
BW25113_0962	helD	0	1019927	1021981	1	1470	0.137763	2055	255	Non-essential	1599	0.099946	2055	185	Non-essential	DNA helicase IV
BW25113_0963	mgsA	0	1022013	1022471	-1	509	0.216867	459	90	Non-essential	425	0.115663	459	48	Non-essential	methylglyoxal synthase
BW25113_0964	yccT	0	1022567	1023229	-1	669	0.167504	663	100	Non-essential	406	0.115578	663	69	Non-essential	UPF0319 family protein
BW25113_0965	yccU	0	1023402	1023815	1	391	0.176471	414	66	Non-essential	493	0.163102	414	61	Non-essential	putative CoA-binding protein
BW25113_0966	hspQ	0	1023860	1024177	-1	567	0.277778	318	80	Non-essential	397	0.163194	318	47	Non-essential	heat shock protein involved in degradation of mutant DnaA; hemimethylated oriC DNA-binding protein
BW25113_0967	rlmI	0	1024235	1025425	-1	685	0.145387	1191	156	Non-essential	1340	0.148183	1191	159	Non-essential	23S rRNA m(5)C1962 methyltransferase, SAM-dependent
BW25113_0968	yccX	0	1025520	1025798	1	264	0.166008	279	42	Non-essential	214	0.173913	279	44	Non-essential	weak acylphosphatase
BW25113_0969	tusE	0	1025795	1026124	-1	32	0.0436242	330	13	Non-essential	71	0.0436242	330	13	Non-essential	mnm(5)-s(2)U34-tRNA 2-thiolation sulfurtransferase
BW25113_0970	yccA	0	1026215	1026874	-1	1299	0.291246	660	173	Non-essential	575	0.176768	660	105	Non-essential	HflBKC-binding inner membrane protein, UPF0005 family
BW25113_0971	serT	0	1027081	1027168	-1	0	0	88	0	Essential	0	0	88	0	Essential
BW25113_0972	hyaA	0	1027595	1028713	1	1239	0.163528	1119	165	Non-essential	1125	0.132805	1119	134	Non-essential	hydrogenase 1, small subunit
BW25113_0973	hyaB	0	1028710	1030503	1	1514	0.151609	1794	245	Non-essential	1752	0.128713	1794	208	Non-essential	hydrogenase 1, large subunit
BW25113_0974	hyaC	0	1030522	1031229	1	687	0.15674	708	100	Non-essential	714	0.12069	708	77	Non-essential	hydrogenase 1, b-type cytochrome subunit
BW25113_0975	hyaD	0	1031226	1031813	1	530	0.167925	588	89	Non-essential	708	0.139623	588	74	Non-essential	hydrogenase 1 maturation protease
BW25113_0976	hyaE	0	1031810	1032208	1	291	0.152355	399	55	Non-essential	288	0.0969529	399	35	Non-essential	putative HyaA chaperone
BW25113_0977	hyaF	0	1032205	1033062	1	721	0.167959	858	130	Non-essential	790	0.105943	858	82	Non-essential	protein involved in nickel incorporation into hydrogenase-1 proteins
BW25113_0978	cbdA	0	1033196	1034740	1	1355	0.181884	1545	253	Non-essential	1168	0.109274	1545	152	Non-essential	cytochrome bd-II oxidase, subunit I
BW25113_0979	cbdB	0	1034752	1035888	1	1533	0.154146	1137	158	Non-essential	1026	0.0985366	1137	101	Non-essential	cytochrome bd-II oxidase, subunit II
BW25113_4592	cbdX	0	1035901	1035993	1	86	0.211765	93	18	Non-essential	180	0.258824	93	22	Non-essential	putative cytochrome bd-II oxidase subunit
BW25113_0980	appA	0	1036073	1037371	1	915	0.159693	1299	187	Non-essential	792	0.0785653	1299	92	Non-essential	phosphoanhydride phosphorylase
BW25113_0981	etk	0	1037486	1039666	-1	1732	0.15079	2181	296	Non-essential	1105	0.0881304	2181	173	Non-essential	tyrosine-protein kinase, role in O-antigen capsule formation
BW25113_0982	etp	0	1039686	1040132	-1	375	0.176179	447	71	Non-essential	303	0.0818859	447	33	Non-essential	Protein-tyrosine-phosphatase, role in O-antigen capsule formation; dephosphorylates Etk-P
BW25113_0983	gfcE	0	1040120	1041259	-1	853	0.148148	1140	152	Non-essential	415	0.088694	1140	91	Non-essential	putative O-antigen capsule outer membrane auxillary protein export channel
BW25113_0984	gfcD	0	1041305	1043401	-1	1544	0.142403	2097	269	Non-essential	1414	0.0899947	2097	170	Non-essential	putative O-antigen capsule production periplasmic protein
BW25113_0985	gfcC	0	1043401	1044147	-1	761	0.173848	747	117	Non-essential	620	0.0936107	747	63	Non-essential	putative O-antigen capsule production periplasmic protein
BW25113_0986	gfcB	0	1044144	1044788	-1	2260	0.345955	645	201	Non-essential	2689	0.385542	645	224	Non-essential	O-antigen capsule production lipoprotein
BW25113_0987	gfcA	0	1044895	1045200	-1	546	0.275362	306	76	Non-essential	499	0.268116	306	74	Non-essential	O-antigen capsule production threonine-rich inner membrane protein
BW25113_4516	insA	0	1045289	1045564	1	16	0.02	276	5	Essential	15	0.016	276	4	Essential	IS1 repressor TnpA
BW25113_0988	insB1	0	1045483	1045986	1	66	0.0220264	504	10	Essential	14	0.00660793	504	3	Essential	IS1 transposase B
BW25113_0989	cspH	0	1046419	1046631	-1	703	0.331606	213	64	Non-essential	494	0.264249	213	51	Non-essential	stress protein, member of the CspA-family
BW25113_0990	cspG	0	1046917	1047129	1	279	0.196891	213	38	Non-essential	253	0.186528	213	36	Non-essential	cold shock protein homolog, cold-inducible
BW25113_0991	ymcE	0	1047303	1047533	1	143	0.143541	231	30	Non-essential	339	0.15311	231	32	Non-essential	cold shock gene
BW25113_4517	gnsA	0	1047523	1047696	1	77	0.0379747	174	6	Ambiguous	37	0.0696203	174	11	Non-essential	putative phosphatidylethanolamine synthesis regulator
BW25113_0992	yccM	0	1047745	1048818	-1	1118	0.21281	1074	206	Non-essential	1358	0.179752	1074	174	Non-essential	putative 4Fe-4S membrane protein
BW25113_0993	torS	0	1048890	1051634	-1	1546	0.125051	2745	309	Non-essential	1684	0.0870093	2745	215	Non-essential	hybrid sensory histidine kinase in two-component regulatory system with TorR
BW25113_0994	torT	0	1051717	1052745	1	728	0.142395	1029	132	Non-essential	734	0.100324	1029	93	Non-essential	periplasmic sensory protein associated with the TorRS two-component regulatory system
BW25113_0995	torR	0	1052718	1053410	-1	564	0.136	693	85	Non-essential	312	0.072	693	45	Non-essential	response regulator in two-component regulatory system with TorS
BW25113_0996	torC	0	1053540	1054712	1	654	0.117313	1173	124	Non-essential	746	0.0823084	1173	87	Non-essential	trimethylamine N-oxide (TMAO) reductase I, cytochrome c-type subunit
BW25113_0997	torA	0	1054712	1057258	1	1290	0.11208	2547	257	Non-essential	1760	0.0928914	2547	213	Non-essential	trimethylamine N-oxide (TMAO) reductase I, catalytic subunit
BW25113_0998	torD	0	1057255	1057854	1	295	0.1	600	54	Non-essential	385	0.0703704	600	38	Non-essential	TorA-maturation chaperone
BW25113_0999	cbpM	0	1058006	1058311	-1	262	0.137681	306	38	Non-essential	168	0.0978261	306	27	Non-essential	modulator of CbpA co-chaperone
BW25113_1000	cbpA	0	1058311	1059231	-1	455	0.109771	921	91	Non-essential	532	0.0820265	921	68	Non-essential	DnaK co-chaperone; curved DNA-binding protein
BW25113_1001	yccE	0	1059492	1060748	1	343	0.0644307	1257	73	Non-essential	84	0.0220653	1257	25	Essential	uncharacterized protein
BW25113_1002	agp	0	1061041	1062282	1	1235	0.169946	1242	190	Non-essential	788	0.118068	1242	132	Non-essential	glucose-1-phosphatase/inositol phosphatase
BW25113_1003	yccJ	0	1062320	1062547	-1	146	0.145631	228	30	Non-essential	68	0.0436893	228	9	Non-essential	uncharacterized protein
BW25113_1004	wrbA	0	1062568	1063164	-1	633	0.179963	597	97	Non-essential	432	0.133581	597	72	Non-essential	NAD(P)H:quinone oxidoreductase
BW25113_4518	ymdF	0	1063537	1063710	1	142	0.126582	174	20	Non-essential	68	0.107595	174	17	Non-essential	KGG family protein
BW25113_1006	rutG	0	1063967	1065295	-1	985	0.123642	1329	148	Non-essential	882	0.101921	1329	122	Non-essential	pyrimidine permease
BW25113_1007	rutF	0	1065316	1065810	-1	337	0.120805	495	54	Non-essential	405	0.0917226	495	41	Non-essential	flavin:NADH reductase
BW25113_1008	rutE	0	1065821	1066411	-1	365	0.11257	591	60	Non-essential	515	0.0712946	591	38	Non-essential	putative malonic semialdehyde reductase
BW25113_1009	rutD	0	1066421	1067221	-1	551	0.152566	801	110	Non-essential	982	0.106796	801	77	Non-essential	putative aminoacrylate hydrolase, reactive intermediate detoxification
BW25113_1010	rutC	0	1067229	1067615	-1	239	0.100287	387	35	Non-essential	224	0.0744986	387	26	Non-essential	putative aminoacrylate deaminase, reactive intermediate detoxification; weak enamine/imine deaminase activity
BW25113_1011	rutB	0	1067627	1068319	-1	383	0.0912	693	57	Non-essential	358	0.0624	693	39	Non-essential	ureidoacrylate amidohydrolase
BW25113_1012	rutA	0	1068319	1069467	-1	568	0.103382	1149	107	Non-essential	738	0.0618357	1149	64	Non-essential	pyrimidine oxygenase, FMN-dependent
BW25113_1013	rutR	0	1069698	1070336	1	344	0.112652	639	65	Non-essential	314	0.0814558	639	47	Non-essential	rut operon transcriptional repressor for
BW25113_1014	putA	0	1070376	1074338	-1	3014	0.129801	3963	463	Non-essential	4353	0.101205	3963	361	Non-essential	fused DNA-binding transcriptional regulator/proline dehydrogenase/pyrroline-5-carboxylate dehydrogenase
BW25113_1015	putP	0	1074761	1076269	1	1405	0.164091	1509	223	Non-essential	1727	0.154525	1509	210	Non-essential	proline:sodium symporter
BW25113_4490	efeU	0	1076812	1077641	1	395	0.112299	830	84	Non-essential	540	0.0895722	830	67	Non-essential	pseudogene
BW25113_1018	efeO	0	1077699	1078826	1	709	0.115157	1128	117	Non-essential	438	0.0688976	1128	70	Non-essential	inactive ferrous ion transporter EfeUOB
BW25113_1019	efeB	0	1078832	1080103	1	792	0.112565	1272	129	Non-essential	593	0.065445	1272	75	Non-essential	deferrrochelatase, periplasmic
BW25113_1020	phoH	0	1080448	1081512	1	684	0.13243	1065	127	Non-essential	449	0.0688217	1065	66	Non-essential	ATP-binding protein; putative PhoH family P-loop ATPase
BW25113_1021	pgaD	0	1081562	1081975	-1	1319	0.28877	414	108	Non-essential	1273	0.229947	414	86	Non-essential	biofilm PGA synthase PgaCD, regulatory subunit; c-di-GMP-stimulated activity and dimerization
BW25113_1022	pgaC	0	1081977	1083302	-1	4869	0.347571	1326	415	Non-essential	3611	0.341709	1326	408	Non-essential	biofilm PGA synthase PgaCD, catalytic subunit; poly-beta-1,6-N-acetyl-D-glucosamine synthase; c-di-GMP-stimulated activity and dimerization
BW25113_1023	pgaB	0	1083295	1085313	-1	4074	0.234744	2019	427	Non-essential	2892	0.196262	2019	357	Non-essential	poly-beta-1,6-N-acetyl-D-glucosamine (PGA) N-deacetylase outer membrane export lipoprotein
BW25113_1024	pgaA	0	1085322	1087745	-1	9745	0.31439	2424	686	Non-essential	7744	0.297892	2424	650	Non-essential	biofilm adhesin polysaccharide PGA secretin; OM porin; poly-beta-1,6-N-acetyl-D-glucosamine export protein
BW25113_1025	ycdT	0	1088332	1089690	1	1492	0.178776	1359	219	Non-essential	932	0.116735	1359	143	Non-essential	diguanylate cyclase, membrane-anchored
BW25113_1026	insF1	0	1089731	1090597	-1	119	0.00768246	867	6	Essential	44	0.00768246	867	6	Essential	IS3 transposase B
BW25113_1027	insE1	0	1090594	1090893	-1	0	0	300	0	Essential	0	0	300	0	Essential	IS3 transposase A
BW25113_1028	ymdE	0	1090961	1091302	1	579	0.233766	342	72	Non-essential	602	0.178571	342	55	Non-essential	pseudogene
BW25113_1029	ycdU	0	1091299	1092285	1	2464	0.27784	987	247	Non-essential	1657	0.241845	987	215	Non-essential	putative inner membrane protein
BW25113_1032	serX	0	1093021	1093108	-1	150	0.1	88	8	Non-essential	25	0.0375	88	3	Ambiguous
BW25113_1033	ghrA	0	1093342	1094280	1	513	0.11098	939	94	Non-essential	391	0.0991736	939	84	Non-essential	glyoxylate/hydroxypyruvate reductase A
BW25113_1034	ycdX	0	1094335	1095072	1	977	0.213213	738	142	Non-essential	841	0.133634	738	89	Non-essential	alkaline phosphatase
BW25113_1035	ycdY	0	1095096	1095650	1	561	0.189621	555	95	Non-essential	538	0.115768	555	58	Non-essential	redox enzyme maturation protein (REMP) chaperone for YcdX
BW25113_1036	ycdZ	0	1095752	1096243	1	492	0.20045	492	89	Non-essential	256	0.123874	492	55	Non-essential	DUF1097 family inner membrane protein
BW25113_1037	csgG	0	1096307	1097140	-1	1317	0.232713	834	175	Non-essential	1231	0.166223	834	125	Non-essential	curli production assembly/transport outer membrane lipoprotein
BW25113_1038	csgF	0	1097167	1097583	-1	740	0.251989	417	95	Non-essential	336	0.0928382	417	35	Non-essential	curli nucleation outer membrane protein
BW25113_1039	csgE	0	1097608	1097997	-1	811	0.267045	390	94	Non-essential	489	0.207386	390	73	Non-essential	curlin secretion specificity factor
BW25113_1040	csgD	0	1098002	1098652	-1	817	0.204429	651	120	Non-essential	433	0.102215	651	60	Non-essential	csgBAC operon transcriptional regulator
BW25113_1041	csgB	0	1099407	1099862	1	998	0.274272	456	113	Non-essential	627	0.252427	456	104	Non-essential	curlin nucleator protein, minor subunit in curli complex
BW25113_1042	csgA	0	1099903	1100358	1	1414	0.351942	456	145	Non-essential	1132	0.383495	456	158	Non-essential	curlin subunit, amyloid curli fibers, cryptic
BW25113_1043	csgC	0	1100417	1100749	1	865	0.322259	333	97	Non-essential	621	0.30897	333	93	Non-essential	curli assembly protein
BW25113_1044	ymdA	0	1100870	1101181	1	1012	0.269504	312	76	Non-essential	820	0.351064	312	99	Non-essential	uncharacterized protein
BW25113_1045	ymdB	0	1101276	1101809	1	409	0.155602	534	75	Non-essential	307	0.0954357	534	46	Non-essential	O-acetyl-ADP-ribose deacetylase; RNase III inhibitor during cold shock; putative cardiolipin synthase C regulatory subunit
BW25113_1046	clsC	0	1101811	1103232	1	2224	0.201563	1422	258	Non-essential	1495	0.128906	1422	165	Non-essential	stationary phase cardiolipin synthase 3
BW25113_1047	opgC	0	1103240	1104397	-1	3888	0.33046	1158	345	Non-essential	3153	0.326628	1158	341	Non-essential	osmoregulated periplasmic glucan succinylation membrane protein
BW25113_1048	opgG	0	1104791	1106326	1	1353	0.157514	1536	218	Non-essential	5	0.00216763	1536	3	Essential	osmoregulated periplasmic glucan (OPG) biosynthesis periplasmic protein
BW25113_1049	opgH	0	1106319	1108862	1	2293	0.179913	2544	412	Non-essential	21	0.00349345	2544	8	Essential	membrane glycosyltransferase; nutrient-dependent cell size regulator, FtsZ assembly antagonist
BW25113_1050	yceK	0	1109035	1109262	1	193	0.194175	228	40	Non-essential	194	0.121359	228	25	Non-essential	outer membrane integrity lipoprotein
BW25113_1051	msyB	0	1109263	1109637	-1	189	0.141593	375	48	Non-essential	193	0.0884956	375	30	Non-essential	multicopy suppressor of secY and secA
BW25113_1053	mdtG	0	1109720	1110946	-1	801	0.123077	1227	136	Non-essential	604	0.0941176	1227	104	Non-essential	putative drug efflux system protein
BW25113_1054	lpxL	0	1111118	1112038	-1	6	0.00120627	921	1	Essential	4	0.00361882	921	3	Essential	lauryl-acyl carrier protein (ACP)-dependent acyltransferase
BW25113_1055	yceA	0	1112263	1113315	1	861	0.168599	1053	160	Non-essential	718	0.107482	1053	102	Non-essential	putative rhodanese-related sulfurtransferase
BW25113_1056	yceI	0	1113357	1113932	-1	955	0.225	576	117	Non-essential	796	0.192308	576	100	Non-essential	secreted protein
BW25113_1057	yceJ	0	1113936	1114502	-1	793	0.193738	567	99	Non-essential	960	0.191781	567	98	Non-essential	putative cytochrome b561
BW25113_1058	yceO	0	1114763	1114903	-1	115	0.181102	141	23	Non-essential	57	0.141732	141	18	Non-essential	uncharacterized protein
BW25113_1059	solA	0	1114924	1116042	-1	1796	0.199207	1119	201	Non-essential	1266	0.180377	1119	182	Non-essential	N-methyltryptophan oxidase, FAD-binding
BW25113_1060	bssS	0	1116157	1116411	-1	784	0.350649	255	81	Non-essential	433	0.290043	255	67	Non-essential	biofilm regulator
BW25113_1061	dinI	0	1116698	1116943	-1	372	0.252252	246	56	Non-essential	64	0.0990991	246	22	Non-essential	DNA damage-inducible protein I
BW25113_1062	pyrC	0	1117017	1118063	-1	729	0.149523	1047	141	Non-essential	606	0.0922587	1047	87	Non-essential	dihydro-orotase
BW25113_1063	yceB	0	1118169	1118729	-1	510	0.190099	561	96	Non-essential	368	0.120792	561	61	Non-essential	lipoprotein, DUF1439 family
BW25113_1064	grxB	0	1118863	1119510	-1	441	0.138699	648	81	Non-essential	315	0.0684932	648	40	Non-essential	glutaredoxin 2 (Grx2)
BW25113_1065	mdtH	0	1119574	1120782	-1	1251	0.168044	1209	183	Non-essential	1235	0.142332	1209	155	Non-essential	multidrug resistance efflux transporter conferring overexpression resistance to norfloxacin and enoxacin
BW25113_1066	rimJ	0	1121018	1121602	1	891	0.27704	585	146	Non-essential	570	0.163188	585	86	Non-essential	ribosomal-protein-S5-alanine N-acetyltransferase
BW25113_1067	yceH	0	1121613	1122260	1	518	0.166096	648	97	Non-essential	434	0.116438	648	68	Non-essential	UPF0502 family protein
BW25113_1068	yceM	0	1122262	1123185	1	800	0.157452	924	131	Non-essential	942	0.128606	924	107	Non-essential	putative oxidoreductase
BW25113_1069	murJ	0	1123295	1124830	1	8	0.00216763	1536	3	Essential	18	0.00650289	1536	9	Essential	putative peptidoglycan lipid II flippase
BW25113_1070	flgN	0	1124870	1125286	-1	373	0.145889	417	55	Non-essential	344	0.132626	417	50	Non-essential	export chaperone for FlgK and FlgL
BW25113_1071	flgM	0	1125291	1125584	-1	207	0.109023	294	29	Non-essential	83	0.056391	294	15	Non-essential	anti-sigma factor for FliA (sigma 28)
BW25113_1072	flgA	0	1125660	1126319	-1	450	0.141414	660	84	Non-essential	371	0.0875421	660	52	Non-essential	assembly protein for flagellar basal-body periplasmic P ring
BW25113_1073	flgB	0	1126474	1126890	1	193	0.116711	417	44	Non-essential	342	0.114058	417	43	Non-essential	flagellar component of cell-proximal portion of basal-body rod
BW25113_1074	flgC	0	1126894	1127298	1	372	0.186301	405	68	Non-essential	339	0.147945	405	54	Non-essential	flagellar component of cell-proximal portion of basal-body rod
BW25113_1075	flgD	0	1127310	1128005	1	513	0.140127	696	88	Non-essential	564	0.106688	696	67	Non-essential	flagellar hook assembly protein
BW25113_1076	flgE	0	1128030	1129238	1	913	0.142332	1209	155	Non-essential	1142	0.126722	1209	138	Non-essential	flagellar hook protein
BW25113_1077	flgF	0	1129258	1130013	1	398	0.123167	756	84	Non-essential	775	0.0909091	756	62	Non-essential	flagellar component of cell-proximal portion of basal-body rod
BW25113_1078	flgG	0	1130185	1130967	1	571	0.133333	783	94	Non-essential	943	0.126241	783	89	Non-essential	flagellar component of cell-distal portion of basal-body rod
BW25113_1079	flgH	0	1131020	1131718	1	504	0.150555	699	95	Non-essential	486	0.0871632	699	55	Non-essential	flagellar protein of basal-body outer-membrane L ring
BW25113_1080	flgI	0	1131730	1132827	1	787	0.137374	1098	136	Non-essential	870	0.112121	1098	111	Non-essential	putative flagellar basal body protein
BW25113_1081	flgJ	0	1132827	1133768	1	584	0.128538	942	109	Non-essential	842	0.110849	942	94	Non-essential	flagellar rod assembly protein and murein hydrolase; flagellum-specific muramidase
BW25113_1082	flgK	0	1133834	1135477	1	909	0.117568	1644	174	Non-essential	1051	0.0932432	1644	138	Non-essential	flagellar hook-filament junction protein 1
BW25113_1083	flgL	0	1135489	1136442	1	631	0.12907	954	111	Non-essential	805	0.119767	954	103	Non-essential	flagellar hook-filament junction protein
BW25113_1084	rne	0	1136638	1139823	-1	1326	0.0819386	3186	235	Non-essential	687	0.0247559	3186	71	Essential	fused ribonucleaseE: endoribonuclease/RNA-binding protein/RNA degradosome binding protein
BW25113_1085	yceQ	0	1139958	1140278	1	82	0.0726644	321	21	Non-essential	26	0.0103806	321	3	Essential	uncharacterized protein
BW25113_1086	rluC	0	1140396	1141355	1	1035	0.202546	960	175	Non-essential	462	0.0891204	960	77	Non-essential	23S rRNA pseudouridine(955,2504,2580) synthase
BW25113_1087	yceF	0	1141467	1142051	-1	935	0.210626	585	111	Non-essential	740	0.16888	585	89	Non-essential	Maf-like protein
BW25113_4418	psrD	0	1142045	1142213	1	88	0.111111	169	17	Non-essential	226	0.150327	169	23	Non-essential
BW25113_1088	yceD	0	1142250	1142771	1	485	0.151064	522	71	Non-essential	395	0.138298	522	65	Non-essential	DUF177 family protein
BW25113_1089	rpmF	0	1142823	1142996	1	30	0.056962	174	9	Non-essential	26	0.0253165	174	4	Essential	50S ribosomal subunit protein L32
BW25113_1090	plsX	0	1143077	1144147	1	757	0.151295	1071	146	Non-essential	1833	0.15544	1071	150	Non-essential	putative phosphate acyltransferase
BW25113_1091	fabH	0	1144215	1145168	1	13	0.00581395	954	5	Essential	8	0.00348837	954	3	Essential	3-oxoacyl-[acyl-carrier-protein] synthase III
BW25113_1092	fabD	0	1145184	1146113	1	68	0.00954654	930	8	Essential	109	0.0071599	930	6	Essential	malonyl-CoA-[acyl-carrier-protein] transacylase
BW25113_1093	fabG	0	1146126	1146860	1	20	0.00603318	735	4	Essential	1	0.0015083	735	1	Essential	3-oxoacyl-[acyl-carrier-protein] reductase
BW25113_1094	acpP	0	1147071	1147307	1	6	0.00465116	237	1	Essential	0	0	237	0	Essential	acyl carrier protein (ACP)
BW25113_1095	fabF	0	1147395	1148636	1	1393	0.198569	1242	222	Non-essential	3270	0.241503	1242	270	Non-essential	3-oxoacyl-[acyl-carrier-protein] synthase II
BW25113_1096	pabC	0	1148756	1149565	1	606	0.147945	810	108	Non-essential	444	0.127397	810	93	Non-essential	4-amino-4-deoxychorismate lyase component of para-aminobenzoate synthase multienzyme complex
BW25113_1097	yceG	0	1149568	1150590	1	809	0.152009	1023	140	Non-essential	1077	0.134636	1023	124	Non-essential	septation protein, ampicillin sensitivity
BW25113_1098	tmk	0	1150580	1151221	1	1	0.0017301	642	1	Essential	18	0.00692042	642	4	Essential	thymidylate kinase
BW25113_1099	holB	0	1151218	1152222	1	16	0.00220994	1005	2	Essential	41	0.00441989	1005	4	Essential	DNA polymerase III, delta prime subunit
BW25113_1100	ycfH	0	1152233	1153030	1	920	0.191667	798	138	Non-essential	746	0.152778	798	110	Non-essential	putative DNase
BW25113_1101	ptsG	0	1153325	1154758	1	1684	0.190402	1434	246	Non-essential	674	0.0936533	1434	121	Non-essential	fused glucose-specific PTS enzymes: IIB component/IIC component
BW25113_1102	fhuE	0	1154818	1157007	-1	2176	0.172921	2190	341	Non-essential	2006	0.134381	2190	265	Non-essential	ferric-rhodotorulic acid outer membrane transporter
BW25113_1103	hinT	0	1157341	1157700	1	274	0.157407	360	51	Non-essential	165	0.058642	360	19	Non-essential	purine nucleoside phosphoramidase, dadA activator protein
BW25113_1104	ycfL	0	1157703	1158080	1	289	0.169591	378	58	Non-essential	258	0.114035	378	39	Non-essential	uncharacterized protein
BW25113_1105	lpoB	0	1158094	1158735	1	522	0.185121	642	107	Non-essential	205	0.067474	642	39	Non-essential	OM lipoprotein stimulator of MrcB transpeptidase
BW25113_1106	thiK	0	1158716	1159540	1	586	0.122476	825	91	Non-essential	515	0.0982503	825	73	Non-essential	thiamine kinase
BW25113_1107	nagZ	0	1159551	1160576	1	603	0.12987	1026	120	Non-essential	533	0.0876623	1026	81	Non-essential	beta N-acetyl-glucosaminidase
BW25113_1108	ycfP	0	1160599	1161141	1	382	0.130879	543	64	Non-essential	197	0.0879346	543	43	Non-essential	putative UPF0227 family esterase
BW25113_1109	ndh	0	1161541	1162845	1	823	0.123404	1305	145	Non-essential	1409	0.131915	1305	155	Non-essential	respiratory NADH dehydrogenase 2/cupric reductase
BW25113_1110	ycfJ	0	1163055	1163594	1	524	0.193416	540	94	Non-essential	351	0.100823	540	49	Non-essential	uncharacterized protein
BW25113_1111	ycfQ	0	1163656	1164288	-1	255	0.110333	633	63	Non-essential	123	0.0542907	633	31	Non-essential	repressor for bhsA(ycfR)
BW25113_1112	bhsA	0	1164529	1164786	1	138	0.0897436	258	21	Non-essential	56	0.042735	258	10	Non-essential	biofilm, cell surface and signaling protein
BW25113_1113	ldtC	0	1164868	1165830	-1	657	0.146482	963	127	Non-essential	786	0.0911188	963	79	Non-essential	L,D-transpeptidase linking Lpp to murein
BW25113_1114	mfd	0	1165974	1169420	-1	2744	0.1563	3447	485	Non-essential	2175	0.0837899	3447	260	Non-essential	transcription-repair coupling factor
BW25113_1115	ycfT	0	1169548	1170621	-1	910	0.16219	1074	157	Non-essential	523	0.0909091	1074	88	Non-essential	inner membrane protein
BW25113_1116	lolC	0	1170883	1172082	1	7	0.00185185	1200	2	Essential	5	0.00277778	1200	3	Essential	lipoprotein-releasing system transmembrane protein
BW25113_1117	lolD	0	1172075	1172776	1	0	0	702	0	Essential	9	0.00474684	702	3	Essential	outer membrane-specific lipoprotein transporter subunit
BW25113_1118	lolE	0	1172776	1174020	1	7	0.00267618	1245	3	Essential	2	0.00178412	1245	2	Essential	lipoprotein-releasing system transmembrane protein
BW25113_1119	nagK	0	1174049	1174960	1	408	0.10219	912	84	Non-essential	546	0.0729927	912	60	Non-essential	N-acetyl-D-glucosamine kinase
BW25113_1120	cobB	0	1175087	1175815	1	324	0.0943683	729	62	Non-essential	258	0.04414	729	29	Non-essential	deacetylase of acs and cheY, chemotaxis regulator
BW25113_1121	ycfZ	0	1175935	1176723	-1	821	0.164557	789	117	Non-essential	906	0.154712	789	110	Non-essential	inner membrane protein
BW25113_1122	ymfA	0	1176720	1177181	-1	713	0.213942	462	89	Non-essential	597	0.213942	462	89	Non-essential	DUF3592 family inner membrane protein
BW25113_1123	potD	0	1177239	1178285	-1	774	0.14316	1047	135	Non-essential	1222	0.16755	1047	158	Non-essential	polyamine transporter subunit
BW25113_1124	potC	0	1178282	1179076	-1	336	0.110181	795	79	Non-essential	640	0.122734	795	88	Non-essential	polyamine transporter subunit
BW25113_1125	potB	0	1179073	1179900	-1	495	0.120643	828	90	Non-essential	1169	0.183646	828	137	Non-essential	polyamine transporter subunit
BW25113_1126	potA	0	1179914	1181050	-1	625	0.105366	1137	108	Non-essential	1113	0.110244	1137	113	Non-essential	polyamine transporter subunit
BW25113_1127	pepT	0	1181300	1182526	1	834	0.129412	1227	143	Non-essential	497	0.0714932	1227	79	Non-essential	peptidase T
BW25113_1128	roxA	0	1182575	1183696	-1	842	0.142574	1122	144	Non-essential	499	0.0792079	1122	80	Non-essential	50S ribosomal protein L16 arginine hydroxylase; 2-oxoglutarate oxygenase
BW25113_1129	phoQ	0	1183772	1185232	-1	1390	0.154373	1461	203	Non-essential	1038	0.113308	1461	149	Non-essential	sensory histidine kinase in two-component regulatory system with PhoP
BW25113_1130	phoP	0	1185232	1185903	-1	704	0.183168	672	111	Non-essential	1198	0.239274	672	145	Non-essential	response regulator in two-component regulatory system with PhoQ
BW25113_1131	purB	0	1186072	1187442	-1	28	0.00647773	1371	8	Essential	7	0.00242915	1371	3	Essential	adenylosuccinate lyase
BW25113_1132	hflD	0	1187446	1188087	-1	185	0.0778547	642	45	Non-essential	125	0.0294118	642	17	Ambiguous	putative lysogenization regulator
BW25113_1133	mnmA	0	1188123	1189229	-1	146	0.0361083	1107	36	Ambiguous	307	0.0521565	1107	52	Non-essential	tRNA(Gln,Lys,Glu) U34 2-thiouridylase, first step in mnm(5)-s(2)U34-tRNA synthesis
BW25113_1134	nudJ	0	1189283	1189744	-1	244	0.108173	462	45	Non-essential	255	0.0721154	462	30	Non-essential	bifunctional thiamine pyrimidine pyrophosphate hydrolase/ thiamine pyrophosphate hydrolase
BW25113_1135	rluE	0	1189754	1190407	-1	378	0.127119	654	75	Non-essential	425	0.0898305	654	53	Non-essential	23S rRNA pseudouridine(2457) synthase
BW25113_1136	icd	0	1190579	1191829	1	389	0.0638864	1251	72	Non-essential	191	0.0346051	1251	39	Ambiguous	e14 prophage; isocitrate dehydrogenase, specific for NADP+
BW25113_1137	ymfD	0	1192323	1192988	-1	90	0.0383333	666	23	Ambiguous	73	0.0316667	666	19	Ambiguous	e14 prophage; putative SAM-dependent methyltransferase
BW25113_1138	ymfE	0	1192989	1193693	-1	80	0.0267717	705	17	Essential	14	0.00787402	705	5	Essential	e14 prophage; putative inner membrane protein
BW25113_1139	lit	0	1194151	1195044	1	1611	0.174938	894	141	Non-essential	642	0.143921	894	116	Non-essential	e14 prophage; cell death peptidase, inhibitor of T4 late gene expression
BW25113_1140	intE	0	1195135	1196262	-1	2452	0.268701	1128	273	Non-essential	1836	0.247047	1128	251	Non-essential	e14 prophage; putative integrase
BW25113_1141	xisE	0	1196243	1196488	-1	362	0.243243	246	54	Non-essential	300	0.198198	246	44	Non-essential	e14 prophage; putative excisionase
BW25113_1143	ymfI	0	1196953	1197294	1	180	0.126623	342	39	Non-essential	135	0.0324675	342	10	Ambiguous	e14 prophage; uncharacterized protein
BW25113_1144	ymfJ	0	1197232	1197540	-1	202	0.154122	309	43	Non-essential	140	0.0501792	309	14	Non-essential	e14 prophage; uncharacterized protein
BW25113_1145	cohE	0	1197715	1198389	-1	27	0.00821018	675	5	Essential	12	0.00985222	675	6	Essential	e14 prophage; repressor protein phage e14
BW25113_1146	croE	0	1198480	1198680	1	147	0.110497	201	20	Non-essential	40	0.0607735	201	11	Non-essential	e14 prophage; putative DNA-binding transcriptional regulator
BW25113_1147	ymfL	0	1198724	1199281	1	395	0.109127	558	55	Non-essential	252	0.113095	558	57	Non-essential	e14 prophage; putative DNA-binding transcriptional regulator
BW25113_1148	ymfM	0	1199278	1199616	1	206	0.153094	339	47	Non-essential	214	0.0846906	339	26	Non-essential	e14 prophage; uncharacterized protein
BW25113_4692	oweE	0	1199626	1199859	1	160	0.15566	234	33	Non-essential	131	0.0896226	234	19	Non-essential	pseudogene
BW25113_4693	aaaE	0	1199860	1200993	1	871	0.144814	1134	148	Non-essential	914	0.109589	1134	112	Non-essential	pseudogene
BW25113_1150	ymfR	0	1201005	1201187	1	72	0.133333	183	22	Non-essential	158	0.133333	183	22	Non-essential	e14 prophage; uncharacterized protein
BW25113_1151	beeE	0	1201187	1201598	1	253	0.120968	412	45	Non-essential	396	0.0913978	412	34	Non-essential	pseudogene
BW25113_1152	jayE	0	1201599	1202378	1	456	0.118234	780	83	Non-essential	686	0.112536	780	79	Non-essential	pseudogene
BW25113_1153	ymfQ	0	1202369	1202953	1	321	0.129032	585	68	Non-essential	532	0.0872865	585	46	Non-essential	prohage e14 tail protein homolog
BW25113_1154	stfP	0	1202957	1203586	1	1534	0.253521	630	144	Non-essential	918	0.169014	630	96	Non-essential	e14 prophage; uncharacterized protein
BW25113_1155	tfaP	0	1203588	1204001	1	1741	0.280749	414	105	Non-essential	919	0.312834	414	117	Non-essential	e14 prophage; uncharacterized protein
BW25113_1156	tfaE	0	1203973	1204575	-1	2353	0.370166	603	201	Non-essential	1855	0.270718	603	147	Non-essential	e14 prophage; putative tail fiber assembly protein
BW25113_1157	stfE	0	1204575	1205075	-1	1275	0.288248	501	130	Non-essential	977	0.337029	501	152	Non-essential	pseudogene
BW25113_1158	pinE	0	1205141	1205695	1	915	0.235529	555	118	Non-essential	1048	0.217565	555	109	Non-essential	e14 prophage; site-specific DNA recombinase
BW25113_1159	mcrA	0	1205802	1206635	1	1425	0.191489	834	144	Non-essential	654	0.0984043	834	74	Non-essential	putative 5-methylcytosine/5-hydroxymethylcytosine-specific restriction nuclease; 5-methylcytosine DNA binding protein; e14 prophage gene
BW25113_4519	icdC	0	1206869	1207033	1	272	0.248322	165	37	Non-essential	64	0.0939597	165	14	Non-essential	pseudogene
BW25113_1160	iraM	0	1207136	1207459	-1	23	0.0273973	324	8	Essential	16	0.0136986	324	4	Essential	RpoS stabilzer during Mg starvation, anti-RssB factor
BW25113_1161	ycgX	0	1208159	1208563	-1	334	0.112329	405	41	Non-essential	171	0.126027	405	46	Non-essential	DUF1398 family protein
BW25113_1162	bluR	0	1208784	1209515	-1	1147	0.240909	732	159	Non-essential	1014	0.231818	732	153	Non-essential	repressor of blue light-responsive genes
BW25113_1163	bluF	0	1209720	1210931	-1	3917	0.349817	1212	382	Non-essential	1774	0.234432	1212	256	Non-essential	anti-repressor for YcgE, blue light-responsive; FAD-binding; has c-di-GMP phosphodiesterase-like EAL domain, but does not degrade c-di-GMP
BW25113_1164	ycgZ	0	1211245	1211481	1	416	0.209302	237	45	Non-essential	232	0.0604651	237	13	Non-essential	RcsB connector protein for regulation of biofilm and acid-resistance
BW25113_1165	ymgA	0	1211524	1211796	1	351	0.125506	273	31	Non-essential	376	0.0769231	273	19	Non-essential	RcsB connector protein for regulation of biofilm
BW25113_1166	ariR	0	1211825	1212091	1	158	0.0912863	267	22	Non-essential	63	0.0497925	267	12	Non-essential	RcsB connector protein for regulation of biofilm and acid-resistance
BW25113_1167	ymgC	0	1212204	1212452	1	176	0.128889	249	29	Non-essential	37	0.0666667	249	15	Non-essential	Blue light, low temperature and stress induced protein
BW25113_1168	ycgG	0	1212784	1214307	1	3282	0.261662	1524	359	Non-essential	2028	0.180758	1524	248	Non-essential	putative membrane-anchored cyclic-di-GMP phosphodiesterase
BW25113_4520	ymgF	0	1214439	1214657	1	542	0.286432	219	57	Non-essential	387	0.266332	219	53	Non-essential	inner membrane division septum protein
BW25113_4491	ycgH	0	1215057	1217704	1	2090	0.135067	2648	322	Non-essential	1622	0.116191	2648	277	Non-essential	pseudogene
BW25113_1171	ymgD	0	1217761	1218090	-1	355	0.161074	330	48	Non-essential	418	0.255034	330	76	Non-essential	uncharacterized protein
BW25113_1172	ymgG	0	1218100	1218444	-1	762	0.302251	345	94	Non-essential	642	0.257235	345	80	Non-essential	UPF0757 family protein
BW25113_4593	ymgI	0	1218446	1218619	-1	90	0.107595	174	17	Non-essential	82	0.0632911	174	10	Non-essential	uncharacterized protein
BW25113_4594	ymgJ	0	1218720	1218905	1	289	0.184524	186	31	Non-essential	227	0.261905	186	44	Non-essential	uncharacterized protein
BW25113_4521	ycgI	0	1219020	1219363	1	397	0.167742	344	52	Non-essential	321	0.151613	344	47	Non-essential	pseudogene
BW25113_1174	minE	0	1219735	1220001	-1	44	0.0539419	267	13	Non-essential	48	0.033195	267	8	Ambiguous	cell division topological specificity factor
BW25113_1175	minD	0	1220005	1220817	-1	878	0.181446	813	133	Non-essential	152	0.0518417	813	38	Non-essential	membrane ATPase of the MinC-MinD-MinE system
BW25113_1176	minC	0	1220841	1221536	-1	657	0.151274	696	95	Non-essential	207	0.0636943	696	40	Non-essential	cell division inhibitor
BW25113_1177	ycgJ	0	1222056	1222424	1	688	0.237237	369	79	Non-essential	589	0.204204	369	68	Non-essential	uncharacterized protein
BW25113_1178	pliG	0	1222527	1222928	-1	833	0.30663	402	111	Non-essential	848	0.364641	402	132	Non-essential	periplasmic inhibitor of g-type lysozyme
BW25113_1179	ycgL	0	1223170	1223463	1	128	0.116541	294	31	Non-essential	83	0.0526316	294	14	Non-essential	UPF0745 family protein
BW25113_1180	ycgM	0	1223535	1224194	1	403	0.138047	660	82	Non-essential	346	0.0925926	660	55	Non-essential	putative isomerase/hydrolase
BW25113_1181	ycgN	0	1224271	1224732	1	944	0.286058	462	119	Non-essential	717	0.211538	462	88	Non-essential	UPF0153 family cysteine cluster protein
BW25113_1182	hlyE	0	1224939	1225850	-1	465	0.108273	912	89	Non-essential	271	0.0620438	912	51	Non-essential	hemolysin E
BW25113_1183	umuD	0	1226223	1226642	1	268	0.161376	420	61	Non-essential	253	0.0820106	420	31	Non-essential	DNA polymerase V, subunit D
BW25113_1184	umuC	0	1226642	1227910	1	589	0.0918635	1269	105	Non-essential	438	0.0586177	1269	67	Non-essential	DNA polymerase V, subunit C
BW25113_1185	dsbB	0	1227956	1228486	-1	344	0.129436	531	62	Non-essential	292	0.091858	531	44	Non-essential	oxidoreductase that catalyzes reoxidation of DsbA protein disulfide isomerase I
BW25113_1186	nhaB	0	1228632	1230173	-1	1192	0.134726	1542	187	Non-essential	655	0.0605187	1542	84	Non-essential	sodium:proton antiporter
BW25113_1187	fadR	0	1230394	1231113	1	997	0.21142	720	137	Non-essential	1884	0.200617	720	130	Non-essential	fatty acid metabolism regulon transcriptional regulator
BW25113_1188	ycgB	0	1231165	1232697	-1	975	0.125272	1533	173	Non-essential	867	0.1021	1533	141	Non-essential	SpoVR family stationary phase protein
BW25113_1189	dadA	0	1233027	1234325	1	508	0.0990606	1299	116	Non-essential	1002	0.11187	1299	131	Non-essential	D-amino acid dehydrogenase
BW25113_1190	dadX	0	1234335	1235405	1	644	0.109845	1071	106	Non-essential	939	0.0901554	1071	87	Non-essential	alanine racemase, catabolic, PLP-binding
BW25113_1191	cvrA	0	1235791	1237527	-1	1667	0.186581	1737	292	Non-essential	1605	0.115655	1737	181	Non-essential	putative cation/proton antiporter
BW25113_1192	ldcA	0	1237622	1238536	-1	514	0.12	915	99	Non-essential	36	0.0121212	915	10	Essential	murein tetrapeptide carboxypeptidase; LD-carboxypeptidase A
BW25113_1193	emtA	0	1238636	1239247	1	438	0.143116	612	79	Non-essential	226	0.067029	612	37	Non-essential	lytic murein endotransglycosylase E
BW25113_1194	ycgR	0	1239249	1239983	-1	347	0.122172	735	81	Non-essential	448	0.0784314	735	52	Non-essential	flagellar velocity braking protein, c-di-GMP-regulated
BW25113_1195	ymgE	0	1240184	1240438	1	332	0.203463	255	47	Non-essential	222	0.121212	255	28	Non-essential	UPF0410 family putative inner membrane protein
BW25113_1196	ycgY	0	1240616	1241056	1	500	0.196474	441	78	Non-essential	280	0.125945	441	50	Non-essential	uncharacterized protein
BW25113_1197	treA	0	1241135	1242832	-1	1138	0.126144	1698	193	Non-essential	1429	0.113072	1698	173	Non-essential	periplasmic trehalase
BW25113_1198	dhaM	0	1243152	1244570	-1	1157	0.153245	1419	196	Non-essential	987	0.105551	1419	135	Non-essential	putative dihydroxyacetone-specific PTS enzymes: HPr component/EI component
BW25113_1199	dhaL	0	1244581	1245213	-1	237	0.0963222	633	55	Non-essential	418	0.101576	633	58	Non-essential	dihydroxyacetone kinase, C-terminal domain
BW25113_1200	dhaK	0	1245224	1246294	-1	830	0.143005	1071	138	Non-essential	990	0.150259	1071	145	Non-essential	dihydroxyacetone kinase, PTS-dependent, dihydroxyacetone-binding subunit
BW25113_1201	dhaR	0	1246522	1248441	1	1164	0.115162	1920	199	Non-essential	1965	0.12037	1920	208	Non-essential	dhaKLM operon transcription activator
BW25113_1202	ycgV	0	1248541	1251408	-1	2833	0.154144	2868	398	Non-essential	3202	0.1433	2868	370	Non-essential	putative adhesin
BW25113_1203	ychF	0	1252177	1253268	-1	441	0.0843496	1092	83	Non-essential	208	0.0518293	1092	51	Non-essential	catalase inhibitor protein; ATPase, K+-dependent, ribosome-associated
BW25113_1204	pth	0	1253385	1253969	-1	44	0.0170778	585	9	Essential	34	0.0151803	585	8	Essential	peptidyl-tRNA hydrolase
BW25113_1205	ychH	0	1254247	1254525	1	301	0.166008	279	42	Non-essential	188	0.126482	279	32	Non-essential	DUF2583 family putative inner membrane protein
BW25113_1206	dauA	0	1254580	1256259	-1	1049	0.122354	1680	185	Non-essential	1006	0.103175	1680	156	Non-essential	C4-dicarboxylic acid transporter
BW25113_1207	prs	0	1256384	1257331	-1	11	0.00234192	948	2	Essential	5	0.00234192	948	2	Essential	phosphoribosylpyrophosphate synthase
BW25113_1208	ispE	0	1257482	1258333	-1	0	0	852	0	Essential	19	0.0104167	852	8	Essential	4-diphosphocytidyl-2-C-methylerythritol kinase
BW25113_1209	lolB	0	1258333	1258956	-1	0	0	624	0	Essential	2	0.00355872	624	2	Essential	lipoprotein localization factor
BW25113_1210	hemA	0	1259170	1260426	1	4	0.00264784	1257	3	Essential	10	0.00353045	1257	4	Essential	glutamyl tRNA reductase
BW25113_1211	prfA	0	1260468	1261550	1	2	0.00205128	1083	2	Essential	4	0.00205128	1083	2	Essential	peptide chain release factor RF-1
BW25113_1212	prmC	0	1261550	1262383	1	9	0.00398936	834	3	Essential	15	0.00531915	834	4	Essential	N5-glutamine methyltransferase, modifies release factors RF-1 and RF-2
BW25113_1213	ychQ	0	1262380	1262772	1	350	0.157746	393	56	Non-essential	150	0.0676056	393	24	Non-essential	SIRB family inner membrane protein
BW25113_1214	ychA	0	1262776	1263585	1	947	0.157534	810	115	Non-essential	582	0.0849315	810	62	Non-essential	transglutaminase-like TPR-repeat protein
BW25113_1215	kdsA	0	1263621	1264475	1	7	0.00129702	855	1	Essential	7	0.00259403	855	2	Essential	3-deoxy-D-manno-octulosonate 8-phosphate synthase
BW25113_4419	ldrA	0	1264624	1264731	-1	12	0.0306122	108	3	Ambiguous	45	0.0204082	108	2	Essential	toxic polypeptide, small
BW25113_4420	rdlA	0	1264779	1264845	1	28	0.0819672	67	5	Non-essential	17	0.0491803	67	3	Non-essential
BW25113_4421	ldrB	0	1265159	1265266	-1	0	0	108	0	Essential	3	0.0204082	108	2	Essential	toxic polypeptide, small
BW25113_4422	rdlB	0	1265314	1265379	1	3	0.0333333	66	2	Ambiguous	0	0	66	0	Essential
BW25113_4423	ldrC	0	1265694	1265801	-1	0	0	108	0	Essential	0	0	108	0	Essential	toxic polypeptide, small
BW25113_4424	rdlC	0	1265849	1265916	1	2	0.016129	68	1	Essential	6	0.016129	68	1	Essential
BW25113_1216	chaA	0	1266205	1267305	-1	1910	0.258325	1101	256	Non-essential	2194	0.266398	1101	264	Non-essential	calcium/sodium:proton antiporter
BW25113_1217	chaB	0	1267575	1267805	1	180	0.191388	231	40	Non-essential	316	0.186603	231	39	Non-essential	cation transport regulator
BW25113_1218	chaC	0	1267963	1268658	1	326	0.117834	696	74	Non-essential	326	0.066879	696	42	Non-essential	cation transport regulator
BW25113_1219	ychN	0	1268702	1269055	-1	182	0.109375	354	35	Non-essential	229	0.109375	354	35	Non-essential	putative sulfur relay protein
BW25113_1220	ychO	0	1269240	1270634	1	948	0.118536	1395	149	Non-essential	619	0.071599	1395	90	Non-essential	putative invasin
BW25113_1221	narL	0	1270635	1271285	-1	481	0.166951	651	98	Non-essential	325	0.0868825	651	51	Non-essential	response regulator in two-component regulatory system with NarX (or NarQ)
BW25113_1222	narX	0	1271278	1273074	-1	1304	0.14824	1797	240	Non-essential	912	0.0877085	1797	142	Non-essential	sensory histidine kinase in two-component regulatory system with NarL
BW25113_1223	narK	0	1273413	1274804	1	773	0.11882	1392	149	Non-essential	483	0.0741627	1392	93	Non-essential	nitrate/nitrite transporter
BW25113_1224	narG	0	1275320	1279063	1	1617	0.0946588	3744	319	Non-essential	2013	0.0792285	3744	267	Non-essential	nitrate reductase 1, alpha subunit
BW25113_1225	narH	0	1279060	1280598	1	482	0.0670512	1539	93	Non-essential	1274	0.0980534	1539	136	Non-essential	nitrate reductase 1, beta (Fe-S) subunit
BW25113_1226	narJ	0	1280595	1281305	1	197	0.0842434	711	54	Non-essential	363	0.0639626	711	41	Non-essential	molybdenum-cofactor-assembly chaperone subunit (delta subunit) of nitrate reductase 1
BW25113_1227	narI	0	1281305	1281982	1	250	0.0784314	678	48	Non-essential	613	0.124183	678	76	Non-essential	nitrate reductase 1, gamma (cytochrome b(NR)) subunit
BW25113_4425	rttR	0	1282522	1282692	-1	23	0.0516129	171	8	Non-essential	28	0.0451613	171	7	Non-essential
BW25113_1229	tpr	0	1282543	1282632	-1	10	0.0609756	90	5	Non-essential	4	0.0365854	90	3	Ambiguous	protamine-like protein
BW25113_1230	tyrV	0	1282700	1282784	-1	44	0.0519481	85	4	Non-essential	34	0.038961	85	3	Ambiguous
BW25113_1231	tyrT	0	1282994	1283078	-1	29	0.0909091	85	7	Non-essential	12	0.038961	85	3	Ambiguous
BW25113_1232	purU	0	1283238	1284080	-1	709	0.144928	843	110	Non-essential	660	0.115942	843	88	Non-essential	formyltetrahydrofolate hydrolase
BW25113_1233	ychJ	0	1284130	1284588	-1	601	0.231325	459	96	Non-essential	768	0.238554	459	99	Non-essential	UPF0225 family protein
BW25113_1234	rssA	0	1284701	1285606	1	710	0.148284	906	121	Non-essential	941	0.133578	906	109	Non-essential	putative patatin-like family phospholipase
BW25113_1235	rssB	0	1285698	1286711	1	848	0.158643	1014	145	Non-essential	882	0.135667	1014	124	Non-essential	PcnB-degradosome interaction factor; response regulator
BW25113_1236	galU	0	1286913	1287821	1	1181	0.217338	909	178	Non-essential	18	0.00976801	909	8	Essential	glucose-1-phosphate uridylyltransferase
BW25113_1237	hns	0	1287965	1288378	-1	237	0.109626	414	41	Non-essential	1129	0.34492	414	129	Non-essential	global DNA-binding transcriptional dual regulator H-NS
BW25113_1238	tdk	0	1288983	1289600	1	1391	0.308244	618	172	Non-essential	1709	0.310036	618	173	Non-essential	thymidine kinase/deoxyuridine kinase
BW25113_4573	insZ	0	1289882	1290778	-1	481	0.114957	897	93	Non-essential	863	0.122373	897	99	Non-essential	pseudogene
BW25113_1241	adhE	0	1290902	1293577	-1	3054	0.181743	2676	438	Non-essential	2366	0.120747	2676	291	Non-essential	fused acetaldehyde-CoA dehydrogenase/iron-dependent alcohol dehydrogenase/pyruvate-formate lyase deactivase
BW25113_1242	ychE	0	1294054	1294701	1	858	0.214041	648	125	Non-essential	1101	0.181507	648	106	Non-essential	UPF0056 family inner membrane protein
BW25113_1243	oppA	0	1295439	1297070	1	1606	0.145578	1632	214	Non-essential	1171	0.0945578	1632	139	Non-essential	oligopeptide transporter subunit
BW25113_1244	oppB	0	1297156	1298076	1	1984	0.261761	921	217	Non-essential	1403	0.193004	921	160	Non-essential	oligopeptide transporter subunit
BW25113_1245	oppC	0	1298091	1298999	1	1017	0.168498	909	138	Non-essential	725	0.0915751	909	75	Non-essential	oligopeptide transporter subunit
BW25113_1246	oppD	0	1299011	1300024	1	563	0.112691	1014	103	Non-essential	440	0.0623632	1014	57	Non-essential	oligopeptide transporter subunit
BW25113_1247	oppF	0	1300021	1301025	1	769	0.138122	1005	125	Non-essential	420	0.0685083	1005	62	Non-essential	oligopeptide transporter subunit
BW25113_1248	yciU	0	1301078	1301407	-1	83	0.0469799	330	14	Non-essential	84	0.0503356	330	15	Non-essential	UPF0263 family protein
BW25113_1249	clsA	0	1301442	1302902	-1	539	0.0798479	1461	105	Non-essential	163	0.0243346	1461	32	Essential	cardiolipin synthase 1
BW25113_4595	yciY	0	1303045	1303218	1	98	0.14557	174	23	Non-essential	199	0.208861	174	33	Non-essential	uncharacterized protein
BW25113_1250	kch	0	1303273	1304526	-1	1023	0.138053	1254	156	Non-essential	834	0.124779	1254	141	Non-essential	voltage-gated potassium channel
BW25113_1251	yciI	0	1304826	1305122	-1	230	0.141264	297	38	Non-essential	172	0.0892193	297	24	Non-essential	putative DGPF domain-containing enzyme
BW25113_1252	tonB	0	1305346	1306065	1	82	0.0324074	720	21	Ambiguous	109	0.0324074	720	21	Ambiguous	membrane spanning protein in TonB-ExbB-ExbD transport complex
BW25113_1253	yciA	0	1306105	1306503	-1	231	0.121884	399	44	Non-essential	276	0.121884	399	44	Non-essential	acyl-CoA esterase
BW25113_1254	yciB	0	1306608	1307147	-1	216	0.0823045	540	40	Non-essential	463	0.119342	540	58	Non-essential	IspA family inner membrane protein
BW25113_1255	yciC	0	1307177	1307920	-1	487	0.10597	744	71	Non-essential	762	0.144776	744	97	Non-essential	UPF0259 family inner membrane protein
BW25113_1256	ompW	0	1308277	1308915	1	1165	0.22357	639	129	Non-essential	1200	0.187175	639	108	Non-essential	outer membrane protein W
BW25113_1257	yciE	0	1308975	1309481	-1	106	0.0678337	507	31	Non-essential	151	0.0437637	507	20	Non-essential	putative rubrerythrin/ferritin-like metal-binding protein
BW25113_1258	yciF	0	1309527	1310027	-1	366	0.126386	501	57	Non-essential	463	0.170732	501	77	Non-essential	putative rubrerythrin/ferritin-like metal-binding protein
BW25113_1259	yciG	0	1310113	1310292	-1	56	0.0740741	180	12	Non-essential	64	0.0432099	180	7	Non-essential	KGG family protein
BW25113_1260	trpA	0	1310673	1311479	-1	426	0.090784	807	66	Non-essential	545	0.115543	807	84	Non-essential	tryptophan synthase, alpha subunit
BW25113_1261	trpB	0	1311479	1312672	-1	339	0.0724907	1194	78	Non-essential	523	0.0604089	1194	65	Non-essential	tryptophan synthase, beta subunit
BW25113_1262	trpC	0	1312684	1314045	-1	562	0.0831974	1362	102	Non-essential	980	0.0799347	1362	98	Non-essential	fused indole-3-glycerolphosphate synthetase/N-(5-phosphoribosyl)anthranilate isomerase
BW25113_1263	trpD	0	1314046	1315641	-1	305	0.050765	1596	73	Non-essential	867	0.0723227	1596	104	Non-essential	fused glutamine amidotransferase (component II) of anthranilate synthase/anthranilate phosphoribosyl transferase
BW25113_1264	trpE	0	1315641	1317203	-1	572	0.079602	1563	112	Non-essential	835	0.0760483	1563	107	Non-essential	component I of anthranilate synthase
BW25113_1265	trpL	0	1317295	1317339	-1	4	0.0243902	45	1	Essential	6	0.0243902	45	1	Essential	trp operon leader peptide
BW25113_1266	yciV	0	1317477	1318358	1	252	0.0780856	882	62	Non-essential	622	0.105793	882	84	Non-essential	PHP domain protein
BW25113_1267	yciO	0	1318355	1318975	1	313	0.0966011	621	54	Non-essential	520	0.0805009	621	45	Non-essential	putative RNA binding protein
BW25113_1268	yciQ	0	1319003	1320898	1	2868	0.200234	1896	342	Non-essential	3742	0.222482	1896	380	Non-essential	enhancer of membrane protein expression; putative inner membrane protein
BW25113_1269	rluB	0	1321109	1321984	1	398	0.124051	876	98	Non-essential	566	0.105063	876	83	Non-essential	23S rRNA pseudouridine(2605) synthase
BW25113_1270	btuR	0	1322024	1322614	-1	301	0.118199	591	63	Non-essential	267	0.0919325	591	49	Non-essential	cob(I)yrinic acid a,c-diamide adenosyltransferase
BW25113_1271	yciK	0	1322611	1323369	-1	301	0.0861314	759	59	Non-essential	648	0.115328	759	79	Non-essential	putative EmrKY-TolC system oxoacyl-(acyl carrier protein) reductase
BW25113_1272	sohB	0	1323589	1324638	1	538	0.108879	1050	103	Non-essential	641	0.0940803	1050	89	Non-essential	inner membrane protein, S49 peptidase family protein
BW25113_1273	yciN	0	1324674	1324925	-1	184	0.105263	252	24	Non-essential	99	0.0833333	252	19	Non-essential	DUF2498 protein YciN
BW25113_1274	topA	0	1325305	1327902	1	199	0.0188034	2598	44	Essential	57	0.00598291	2598	14	Essential	DNA topoisomerase I, omega subunit
BW25113_1275	cysB	0	1328112	1329086	1	57	0.0136519	975	12	Essential	39	0.0136519	975	12	Essential	N-acetylserine-responsive cysteine regulon transcriptional activator; autorepressor
BW25113_4522	ymiA	0	1329381	1329545	1	141	0.154362	165	23	Non-essential	231	0.208054	165	31	Non-essential	uncharacterized protein
BW25113_4523	yciX	0	1329548	1329715	1	321	0.276316	168	42	Non-essential	547	0.375	168	57	Non-essential	uncharacterized protein
BW25113_1276	acnA	0	1330088	1332763	1	1011	0.0900415	2676	217	Non-essential	1334	0.0858921	2676	207	Non-essential	aconitate hydratase 1
BW25113_1277	ribA	0	1332827	1333417	-1	0	0	591	0	Essential	4	0.00375235	591	2	Essential	GTP cyclohydrolase II
BW25113_1278	pgpB	0	1333587	1334351	1	362	0.0783745	765	54	Non-essential	267	0.0682148	765	47	Non-essential	phosphatidylglycerophosphatase B
BW25113_1279	yciS	0	1334500	1334808	1	86	0.078853	309	22	Non-essential	202	0.0716846	309	20	Non-essential	DUF1049 family inner membrane protein, function unknown
BW25113_1280	yciM	0	1334815	1335984	1	167	0.044592	1170	47	Non-essential	201	0.044592	1170	47	Non-essential	envelope integrity maintenance protein; EnvC-interacting protein
BW25113_1281	pyrF	0	1336178	1336915	1	349	0.0870871	738	58	Non-essential	355	0.0870871	738	58	Non-essential	orotidine-5'-phosphate decarboxylase
BW25113_1282	yciH	0	1336915	1337241	1	391	0.20339	327	60	Non-essential	722	0.237288	327	70	Non-essential	initiation factor function partial mimic, SUI1 family
BW25113_1283	osmB	0	1337367	1337585	-1	738	0.366834	219	73	Non-essential	1416	0.487437	219	97	Non-essential	lipoprotein
BW25113_1284	yciT	0	1337854	1338603	-1	472	0.0976331	750	66	Non-essential	786	0.147929	750	100	Non-essential	global regulator of transcription; DeoR family
BW25113_4596	yciZ	0	1338693	1338866	-1	62	0.056962	174	9	Non-essential	320	0.21519	174	34	Non-essential	uncharacterized protein
BW25113_1285	gmr	0	1339014	1340999	-1	775	0.0788591	1986	141	Non-essential	1126	0.0805369	1986	144	Non-essential	cyclic-di-GMP phosphodiesterase; csgD regulator; modulator of Rnase II stability
BW25113_4672	ymiB	0	1341053	1341157	1	8	0.0210526	105	2	Essential	2	0.0210526	105	2	Essential	uncharacterized protein
BW25113_1286	rnb	0	1341235	1343169	-1	484	0.070568	1935	123	Non-essential	379	0.0527826	1935	92	Non-essential	ribonuclease II
BW25113_1287	yciW	0	1343237	1344364	-1	507	0.0846457	1128	86	Non-essential	397	0.0669291	1128	68	Non-essential	putative oxidoreductase
BW25113_1288	fabI	0	1344508	1345296	-1	1	0.00140647	789	1	Essential	5	0.00421941	789	3	Essential	enoyl-[acyl-carrier-protein] reductase, NADH-dependent
BW25113_1289	ycjD	0	1345664	1346017	-1	119	0.09375	354	30	Non-essential	141	0.0625	354	20	Non-essential	DUF559 family endonuclease-related protein
BW25113_1290	sapF	0	1346085	1346891	-1	130	0.0605227	807	44	Non-essential	18	0.00550206	807	4	Essential	antimicrobial peptide transport ABC system ATP-binding protein
BW25113_1291	sapD	0	1346893	1347885	-1	230	0.0547486	993	49	Non-essential	5	0.00446927	993	4	Essential	antimicrobial peptide transport ABC system ATP-binding protein
BW25113_1292	sapC	0	1347885	1348775	-1	425	0.0946451	891	76	Non-essential	12	0.00747198	891	6	Essential	antimicrobial peptide transport ABC transporter permease
BW25113_1293	sapB	0	1348762	1349727	-1	217	0.0586207	966	51	Non-essential	29	0.0091954	966	8	Essential	antimicrobial peptide transport ABC transporter permease
BW25113_1294	sapA	0	1349724	1351367	-1	401	0.0581081	1644	86	Non-essential	83	0.0128378	1644	19	Essential	antimicrobial peptide transport ABC transporter periplasmic binding protein
BW25113_1295	ymjA	0	1351680	1351925	-1	104	0.0855856	246	19	Non-essential	231	0.175676	246	39	Non-essential	DUF2543 family protein
BW25113_1296	puuP	0	1352059	1353444	-1	582	0.0913462	1386	114	Non-essential	1195	0.112179	1386	140	Non-essential	putrescine importer
BW25113_1297	puuA	0	1353747	1355165	-1	519	0.0758405	1419	97	Non-essential	800	0.0774042	1419	99	Non-essential	glutamate--putrescine ligase
BW25113_1298	puuD	0	1355377	1356141	1	297	0.0928882	765	64	Non-essential	505	0.108853	765	75	Non-essential	gamma-glutamyl-gamma-aminobutyrate hydrolase
BW25113_1299	puuR	0	1356168	1356725	1	280	0.103175	558	52	Non-essential	578	0.138889	558	70	Non-essential	repressor for the divergent puu operons, putrescine inducible
BW25113_1300	puuC	0	1357000	1358487	1	313	0.05	1488	67	Non-essential	1333	0.0985075	1488	132	Non-essential	gamma-glutamyl-gamma-aminobutyraldehyde dehydrogenase; succinate semialdehyde dehydrogenase
BW25113_1301	puuB	0	1358489	1359769	1	385	0.0693842	1281	80	Non-essential	1163	0.0849957	1281	98	Non-essential	gamma-glutamylputrescine oxidoreductase
BW25113_1302	puuE	0	1359807	1361072	1	462	0.077193	1266	88	Non-essential	795	0.0517544	1266	59	Non-essential	4-aminobutyrate aminotransferase, PLP-dependent
BW25113_1303	pspF	0	1361192	1362169	-1	423	0.0839002	978	74	Non-essential	494	0.069161	978	61	Non-essential	psp operon transcriptional activator
BW25113_1304	pspA	0	1362336	1363004	1	342	0.102819	669	62	Non-essential	210	0.0464345	669	28	Non-essential	regulatory protein for phage-shock-protein operon
BW25113_1305	pspB	0	1363058	1363282	1	115	0.123153	225	25	Non-essential	32	0.0640394	225	13	Non-essential	psp operon transcription co-activator
BW25113_1306	pspC	0	1363282	1363641	1	113	0.104938	360	34	Non-essential	170	0.0401235	360	13	Ambiguous	psp operon transcription co-activator
BW25113_1307	pspD	0	1363650	1363871	1	106	0.12	222	24	Non-essential	48	0.04	222	8	Ambiguous	peripheral inner membrane phage-shock protein
BW25113_1308	pspE	0	1363946	1364260	1	782	0.322807	315	92	Non-essential	485	0.203509	315	58	Non-essential	thiosulfate:cyanide sulfurtransferase (rhodanese)
BW25113_1309	ycjM	0	1364473	1366152	1	1723	0.183201	1680	277	Non-essential	2160	0.181217	1680	274	Non-essential	alpha amylase catalytic domain family protein
BW25113_1310	ycjN	0	1366166	1367458	1	699	0.11073	1293	129	Non-essential	1023	0.118455	1293	138	Non-essential	putative ABC superfamily sugar transporter periplasmic-binding protein
BW25113_1311	ycjO	0	1367479	1368360	1	309	0.0856423	882	68	Non-essential	349	0.0944584	882	75	Non-essential	inner membrane putative ABC superfamily sugar transporter permease
BW25113_1312	ycjP	0	1368347	1369189	1	398	0.0750988	843	57	Non-essential	666	0.0948617	843	72	Non-essential	inner membrane putative ABC superfamily sugar transporter permease
BW25113_1313	ycjQ	0	1369220	1370272	1	179	0.0484721	1053	46	Non-essential	647	0.0748156	1053	71	Non-essential	putative Zn-dependent NAD(P)-binding oxidoreductase
BW25113_1314	ycjR	0	1370291	1371079	1	233	0.07173	789	51	Non-essential	511	0.0801688	789	57	Non-essential	putative TIM alpha/beta barrel enzyme
BW25113_1315	ycjS	0	1371089	1372144	1	426	0.0861345	1056	82	Non-essential	565	0.072479	1056	69	Non-essential	putative NADH-binding oxidoreductase
BW25113_1316	ycjT	0	1372141	1374408	1	843	0.0749265	2268	153	Non-essential	1357	0.0763957	2268	156	Non-essential	putative family 65 glycosyl hydrolase
BW25113_1317	ycjU	0	1374405	1375064	1	144	0.0589226	660	35	Non-essential	315	0.0723906	660	43	Non-essential	beta-phosphoglucomutase
BW25113_4524	ycjV	0	1375078	1376159	1	1220	0.145791	1082	142	Non-essential	1439	0.13655	1082	133	Non-essential	pseudogene
BW25113_1319	ompG	0	1376204	1377109	1	2531	0.314951	906	257	Non-essential	2594	0.372549	906	304	Non-essential	outer membrane porin G
BW25113_1320	ycjW	0	1377220	1378218	-1	1420	0.217536	999	196	Non-essential	1205	0.215316	999	194	Non-essential	LacI family putative transcriptional repressor
BW25113_1321	ycjX	0	1378374	1379771	1	810	0.115873	1398	146	Non-essential	1656	0.121429	1398	153	Non-essential	DUF463 family protein, putative P-loop NTPase
BW25113_1322	ycjF	0	1379768	1380829	1	648	0.114017	1062	109	Non-essential	1368	0.135983	1062	130	Non-essential	UPF0283 family inner membrane protein
BW25113_1323	tyrR	0	1380977	1382518	1	862	0.0929395	1542	129	Non-essential	565	0.0706052	1542	98	Non-essential	aromatic amino acid biosynthesis and transport regulon transcriptional regulator; autorepressor; ATPase; phosphatase
BW25113_1324	tpx	0	1382562	1383068	-1	291	0.109409	507	50	Non-essential	624	0.102845	507	47	Non-essential	lipid hydroperoxide peroxidase
BW25113_1325	ycjG	0	1383187	1384152	1	316	0.0781609	966	68	Non-essential	793	0.124138	966	108	Non-essential	L-Ala-D/L-Glu epimerase
BW25113_1326	mpaA	0	1384127	1384855	-1	545	0.108067	729	71	Non-essential	332	0.0806697	729	53	Non-essential	murein peptide amidase A
BW25113_4525	ymjC	0	1384982	1385119	-1	35	0.0555556	138	7	Non-essential	107	0.0714286	138	9	Non-essential	pseudogene
BW25113_4673	ymjD	0	1385125	1385190	-1	4	0.0166667	66	1	Essential	53	0.183333	66	11	Non-essential	pseudogene
BW25113_1327	ycjY	0	1385190	1386110	-1	508	0.115802	921	96	Non-essential	844	0.13269	921	110	Non-essential	S9 homolog non-peptidase family protein
BW25113_1328	pgrR	0	1386248	1387147	1	814	0.149383	900	121	Non-essential	1440	0.206173	900	167	Non-essential	murein peptide degradation regulator
BW25113_1329	mppA	0	1387484	1389097	1	1354	0.145117	1614	211	Non-essential	1971	0.157497	1614	229	Non-essential	murein tripeptide (L-ala-gamma-D-glutamyl-meso-DAP) transporter subunit
BW25113_1330	ynaI	0	1389148	1390179	-1	833	0.169892	1032	158	Non-essential	1865	0.245161	1032	228	Non-essential	mechanosensitive channel protein, very small conductance
BW25113_1331	insH1	0	1390333	1391349	1	1	0.00109051	1017	1	Essential	0	0	1017	0	Essential	IS5 transposase and trans-activator
BW25113_1332	ynaJ	0	1391622	1391879	1	201	0.128205	258	30	Non-essential	56	0.0683761	258	16	Non-essential	DUF2534 family putative inner membrane protein
BW25113_1333	uspE	0	1391929	1392879	-1	341	0.0770128	951	66	Non-essential	550	0.103851	951	89	Non-essential	stress-induced protein
BW25113_1334	fnr	0	1393031	1393783	-1	337	0.0854197	753	58	Non-essential	263	0.0706922	753	48	Non-essential	oxygen-sensing anaerobic growth regulon transcriptional regulator; autorepressor
BW25113_1335	ogt	0	1393978	1394493	-1	127	0.0815451	516	38	Non-essential	319	0.0965665	516	45	Non-essential	O-6-alkylguanine-DNA:cysteine-protein methyltransferase
BW25113_1336	abgT	0	1394504	1396030	-1	414	0.0545455	1527	75	Non-essential	635	0.0683636	1527	94	Non-essential	p-aminobenzoyl-glutamate transporter; membrane protein
BW25113_1337	abgB	0	1396067	1397512	-1	338	0.0599078	1446	78	Non-essential	661	0.0645161	1446	84	Non-essential	p-aminobenzoyl-glutamate hydrolase, B subunit
BW25113_1338	abgA	0	1397512	1398822	-1	432	0.0728196	1311	86	Non-essential	605	0.084674	1311	100	Non-essential	p-aminobenzoyl-glutamate hydrolase, A subunit
BW25113_1339	abgR	0	1398998	1399906	1	454	0.0915751	909	75	Non-essential	573	0.0952381	909	78	Non-essential	putative DNA-binding transcriptional regulator of abgABT operon
BW25113_4426	mcaS	0	1399913	1400008	-1	192	0.215909	96	19	Non-essential	86	0.204545	96	18	Non-essential
BW25113_1340	smrA	0	1400236	1400799	1	257	0.0846457	564	43	Non-essential	216	0.0551181	564	28	Non-essential	DNA endonuclease
BW25113_1341	ydaM	0	1400820	1402052	-1	574	0.105311	1233	117	Non-essential	731	0.105311	1233	117	Non-essential	diguanylate cyclase, csgD regulator
BW25113_1342	ydaN	0	1402307	1403290	1	618	0.115124	984	102	Non-essential	986	0.155756	984	138	Non-essential	putative Zn(II) transporter
BW25113_4699	fnrS	0	1403386	1403507	1	37	0.1	122	11	Non-essential	13	0.0727273	122	8	Non-essential
BW25113_1343	dbpA	0	1403768	1405141	1	473	0.0694669	1374	86	Non-essential	791	0.088853	1374	110	Non-essential	ATP-dependent RNA helicase, specific for 23S rRNA
BW25113_1344	ttcA	0	1405270	1406205	-1	385	0.0900474	936	76	Non-essential	261	0.0722749	936	61	Non-essential	tRNA 2-thiocytidine biosynthesis protein
BW25113_1345	intR	0	1406257	1407492	-1	963	0.124776	1236	139	Non-essential	1440	0.140036	1236	156	Non-essential	Rac prophage; integrase
BW25113_1346	ydaQ	0	1407494	1407709	-1	374	0.209184	216	41	Non-essential	382	0.270408	216	53	Non-essential	Rac prophage; conserved protein
BW25113_1347	rcbA	0	1407788	1407997	-1	18	0.0157895	210	3	Essential	9	0.0210526	210	4	Essential	double-strand break reduction protein, Rac prophage
BW25113_1348	ralR	0	1407990	1408184	-1	145	0.146893	195	26	Non-essential	99	0.107345	195	19	Non-essential	Rac prophage; restriction alleviation protein
BW25113_1349	recT	0	1408241	1409050	-1	653	0.138356	810	101	Non-essential	886	0.173973	810	127	Non-essential	Rac prophage; recombination and repair protein
BW25113_1350	recE	0	1409043	1411643	-1	894	0.0760359	2601	178	Non-essential	1231	0.0666382	2601	156	Non-essential	Rac prophage; exonuclease VIII, 5' -> 3' specific dsDNA exonuclease
BW25113_1351	racC	0	1411745	1412020	-1	102	0.1	276	25	Non-essential	107	0.072	276	18	Non-essential	Rac prophage; uncharacterized protein
BW25113_4526	ydaE	0	1412095	1412265	-1	7	0.00645161	171	1	Essential	0	0	171	0	Essential	Rac prophage; conserved protein
BW25113_1352	kilR	0	1412265	1412486	-1	73	0.05	222	10	Non-essential	12	0.025	222	5	Essential	Rac prophage; inhibitor of ftsZ, killing protein
BW25113_1353	sieB	0	1412928	1413416	1	266	0.0612245	489	27	Non-essential	247	0.0907029	489	40	Non-essential	Rac prophage; phage superinfection exclusion protein
BW25113_4527	ydaF	0	1413413	1413568	-1	342	0.288732	156	41	Non-essential	370	0.359155	156	51	Non-essential	Rac prophage; uncharacterized protein
BW25113_1355	ydaG	0	1413579	1413713	-1	166	0.146341	135	18	Non-essential	147	0.146341	135	18	Non-essential	Rac prophage; uncharacterized protein
BW25113_1356	racR	0	1414022	1414498	-1	54	0.0116009	477	5	Essential	17	0.00696056	477	3	Essential	Rac prophage; putative DNA-binding transcriptional regulator
BW25113_1357	ydaS	0	1414622	1414918	1	88	0.0817844	297	22	Non-essential	203	0.0669145	297	18	Non-essential	Rac prophage; putative DNA-binding transcriptional regulator
BW25113_1358	ydaT	0	1414941	1415363	1	143	0.0551181	423	21	Non-essential	77	0.0446194	423	17	Non-essential	Rac prophage; uncharacterized protein
BW25113_1359	ydaU	0	1415376	1416233	1	301	0.0620155	858	48	Non-essential	424	0.0736434	858	57	Non-essential	Rac prophage; conserved protein
BW25113_1360	ydaV	0	1416240	1416986	1	139	0.0609212	747	41	Non-essential	301	0.0549777	747	37	Non-essential	Rac prophage; putative DNA replication protein
BW25113_1361	ydaW	0	1416958	1417457	1	58	0.0466667	500	21	Non-essential	138	0.0444444	500	20	Non-essential	pseudogene
BW25113_1362	rzpR	0	1417458	1417901	1	249	0.0925	444	37	Non-essential	305	0.075	444	30	Non-essential	pseudogene
BW25113_4528	rzoR	0	1417657	1417842	1	58	0.0714286	186	12	Non-essential	56	0.047619	186	8	Non-essential	Rac prophage; putative lipoprotein
BW25113_1363	trkG	0	1418039	1419496	1	643	0.0958904	1458	126	Non-essential	651	0.0852359	1458	112	Non-essential	Rac prophage; potassium transporter subunit
BW25113_1365	ynaK	0	1419634	1419897	1	972	0.327731	264	78	Non-essential	831	0.382353	264	91	Non-essential	Rac prophage; conserved protein
BW25113_1366	ydaY	0	1419887	1420339	1	416	0.166259	453	68	Non-essential	719	0.234719	453	96	Non-essential	pseudogene
BW25113_1368	tmpR	0	1420711	1421643	1	614	0.129608	933	109	Non-essential	861	0.142687	933	120	Non-essential	pseudogene
BW25113_4570	lomR	0	1421646	1423241	1	480	0.0632823	1596	91	Non-essential	522	0.0479833	1596	69	Non-essential	pseudogene
BW25113_1370	insH1	0	1422003	1422983	-1	248	0.0554926	981	49	Non-essential	250	0.0396376	981	35	Ambiguous	pseudogene
BW25113_1372	stfR	0	1423306	1426668	1	1407	0.0796168	3363	241	Non-essential	2164	0.0839115	3363	254	Non-essential	Rac prophage; putative tail fiber protein
BW25113_1373	tfaR	0	1426668	1427243	1	0	0	576	0	Essential	0	0	576	0	Essential	Rac prophage; putative tail fiber assembly protein
BW25113_1374	pinR	0	1427341	1427931	-1	3	0.00562852	591	3	Essential	5	0.00562852	591	3	Essential	Rac prophage; putative site-specific recombinase
BW25113_1375	ynaE	0	1428248	1428481	-1	0	0	234	0	Essential	0	0	234	0	Essential	cold shock protein, Rac prophage
BW25113_4638	ttcC	0	1429215	1429265	-1	18	0.0425532	51	2	Non-essential	2	0.0212766	51	1	Essential	pseudogene
BW25113_1376	uspF	0	1429442	1429876	-1	508	0.19084	435	75	Non-essential	524	0.223919	435	88	Non-essential	stress-induced protein, ATP-binding protein
BW25113_1377	ompN	0	1430017	1431150	-1	1756	0.189824	1134	194	Non-essential	2151	0.203523	1134	208	Non-essential	outer membrane pore protein N, non-specific
BW25113_4427	micC	0	1431378	1431486	1	14	0.0606061	109	6	Non-essential	34	0.10101	109	10	Non-essential
BW25113_1378	pfo	0	1431517	1435041	-1	1539	0.0917113	3525	291	Non-essential	2719	0.0926568	3525	294	Non-essential	pyruvate-flavodoxin oxidoreductase
BW25113_4529	ydbJ	0	1435315	1435581	1	198	0.124481	267	30	Non-essential	227	0.128631	267	31	Non-essential	DUF333 family putative lipoprotein
BW25113_1379	hslJ	0	1435578	1436000	-1	265	0.115486	423	44	Non-essential	443	0.199475	423	76	Non-essential	heat-inducible lipoprotein involved in novobiocin resistance
BW25113_1380	ldhA	0	1436111	1437100	-1	724	0.126682	990	113	Non-essential	852	0.109865	990	98	Non-essential	fermentative D-lactate dehydrogenase, NAD-dependent
BW25113_1381	ydbH	0	1437308	1439947	1	2235	0.132155	2640	314	Non-essential	2893	0.128788	2640	306	Non-essential	putative membrane-anchored protein, function unknown
BW25113_1382	ynbE	0	1439944	1440129	1	478	0.327381	186	55	Non-essential	575	0.35119	186	59	Non-essential	lipoprotein
BW25113_1383	ydbL	0	1440137	1440463	1	750	0.261017	327	77	Non-essential	580	0.244068	327	72	Non-essential	DUF1318 family protein
BW25113_1384	feaR	0	1440635	1441540	-1	521	0.121324	906	99	Non-essential	1048	0.1875	906	153	Non-essential	transcriptional activator for tynA and feaB
BW25113_1385	feaB	0	1441776	1443275	1	713	0.0918519	1500	124	Non-essential	1274	0.121481	1500	164	Non-essential	phenylacetaldehyde dehydrogenase
BW25113_1386	tynA	0	1443333	1445606	-1	948	0.0874023	2274	179	Non-essential	1521	0.112793	2274	231	Non-essential	tyramine oxidase, copper-requiring
BW25113_1387	paaZ	0	1445854	1447899	-1	733	0.072747	2046	134	Non-essential	1320	0.0863192	2046	159	Non-essential	fused oxepin-CoA hydrolase/3-oxo-5,6-dehydrosuberyl-CoA semialdehyde dehydrogenase
BW25113_1388	paaA	0	1448184	1449113	1	433	0.075179	930	63	Non-essential	456	0.0966587	930	81	Non-essential	ring 1,2-phenylacetyl-CoA epoxidase subunit
BW25113_1389	paaB	0	1449125	1449412	1	87	0.0615385	288	16	Non-essential	62	0.0653846	288	17	Non-essential	putative ring 1,2-phenylacetyl-CoA epoxidase subunit
BW25113_1390	paaC	0	1449421	1450167	1	218	0.0713224	747	48	Non-essential	321	0.0861813	747	58	Non-essential	ring 1,2-phenylacetyl-CoA epoxidase subunit
BW25113_1391	paaD	0	1450182	1450679	1	314	0.128889	498	58	Non-essential	342	0.0866667	498	39	Non-essential	ring 1,2-phenylacetyl-CoA epoxidase subunit
BW25113_1392	paaE	0	1450687	1451757	1	212	0.0569948	1071	55	Non-essential	863	0.0839378	1071	81	Non-essential	ring 1,2-phenylacetyl-CoA epoxidase, NAD(P)H oxidoreductase component
BW25113_1393	paaF	0	1451754	1452521	1	239	0.0794798	768	55	Non-essential	505	0.0867052	768	60	Non-essential	2,3-dehydroadipyl-CoA hydratase
BW25113_1394	paaG	0	1452521	1453309	1	267	0.0731364	789	52	Non-essential	708	0.120956	789	86	Non-essential	1,2-epoxyphenylacetyl-CoA isomerase, oxepin-CoA-forming
BW25113_1395	paaH	0	1453311	1454738	1	519	0.0622084	1428	80	Non-essential	722	0.0816485	1428	105	Non-essential	3-hydroxyadipyl-CoA dehydrogenase, NAD+-dependent
BW25113_1396	paaI	0	1454728	1455150	1	102	0.0577428	423	22	Non-essential	411	0.0787402	423	30	Non-essential	hydroxyphenylacetyl-CoA thioesterase
BW25113_1397	paaJ	0	1455150	1456355	1	447	0.0828729	1206	90	Non-essential	961	0.087477	1206	95	Non-essential	3-oxoadipyl-CoA/3-oxo-5,6-dehydrosuberyl-CoA thiolase
BW25113_1398	paaK	0	1456382	1457695	1	354	0.0701014	1314	83	Non-essential	969	0.0861486	1314	102	Non-essential	phenylacetyl-CoA ligase
BW25113_1399	paaX	0	1457796	1458746	1	194	0.0595099	951	51	Non-essential	326	0.0700117	951	60	Non-essential	transcriptional repressor of phenylacetic acid degradation paa operon, phenylacetyl-CoA inducer
BW25113_1400	paaY	0	1458728	1459318	1	409	0.150094	591	80	Non-essential	638	0.131332	591	70	Non-essential	putative hexapeptide repeat acetyltransferase
BW25113_4674	ynbG	0	1459422	1459487	-1	0	0	66	0	Essential	11	0.0166667	66	1	Essential	uncharacterized protein
BW25113_4492	ydbA	0	1459649	1468270	1	8935	0.134021	8622	1040	Non-essential	14247	0.178737	8622	1387	Non-essential	pseudogene
BW25113_1402	insD1	0	1462178	1463083	-1	33	0.00735294	906	6	Essential	0	0	906	0	Essential	IS2 transposase TnpB
BW25113_1403	insC1	0	1463041	1463406	-1	0	0	366	0	Essential	0	0	366	0	Essential	IS2 repressor TnpA
BW25113_1404	insI1	0	1463615	1464766	1	87	0.0105973	1152	11	Essential	113	0.00770713	1152	8	Essential	IS30 transposase
BW25113_1406	ydbC	0	1468478	1469338	1	587	0.116129	861	90	Non-essential	779	0.11871	861	92	Non-essential	putative NAD(P)-binding oxidoreductase
BW25113_1407	ydbD	0	1469401	1471707	1	3448	0.195474	2307	406	Non-essential	4396	0.233028	2307	484	Non-essential	PF10971 family putative periplasmic methylglyoxal resistance protein
BW25113_1408	ynbA	0	1471878	1472483	1	914	0.241758	606	132	Non-essential	724	0.161172	606	88	Non-essential	inner membrane protein
BW25113_1409	ynbB	0	1472483	1473379	1	962	0.174289	897	141	Non-essential	563	0.138443	897	112	Non-essential	putative CDP-diglyceride synthase
BW25113_1410	ynbC	0	1473395	1475152	1	828	0.0997475	1758	158	Non-essential	1267	0.133207	1758	211	Non-essential	putative esterase
BW25113_1411	ynbD	0	1475166	1476458	1	480	0.0918455	1293	107	Non-essential	1080	0.136481	1293	159	Non-essential	putative phosphatase inner membrane protein
BW25113_1412	azoR	0	1476512	1477117	-1	223	0.0787546	606	43	Non-essential	324	0.0879121	606	48	Non-essential	NADH-azoreductase, FMN-dependent
BW25113_1413	hrpA	0	1477318	1481220	1	1501	0.0791346	3903	278	Non-essential	1720	0.0651865	3903	229	Non-essential	putative ATP-dependent helicase
BW25113_1414	ydcF	0	1481492	1482292	1	382	0.0943135	801	68	Non-essential	508	0.0970874	801	70	Non-essential	DUF218 superfamily protein, SAM-binding
BW25113_1415	aldA	0	1482489	1483928	1	405	0.066358	1440	86	Non-essential	758	0.0856481	1440	111	Non-essential	aldehyde dehydrogenase A, NAD-linked
BW25113_4493	gapC	0	1483970	1484970	-1	449	0.0976693	1001	88	Non-essential	559	0.099889	1001	90	Non-essential	pseudogene
BW25113_1418	cybB	0	1485159	1485689	1	308	0.150313	531	72	Non-essential	603	0.192067	531	92	Non-essential	cytochrome b561
BW25113_4597	rydC	0	1485700	1485763	-1	61	0.137931	64	8	Non-essential	59	0.258621	64	15	Non-essential
BW25113_1419	ydcA	0	1485934	1486107	1	218	0.158228	174	25	Non-essential	393	0.21519	174	34	Non-essential	putative periplasmic protein
BW25113_4428	hokB	0	1486179	1486328	-1	161	0.161765	150	22	Non-essential	169	0.154412	150	21	Non-essential	toxic polypeptide, small
BW25113_1420	mokB	0	1486219	1486386	-1	117	0.131579	168	20	Non-essential	114	0.138158	168	21	Non-essential	regulatory peptide
BW25113_4429	sokB	0	1486376	1486431	1	58	0.134615	56	7	Non-essential	47	0.115385	56	6	Non-essential
BW25113_1421	trg	0	1486727	1488367	1	821	0.107651	1641	159	Non-essential	1284	0.103588	1641	153	Non-essential	methyl-accepting chemotaxis protein III, ribose and galactose sensor receptor
BW25113_1422	ydcI	0	1488405	1489328	-1	460	0.0913462	924	76	Non-essential	650	0.104567	924	87	Non-essential	putative DNA-binding transcriptional regulator
BW25113_1423	ydcJ	0	1489545	1490888	1	369	0.0743802	1344	90	Non-essential	661	0.0867769	1344	105	Non-essential	putative metalloenzyme
BW25113_1424	opgD	0	1491113	1492768	1	673	0.0797587	1656	119	Non-essential	1146	0.104558	1656	156	Non-essential	osmoregulated periplasmic glucan (OPG) biosynthesis periplasmic protein
BW25113_1426	ydcH	0	1492908	1493132	1	141	0.0837438	225	17	Non-essential	202	0.0837438	225	17	Non-essential	DUF465 family protein
BW25113_1427	rimL	0	1493195	1493734	1	198	0.0823045	540	40	Non-essential	220	0.0925926	540	45	Non-essential	ribosomal-protein-L7/L12-serine acetyltransferase
BW25113_1428	ydcK	0	1493726	1494706	-1	409	0.0826727	981	73	Non-essential	785	0.114383	981	101	Non-essential	uncharacterized protein
BW25113_1429	tehA	0	1494830	1495822	1	561	0.12067	993	108	Non-essential	1003	0.132961	993	119	Non-essential	potassium-tellurite ethidium and proflavin transporter
BW25113_1430	tehB	0	1495819	1496412	1	510	0.173507	594	93	Non-essential	651	0.179104	594	96	Non-essential	tellurite, selenium methyltransferase, SAM-dependent; tellurite, selenium resistance protein
BW25113_1431	ydcL	0	1496714	1497382	1	532	0.147595	669	89	Non-essential	622	0.119403	669	72	Non-essential	lipoprotein
BW25113_4578	insP	0	1497475	1497906	-1	182	0.1	432	39	Non-essential	172	0.0923077	432	36	Non-essential	pseudogene
BW25113_1432	insQ	0	1497974	1499122	1	470	0.094686	1149	98	Non-essential	582	0.0743961	1149	77	Non-essential	IS609 transposase B
BW25113_1433	ydcO	0	1499162	1500337	-1	455	0.0773585	1176	82	Non-essential	673	0.0877358	1176	93	Non-essential	BenE family inner membrane putative transporter
BW25113_1434	ydcN	0	1500429	1500965	1	173	0.0804124	537	39	Non-essential	280	0.0659794	537	32	Non-essential	putative DNA-binding transcriptional regulator
BW25113_1435	ydcP	0	1501038	1502999	1	846	0.0781427	1962	138	Non-essential	1109	0.083239	1962	147	Non-essential	putative peptidase
BW25113_1436	yncJ	0	1503091	1503321	-1	142	0.0909091	231	19	Non-essential	130	0.0669856	231	14	Non-essential	uncharacterized protein
BW25113_4532	hicA	0	1503543	1503719	1	58	0.0434783	177	7	Non-essential	137	0.0931677	177	15	Non-essential	mRNA interferase toxin of the HicAB toxin-antitoxin system
BW25113_1438	hicB	0	1503765	1504181	1	143	0.0769231	417	29	Non-essential	135	0.0795756	417	30	Non-essential	antitoxin for the HicAB toxin-antitoxin system
BW25113_1439	ydcR	0	1504260	1505666	1	525	0.0836622	1407	106	Non-essential	882	0.0797159	1407	101	Non-essential	putative DNA-binding transcriptional regulator/putative amino transferase
BW25113_1440	ydcS	0	1505911	1507056	1	493	0.0784884	1146	81	Non-essential	959	0.120155	1146	124	Non-essential	polyhydroxybutyrate (PHB) synthase, ABC transporter periplasmic binding protein homolog
BW25113_1441	ydcT	0	1507074	1508087	1	357	0.059081	1014	54	Non-essential	451	0.071116	1014	65	Non-essential	putative spermidine/putrescine transporter subunit
BW25113_1442	ydcU	0	1508088	1509029	1	201	0.0601415	942	51	Non-essential	636	0.0978774	942	83	Non-essential	putative spermidine/putrescine transporter subunit
BW25113_1443	ydcV	0	1509019	1509813	1	196	0.0585774	795	42	Non-essential	565	0.083682	795	60	Non-essential	putative spermidine/putrescine transporter subunit
BW25113_1444	patD	0	1509835	1511259	1	433	0.0701481	1425	90	Non-essential	967	0.10756	1425	138	Non-essential	gamma-aminobutyraldehyde dehydrogenase
BW25113_4598	yncL	0	1511356	1511451	-1	42	0.113636	96	10	Non-essential	93	0.0681818	96	6	Non-essential	stress-induced small inner membrane enterobacterial protein
BW25113_1445	ydcX	0	1511646	1511819	1	73	0.0822785	174	13	Non-essential	8	0.0126582	174	2	Essential	DUF2566 family protein
BW25113_1446	ydcY	0	1511905	1512138	1	67	0.0990566	234	21	Non-essential	138	0.103774	234	22	Non-essential	uncharacterized protein
BW25113_1447	ydcZ	0	1512139	1512588	-1	288	0.0935961	450	38	Non-essential	218	0.100985	450	41	Non-essential	DUF606 family inner membrane protein
BW25113_1448	mnaT	0	1512585	1513103	-1	242	0.098081	519	46	Non-essential	365	0.104478	519	49	Non-essential	methionine N-acyltransferase; L-amino acid N-acyltransferase
BW25113_1449	curA	0	1513284	1514321	1	670	0.119658	1038	112	Non-essential	1120	0.17094	1038	160	Non-essential	curcumin/dihydrocurcumin reductase, NADPH-dependent
BW25113_1450	mcbR	0	1514519	1515184	1	852	0.198333	666	119	Non-essential	1082	0.2	666	120	Non-essential	colanic acid and biofilm gene transcriptional regulator, MqsR-controlled
BW25113_1451	yncD	0	1515220	1517322	-1	1452	0.122557	2103	232	Non-essential	2167	0.159007	2103	301	Non-essential	putative iron outer membrane transporter
BW25113_1452	yncE	0	1517564	1518625	1	647	0.118201	1062	113	Non-essential	769	0.0983264	1062	94	Non-essential	ATP-binding protein, periplasmic, function unknown
BW25113_1453	ansP	0	1518738	1520237	-1	631	0.077037	1500	104	Non-essential	1308	0.108148	1500	146	Non-essential	L-asparagine transporter
BW25113_1454	yncG	0	1520504	1521121	1	616	0.134409	618	75	Non-essential	1100	0.159498	618	89	Non-essential	glutathione S-transferase homolog
BW25113_1455	yncH	0	1521197	1521409	1	15	0.015544	213	3	Essential	43	0.015544	213	3	Essential	IPR020099 family protein
BW25113_1456	rhsE	0	1522159	1524195	1	1318	0.0910082	2037	167	Non-essential	2601	0.100272	2037	184	Non-essential	pseudogene
BW25113_1457	ydcD	0	1524179	1524661	1	24	0.0137931	483	6	Essential	18	0.00689655	483	3	Essential	uncharacterized protein
BW25113_1459	yncI	0	1524843	1525896	1	467	0.0936842	1054	89	Non-essential	323	0.0568421	1054	54	Non-essential	pseudogene
BW25113_1460	ydcC	0	1526073	1527209	1	155	0.022439	1137	23	Essential	109	0.0243902	1137	25	Essential	H repeat-associated putative transposase
BW25113_1461	pptA	0	1527309	1527542	1	330	0.183962	234	39	Non-essential	415	0.316038	234	67	Non-essential	4-oxalocrotonate tautomerase
BW25113_1462	yddH	0	1527539	1528108	-1	421	0.143969	570	74	Non-essential	509	0.175097	570	90	Non-essential	flavin reductase like-protein
BW25113_1463	nhoA	0	1528281	1529126	1	266	0.0748031	846	57	Non-essential	521	0.0853018	846	65	Non-essential	N-hydroxyarylamine O-acetyltransferase
BW25113_1464	yddE	0	1529222	1530115	-1	241	0.0669975	894	54	Non-essential	541	0.102978	894	83	Non-essential	PhzC-PhzF family protein
BW25113_1465	narV	0	1530194	1530874	-1	195	0.0815661	681	50	Non-essential	227	0.0717781	681	44	Non-essential	nitrate reductase 2 (NRZ), gamma subunit
BW25113_1466	narW	0	1530871	1531566	-1	137	0.0684713	696	43	Non-essential	405	0.0732484	696	46	Non-essential	nitrate reductase 2 (NRZ), delta subunit (assembly subunit)
BW25113_1467	narY	0	1531566	1533110	-1	544	0.0841121	1545	117	Non-essential	940	0.0869878	1545	121	Non-essential	nitrate reductase 2 (NRZ), beta subunit
BW25113_1468	narZ	0	1533107	1536847	-1	1730	0.0849421	3741	286	Non-essential	2006	0.0739531	3741	249	Non-essential	nitrate reductase 2 (NRZ), alpha subunit
BW25113_1469	narU	0	1536929	1538317	-1	881	0.0999201	1389	125	Non-essential	814	0.0935252	1389	117	Non-essential	nitrate/nitrite transporter
BW25113_1471	yddK	0	1538641	1539971	-1	74	0.0183486	1331	22	Essential	184	0.0241868	1331	29	Essential	pseudogene
BW25113_1472	yddL	0	1540007	1540285	-1	25	0.027668	279	7	Essential	26	0.0197628	279	5	Essential	pseudogene
BW25113_1473	yddG	0	1540545	1541426	-1	1634	0.254408	882	202	Non-essential	2153	0.361461	882	287	Non-essential	aromatic amino acid exporter
BW25113_1474	fdnG	0	1541658	1544705	1	1080	0.0732507	3048	201	Non-essential	2377	0.0962099	3048	264	Non-essential	formate dehydrogenase-N, alpha subunit, nitrate-inducible
BW25113_1475	fdnH	0	1544718	1545602	1	352	0.0815558	885	65	Non-essential	459	0.0803011	885	64	Non-essential	formate dehydrogenase-N, Fe-S (beta) subunit, nitrate-inducible
BW25113_1476	fdnI	0	1545595	1546248	1	164	0.0525424	654	31	Non-essential	459	0.115254	654	68	Non-essential	formate dehydrogenase-N, cytochrome B556 (gamma) subunit, nitrate-inducible
BW25113_1477	yddM	0	1546655	1546939	-1	89	0.0661479	285	17	Non-essential	65	0.0350195	285	9	Ambiguous	putative DNA-binding transcriptional regulator
BW25113_1478	adhP	0	1547085	1548095	-1	397	0.0878156	1011	80	Non-essential	940	0.108672	1011	99	Non-essential	ethanol-active dehydrogenase/acetaldehyde-active reductase
BW25113_1479	maeA	0	1548229	1549926	-1	827	0.102614	1698	157	Non-essential	1589	0.147712	1698	226	Non-essential	malate dehydrogenase, (decarboxylating, NAD-requiring) (malic enzyme)
BW25113_1480	sra	0	1550083	1550220	-1	17	0.047619	138	6	Non-essential	104	0.18254	138	23	Non-essential	stationary-phase-induced ribosome-associated protein
BW25113_1481	bdm	0	1550322	1550537	-1	812	0.311224	216	61	Non-essential	1542	0.489796	216	96	Non-essential	biofilm-dependent modulation protein
BW25113_1482	osmC	0	1550882	1551313	1	274	0.110256	432	43	Non-essential	539	0.184615	432	72	Non-essential	lipoyl-dependent Cys-based peroxidase, hydroperoxide resistance; salt-shock inducible membrane protein; peroxiredoxin
BW25113_1483	ddpF	0	1551369	1552295	-1	335	0.0646707	927	54	Non-essential	600	0.0730539	927	61	Non-essential	D,D-dipeptide permease system, ATP-binding component
BW25113_1484	ddpD	0	1552288	1553274	-1	239	0.0731159	987	65	Non-essential	537	0.0933633	987	83	Non-essential	D,D-dipeptide permease system, ATP-binding component
BW25113_1485	ddpC	0	1553271	1554167	-1	238	0.0766378	897	62	Non-essential	309	0.0704574	897	57	Non-essential	D-ala-D-ala transporter subunit
BW25113_1486	ddpB	0	1554164	1555186	-1	306	0.0738328	1023	68	Non-essential	698	0.11835	1023	109	Non-essential	D-ala-D-ala transporter subunit
BW25113_1487	ddpA	0	1555188	1556738	-1	473	0.067287	1551	94	Non-essential	838	0.0823193	1551	115	Non-essential	D-ala-D-a la transporter subunit
BW25113_1488	ddpX	0	1556752	1557333	-1	202	0.0801527	582	42	Non-essential	499	0.118321	582	62	Non-essential	D-ala-D-ala dipeptidase, Zn-dependent
BW25113_1489	dosP	0	1557591	1559990	-1	839	0.0708333	2400	153	Non-essential	1449	0.0865741	2400	187	Non-essential	oxygen sensor, c-di-GMP phosphodiesterase, heme-regulated; cold- and stationary phase-induced bioflim regulator
BW25113_1490	dosC	0	1560015	1561397	-1	1239	0.167068	1383	208	Non-essential	2761	0.253815	1383	316	Non-essential	diguanylate cyclase, cold- and stationary phase-induced oxygen-dependent biofilm regulator
BW25113_1491	yddW	0	1561761	1563080	-1	769	0.110269	1320	131	Non-essential	1176	0.141414	1320	168	Non-essential	liprotein, glycosyl hydrolase homolog
BW25113_1492	gadC	0	1563211	1564746	-1	807	0.106936	1536	148	Non-essential	1342	0.138728	1536	192	Non-essential	glutamate:gamma-aminobutyric acid antiporter
BW25113_1493	gadB	0	1564902	1566302	-1	329	0.0261697	1401	33	Essential	365	0.038858	1401	49	Ambiguous	glutamate decarboxylase B, PLP-dependent
BW25113_1494	pqqL	0	1566664	1569459	-1	2728	0.160048	2796	403	Non-essential	5109	0.239873	2796	604	Non-essential	putative periplasmic M16 family zinc metalloendopeptidase
BW25113_1495	yddB	0	1569504	1571876	-1	3582	0.224146	2373	479	Non-essential	6692	0.303697	2373	649	Non-essential	putative TonB-dependent outer membrane receptor
BW25113_1496	yddA	0	1571914	1573599	-1	3354	0.22859	1686	347	Non-essential	4126	0.270092	1686	410	Non-essential	putative multidrug transporter subunit of ABC superfamily, membrane component/ATP-binding component
BW25113_1497	ydeM	0	1573890	1575047	-1	648	0.0996169	1158	104	Non-essential	525	0.0814176	1158	85	Non-essential	putative YdeN-specific sulfatase-maturating enzyme
BW25113_1498	ydeN	0	1575099	1576781	-1	2115	0.20264	1683	307	Non-essential	2120	0.183498	1683	278	Non-essential	putative Ser-type periplasmic non-aryl sulfatase
BW25113_1499	ydeO	0	1577183	1577944	-1	226	0.0612245	762	42	Non-essential	143	0.0393586	762	27	Ambiguous	UV-inducible global regulator, EvgA-, GadE-dependent
BW25113_1500	safA	0	1578019	1578216	-1	6	0.0166667	198	3	Essential	7	0.00555556	198	1	Essential	two-component system connector membrane protein, EvgSA to PhoQP
BW25113_1501	ydeP	0	1578464	1580743	-1	1336	0.106238	2280	218	Non-essential	1718	0.12037	2280	247	Non-essential	putative oxidoreductase
BW25113_1502	ydeQ	0	1581077	1581991	-1	642	0.139394	915	115	Non-essential	420	0.106667	915	88	Non-essential	putative fimbrial-like adhesin protein
BW25113_1503	ydeR	0	1582050	1582553	-1	817	0.222467	504	101	Non-essential	1003	0.268722	504	122	Non-essential	putative fimbrial-like adhesin protein
BW25113_1504	ydeS	0	1582566	1583096	-1	671	0.154489	531	74	Non-essential	462	0.125261	531	60	Non-essential	putative fimbrial-like adhesin protein
BW25113_1505	ydeT	0	1583110	1584336	-1	864	0.122172	1227	135	Non-essential	674	0.121267	1227	134	Non-essential	pseudogene
BW25113_1506	yneL	0	1584591	1584793	-1	206	0.125683	203	23	Non-essential	493	0.387978	203	71	Non-essential	pseudogene
BW25113_1507	hipA	0	1585111	1586433	-1	315	0.0587741	1323	70	Non-essential	626	0.0839631	1323	100	Non-essential	inactivating GltX kinase facilitating persister formation; toxin of HipAB TA pair; autokinase
BW25113_1508	hipB	0	1586433	1586699	-1	0	0	267	0	Essential	21	0.0124481	267	3	Essential	antitoxin of HipAB toxin-antitoxin system
BW25113_4696	yneO	0	1586922	1592244	-1	3393	0.104362	5323	500	Non-essential	5432	0.1244	5323	596	Non-essential	pseudogene
BW25113_1511	lsrK	0	1592874	1594466	-1	503	0.0585366	1593	84	Non-essential	895	0.0961672	1593	138	Non-essential	autoinducer-2 (AI-2) kinase
BW25113_1512	lsrR	0	1594545	1595498	-1	124	0.0511628	954	44	Non-essential	279	0.05	954	43	Non-essential	lsr operon transcriptional repressor
BW25113_1513	lsrA	0	1595747	1597282	1	556	0.0686416	1536	95	Non-essential	768	0.0679191	1536	94	Non-essential	autoinducer 2 import ATP-binding protein
BW25113_1514	lsrC	0	1597276	1598304	1	267	0.0722762	1029	67	Non-essential	559	0.0776699	1029	72	Non-essential	autoinducer 2 import system permease protein
BW25113_1515	lsrD	0	1598304	1599296	1	301	0.0581006	993	52	Non-essential	342	0.077095	993	69	Non-essential	autoinducer 2 import system permease protein
BW25113_1516	lsrB	0	1599308	1600330	1	397	0.082519	1023	76	Non-essential	750	0.106406	1023	98	Non-essential	autoinducer 2-binding protein
BW25113_1517	lsrF	0	1600357	1601232	1	909	0.165823	876	131	Non-essential	1723	0.231646	876	183	Non-essential	putative autoinducer-2 (AI-2) aldolase
BW25113_1518	lsrG	0	1601256	1601546	1	96	0.0684411	291	18	Non-essential	165	0.129278	291	34	Non-essential	autoinducer-2 (AI-2) degrading protein LsrG
BW25113_1519	tam	0	1601603	1602361	1	289	0.0817518	759	56	Non-essential	395	0.0744526	759	51	Non-essential	trans-aconitate methyltransferase
BW25113_1520	yneE	0	1602365	1603279	-1	425	0.0909091	915	75	Non-essential	427	0.08	915	66	Non-essential	bestrophin family putative inner membrane protein
BW25113_1521	uxaB	0	1603486	1604937	-1	443	0.0695719	1452	91	Non-essential	821	0.088685	1452	116	Non-essential	altronate oxidoreductase, NAD-dependent
BW25113_1522	yneF	0	1605164	1606111	-1	517	0.0913349	948	78	Non-essential	549	0.0807963	948	69	Non-essential	putative membrane-bound diguanylate cyclase
BW25113_1523	yneG	0	1606223	1606582	-1	168	0.0925926	360	30	Non-essential	192	0.0555556	360	18	Non-essential	DUF4186 family protein
BW25113_1524	glsB	0	1606582	1607508	-1	462	0.0886228	927	74	Non-essential	556	0.0922156	927	77	Non-essential	glutaminase 2
BW25113_1525	sad	0	1607572	1608960	-1	513	0.0807354	1389	101	Non-essential	707	0.0807354	1389	101	Non-essential	succinate semialdehyde dehydrogenase, NAD(P)+-dependent
BW25113_1526	yneJ	0	1609061	1609942	1	505	0.105793	882	84	Non-essential	508	0.0768262	882	61	Non-essential	putative DNA-binding transcriptional regulator
BW25113_1527	yneK	0	1610020	1611135	1	954	0.134195	1116	135	Non-essential	844	0.144135	1116	145	Non-essential	uncharacterized protein
BW25113_1528	ydeA	0	1611285	1612475	1	721	0.109972	1191	118	Non-essential	1042	0.136999	1191	147	Non-essential	arabinose efflux transporter, arabinose-inducible
BW25113_1529	marC	0	1612500	1613165	-1	255	0.0983333	666	59	Non-essential	466	0.118333	666	71	Non-essential	UPF0056 family inner membrane protein
BW25113_1530	marR	0	1613377	1613811	1	255	0.111959	435	44	Non-essential	489	0.142494	435	56	Non-essential	transcriptional repressor of multiple antibiotic resistance
BW25113_1531	marA	0	1613831	1614214	1	121	0.0867052	384	30	Non-essential	84	0.066474	384	23	Non-essential	multiple antibiotic resistance transcriptional regulator
BW25113_1532	marB	0	1614246	1614464	1	61	0.0552764	219	11	Non-essential	135	0.100503	219	20	Non-essential	mar operon regulator, periplasmic
BW25113_1533	eamA	0	1614495	1615394	-1	263	0.0666667	900	54	Non-essential	476	0.0901235	900	73	Non-essential	cysteine and O-acetyl-L-serine efflux system
BW25113_1534	ydeE	0	1615589	1616776	1	1221	0.145794	1188	156	Non-essential	1505	0.147664	1188	158	Non-essential	putative transporter
BW25113_4599	yneM	0	1616903	1616998	1	100	0.125	96	11	Non-essential	133	0.113636	96	10	Non-essential	inner membrane-associated protein
BW25113_4698	mgrR	0	1617074	1617171	-1	250	0.277778	98	25	Non-essential	356	0.488889	98	44	Non-essential
BW25113_1535	dgcZ	0	1617217	1618107	-1	2613	0.326276	891	262	Non-essential	2742	0.352428	891	283	Non-essential	diguanylate cyclase, zinc-sensing
BW25113_1536	ydeI	0	1618362	1618754	-1	590	0.233803	393	83	Non-essential	358	0.180282	393	64	Non-essential	hydrogen peroxide resistance OB fold protein; putative periplasmic protein
BW25113_1537	ydeJ	0	1619030	1619548	1	584	0.183369	519	86	Non-essential	801	0.251599	519	118	Non-essential	inactive PncC family protein
BW25113_1538	dcp	0	1619592	1621637	-1	1566	0.126493	2046	233	Non-essential	1375	0.140608	2046	259	Non-essential	dipeptidyl carboxypeptidase II
BW25113_1539	ydfG	0	1621774	1622520	1	431	0.104012	747	70	Non-essential	511	0.114413	747	77	Non-essential	NADP-dependent 3-hydroxy acid dehydrogenase; malonic semialdehyde reductase
BW25113_1540	rspR	0	1622609	1623295	1	182	0.0662359	687	41	Non-essential	420	0.11147	687	69	Non-essential	transcriptional repressor for rspAB
BW25113_1541	ydfZ	0	1623472	1623675	1	67	0.125	204	23	Non-essential	154	0.11413	204	21	Non-essential	selenoprotein, function unknown
BW25113_1542	ydfI	0	1623710	1625170	-1	666	0.0722433	1461	95	Non-essential	1227	0.0844106	1461	111	Non-essential	putative NAD-dependent D-mannonate oxidoreductase
BW25113_4600	ydfJ	0	1625259	1647095	-1	10796	0.0831849	21837	1635	Non-essential	14082	0.10318	21837	2028	Non-essential	pseudogene
BW25113_1544	ydfK	0	1627329	1627562	1	0	0	234	0	Essential	0	0	234	0	Essential	cold shock protein, function unknown, Qin prophage
BW25113_1545	pinQ	0	1627879	1628469	1	0	0	591	0	Essential	4	0.00562852	591	3	Essential	Qin prophage; putative site-specific recombinase
BW25113_1546	tfaQ	0	1628567	1629142	-1	0	0	576	0	Essential	0	0	576	0	Essential	Qin prophage; putative tail fiber assembly protein
BW25113_1547	stfQ	0	1629142	1630104	-1	232	0.0645905	963	56	Non-essential	356	0.0692042	963	60	Non-essential	Qin prophage; putative side tail fiber assembly protein
BW25113_1548	nohQ	0	1630097	1630624	-1	34	0.0252101	528	12	Essential	120	0.0357143	528	17	Ambiguous	pseudogene
BW25113_4533	ynfO	0	1631013	1631246	1	7	0.0235849	234	5	Essential	37	0.0188679	234	4	Essential	uncharacterized protein, Qin prophage
BW25113_1549	ydfO	0	1631304	1631714	1	30	0.0215633	411	8	Essential	6	0.00539084	411	2	Essential	Qin prophage; uncharacterized protein
BW25113_1550	gnsB	0	1631866	1632039	-1	9	0.0189873	174	3	Essential	6	0.0126582	174	2	Essential	Qin prophage; multicopy suppressor of secG(Cs) and fabA6(Ts)
BW25113_1551	ynfN	0	1632211	1632366	-1	16	0.0211268	156	3	Essential	41	0.0704225	156	10	Non-essential	Qin prophage; cold shock-induced protein
BW25113_1552	cspI	0	1632712	1632924	-1	7	0.0103627	213	2	Essential	70	0.0518135	213	10	Non-essential	Qin prophage; cold shock protein
BW25113_1553	rzpQ	0	1633287	1633784	-1	143	0.0755556	498	34	Non-essential	243	0.106667	498	48	Non-essential	Rz-like protein, Qin prophage
BW25113_4689	rzoQ	0	1633337	1633591	-1	76	0.0692641	255	16	Non-essential	115	0.108225	255	25	Non-essential	putative Rz1-like lipoprotein, Qin prophage
BW25113_1554	rrrQ	0	1633781	1634314	-1	271	0.093361	534	45	Non-essential	214	0.0746888	534	36	Non-essential	Qin prophage; putative lysozyme
BW25113_1555	ydfR	0	1634311	1634622	-1	132	0.0744681	312	21	Non-essential	129	0.0567376	312	16	Non-essential	Qin prophage; uncharacterized protein
BW25113_1556	essQ	0	1634627	1634842	-1	89	0.0816327	216	16	Non-essential	239	0.178571	216	35	Non-essential	Qin prophage; putative S lysis protein
BW25113_1557	cspB	0	1635596	1635811	-1	294	0.173469	216	34	Non-essential	183	0.168367	216	33	Non-essential	Qin prophage; cold shock protein
BW25113_1558	cspF	0	1636112	1636324	1	233	0.212435	213	41	Non-essential	287	0.217617	213	42	Non-essential	Qin prophage; cold shock protein
BW25113_1559	quuQ	0	1636746	1637498	-1	566	0.125184	753	85	Non-essential	1025	0.228277	753	155	Non-essential	Qin prophage; putative antitermination protein Q
BW25113_1560	ydfU	0	1637512	1638561	-1	324	0.0813953	1050	77	Non-essential	547	0.0835095	1050	79	Non-essential	Qin prophage; uncharacterized protein
BW25113_1561	rem	0	1638908	1639159	-1	285	0.105263	252	24	Non-essential	223	0.20614	252	47	Non-essential	Qin prophage; uncharacterized protein
BW25113_1562	hokD	0	1639376	1639531	-1	70	0.119718	156	17	Non-essential	87	0.0915493	156	13	Non-essential	Qin prophage; small toxic polypeptide
BW25113_1563	relE	0	1639603	1639890	-1	115	0.0923077	288	24	Non-essential	169	0.123077	288	32	Non-essential	Qin prophage; toxin of the RelE-RelB toxin-antitoxin system
BW25113_1564	relB	0	1639890	1640129	-1	12	0.0231481	240	5	Essential	47	0.0416667	240	9	Non-essential	Qin prophage; bifunctional antitoxin of the RelE-RelB toxin-antitoxin system/ transcriptional repressor
BW25113_1565	ydfV	0	1640154	1640459	1	413	0.184783	306	51	Non-essential	947	0.26087	306	72	Non-essential	Qin prophage; uncharacterized protein
BW25113_1566	flxA	0	1640662	1640994	1	453	0.199336	333	60	Non-essential	565	0.27907	333	84	Non-essential	Qin prophage; uncharacterized protein
BW25113_1567	intK	0	1641431	1641613	-1	79	0.0787879	183	13	Non-essential	159	0.163636	183	27	Non-essential	pseudogene
BW25113_1568	ydfX	0	1641615	1641893	-1	67	0.0869565	279	22	Non-essential	152	0.083004	279	21	Non-essential	pseudogene
BW25113_1569	dicC	0	1641877	1642107	-1	93	0.0669856	231	14	Non-essential	87	0.0909091	231	19	Non-essential	Qin prophage; DNA-binding transcriptional regulator for DicB
BW25113_1570	dicA	0	1642191	1642598	1	1	0.00271739	408	1	Essential	1	0.00271739	408	1	Essential	Qin prophage; putative regulator for DicB
BW25113_1571	ydfA	0	1642765	1642920	1	39	0.105634	156	15	Non-essential	92	0.126761	156	18	Non-essential	Qin prophage; uncharacterized protein
BW25113_1572	ydfB	0	1642922	1643050	1	69	0.102564	129	12	Non-essential	55	0.0940171	129	11	Non-essential	Qin prophage; uncharacterized protein
BW25113_1573	ydfC	0	1643080	1643298	1	194	0.130653	219	26	Non-essential	180	0.175879	219	35	Non-essential	uncharacterized protein, Qin prophage
BW25113_1575	dicB	0	1643866	1644054	1	233	0.192982	189	33	Non-essential	248	0.146199	189	25	Non-essential	Qin prophage; cell division inhibition protein
BW25113_1576	ydfD	0	1644051	1644242	1	732	0.252874	192	44	Non-essential	688	0.408046	192	71	Non-essential	Qin prophage; uncharacterized protein
BW25113_1577	ydfE	0	1644335	1645099	1	674	0.161103	765	111	Non-essential	1267	0.25254	765	174	Non-essential	pseudogene
BW25113_1578	insD1	0	1645102	1645794	1	52	0.0144	693	9	Essential	84	0.0208	693	13	Essential	pseudogene
BW25113_1579	intQ	0	1645808	1646965	1	1841	0.194444	1158	203	Non-essential	2539	0.25	1158	261	Non-essential	pseudogene
BW25113_1580	rspB	0	1647153	1648172	-1	1200	0.186275	1020	171	Non-essential	1685	0.239651	1020	220	Non-essential	putative Zn-dependent NAD(P)-binding oxidoreductase
BW25113_1581	rspA	0	1648184	1649398	-1	483	0.0885845	1215	97	Non-essential	937	0.126027	1215	138	Non-essential	bifunctional D-altronate/D-mannonate dehydratase
BW25113_1582	ynfA	0	1649604	1649930	-1	93	0.0677966	327	20	Non-essential	109	0.0779661	327	23	Non-essential	UPF0060 family inner membrane protein
BW25113_1583	ynfB	0	1650065	1650406	1	239	0.126623	342	39	Non-essential	296	0.123377	342	38	Non-essential	UPF0482 family putative periplasmic protein
BW25113_1584	speG	0	1650441	1651001	1	1019	0.253465	561	128	Non-essential	1028	0.231683	561	117	Non-essential	spermidine N1-acetyltransferase
BW25113_1585	ynfC	0	1651004	1651714	-1	985	0.229329	711	147	Non-essential	2104	0.335413	711	215	Non-essential	UPF0257 family lipoprotein
BW25113_1586	ynfD	0	1651822	1652127	1	182	0.119565	306	33	Non-essential	461	0.202899	306	56	Non-essential	DUF1161 family periplasmic protein
BW25113_1587	ynfE	0	1652326	1654752	1	1012	0.0828375	2427	181	Non-essential	1406	0.0864989	2427	189	Non-essential	putative selenate reductase, periplasmic
BW25113_1588	ynfF	0	1654813	1657236	1	905	0.0875344	2424	191	Non-essential	1589	0.0875344	2424	191	Non-essential	S- and N-oxide reductase, A subunit, periplasmic
BW25113_1589	ynfG	0	1657247	1657864	1	250	0.0860215	618	48	Non-essential	600	0.116487	618	65	Non-essential	oxidoreductase, Fe-S subunit
BW25113_1590	ynfH	0	1657866	1658720	1	353	0.0830091	855	64	Non-essential	586	0.0972763	855	75	Non-essential	oxidoreductase, membrane subunit
BW25113_1591	dmsD	0	1658763	1659377	1	250	0.0882883	615	49	Non-essential	398	0.0666667	615	37	Non-essential	twin-argninine leader-binding protein for DmsA and TorA
BW25113_1592	clcB	0	1659572	1660828	1	538	0.082083	1257	93	Non-essential	872	0.104148	1257	118	Non-essential	H(+)/Cl(-) exchange transporter
BW25113_1593	ynfK	0	1660781	1661476	-1	463	0.130573	696	82	Non-essential	408	0.10828	696	68	Non-essential	putative dethiobiotin synthetase
BW25113_1594	mlc	0	1661601	1662821	-1	494	0.089172	1221	98	Non-essential	662	0.0946315	1221	104	Non-essential	glucosamine anaerobic growth regulon transcriptional repressor; autorepressor
BW25113_1595	ynfL	0	1662956	1663849	-1	223	0.0682382	894	55	Non-essential	283	0.0595533	894	48	Non-essential	LysR family putative transcriptional regulator
BW25113_1596	ynfM	0	1663956	1665209	1	710	0.0982301	1254	111	Non-essential	984	0.115044	1254	130	Non-essential	putative arabinose efflux transporter
BW25113_1597	asr	0	1665633	1665941	1	425	0.150538	309	42	Non-essential	313	0.182796	309	51	Non-essential	acid shock-inducible periplasmic protein
BW25113_4601	ydgU	0	1666034	1666117	1	15	0.0657895	84	5	Non-essential	70	0.105263	84	8	Non-essential	stationary phase-induced protein
BW25113_1598	ydgD	0	1666217	1667038	1	376	0.104054	822	77	Non-essential	734	0.141892	822	105	Non-essential	putative peptidase
BW25113_1599	mdtI	0	1667077	1667406	-1	120	0.0872483	330	26	Non-essential	194	0.0838926	330	25	Non-essential	multidrug efflux system transporter
BW25113_1600	mdtJ	0	1667393	1667758	-1	698	0.2	366	66	Non-essential	633	0.251515	366	83	Non-essential	multidrug efflux system transporter
BW25113_1601	tqsA	0	1668170	1669204	1	555	0.117899	1035	110	Non-essential	700	0.132905	1035	124	Non-essential	pheromone AI-2 transporter
BW25113_1602	pntB	0	1669229	1670617	-1	640	0.103917	1389	130	Non-essential	918	0.0911271	1389	114	Non-essential	pyridine nucleotide transhydrogenase, beta subunit
BW25113_1603	pntA	0	1670628	1672160	-1	424	0.0709631	1533	98	Non-essential	898	0.0782042	1533	108	Non-essential	pyridine nucleotide transhydrogenase, alpha subunit
BW25113_1604	ydgH	0	1672684	1673628	1	421	0.0916569	945	78	Non-essential	397	0.0611046	945	52	Non-essential	DUF1471 family periplasmic protein
BW25113_1605	ydgI	0	1673814	1675196	1	588	0.0875502	1383	109	Non-essential	1095	0.114859	1383	143	Non-essential	putative arginine/ornithine antiporter transporter
BW25113_1606	folM	0	1675233	1675955	1	446	0.121352	723	79	Non-essential	481	0.109063	723	71	Non-essential	dihydromonapterin reductase, NADPH-dependent; dihydrofolate reductase isozyme
BW25113_1607	ydgC	0	1675952	1676287	-1	163	0.125	336	38	Non-essential	233	0.134868	336	41	Non-essential	GlpM family inner membrane protein
BW25113_1608	rstA	0	1676416	1677135	1	383	0.0987654	720	64	Non-essential	450	0.100309	720	65	Non-essential	response regulator of RstAB two-component system, low Mg-responsive via PhoQP
BW25113_1609	rstB	0	1677139	1678440	1	435	0.0733788	1302	86	Non-essential	793	0.0904437	1302	106	Non-essential	sensory histidine kinase of RstAB two-component system, low Mg-responsive via PhoQP
BW25113_1610	tus	0	1678516	1679445	1	404	0.097852	930	82	Non-essential	306	0.0620525	930	52	Non-essential	inhibitor of replication at Ter, DNA-binding protein
BW25113_1611	fumC	0	1679442	1680845	-1	630	0.0846519	1404	107	Non-essential	948	0.0838608	1404	106	Non-essential	fumarate hydratase (fumarase C),aerobic Class II
BW25113_1612	fumA	0	1680988	1682634	-1	473	0.0539447	1647	80	Non-essential	661	0.0748483	1647	111	Non-essential	fumarate hydratase (fumarase A), aerobic Class I
BW25113_1613	manA	0	1682833	1684008	1	382	0.0698113	1176	74	Non-essential	265	0.0415094	1176	44	Non-essential	mannose-6-phosphate isomerase
BW25113_1614	ydgA	0	1684109	1685617	1	416	0.0618102	1509	84	Non-essential	375	0.0529801	1509	72	Non-essential	DUF945 family protein
BW25113_1615	uidC	0	1685843	1687108	-1	1086	0.144737	1266	165	Non-essential	1358	0.149123	1266	170	Non-essential	putative outer membrane porin for beta-glucuronides porin protein
BW25113_1616	uidB	0	1687147	1688520	-1	903	0.116317	1374	144	Non-essential	1200	0.133279	1374	165	Non-essential	glucuronide transporter
BW25113_1617	uidA	0	1688517	1690328	-1	561	0.0704657	1812	115	Non-essential	1427	0.106618	1812	174	Non-essential	beta-D-glucuronidase
BW25113_1618	uidR	0	1690719	1691309	-1	225	0.0694184	591	37	Non-essential	235	0.0844278	591	45	Non-essential	transcriptional repressor
BW25113_1619	hdhA	0	1691530	1692297	-1	981	0.199422	768	138	Non-essential	1832	0.271676	768	188	Non-essential	7-alpha-hydroxysteroid dehydrogenase, NAD-dependent
BW25113_1620	malI	0	1692409	1693437	-1	547	0.102481	1029	95	Non-essential	806	0.144552	1029	134	Non-essential	transcriptional repressor of Mal regulon
BW25113_1621	malX	0	1693612	1695204	1	492	0.0808362	1593	116	Non-essential	476	0.0599303	1593	86	Non-essential	fused maltose and glucose-specific PTS enzymes: IIB component, IIC component
BW25113_1622	malY	0	1695214	1696386	1	478	0.0832545	1173	88	Non-essential	520	0.0719016	1173	76	Non-essential	bifunctional beta-cystathionase, PLP-dependent/ regulator of maltose regulon
BW25113_1623	add	0	1696490	1697491	1	429	0.0820399	1002	74	Non-essential	825	0.107539	1002	97	Non-essential	adenosine deaminase
BW25113_1624	ydgJ	0	1697525	1698565	-1	488	0.105656	1041	99	Non-essential	666	0.0832444	1041	78	Non-essential	putative oxidoreductase
BW25113_4409	blr	0	1698808	1698933	1	808	0.447368	126	51	Non-essential	721	0.385965	126	44	Non-essential	beta-lactam resistance membrane protein; divisome-associated protein
BW25113_1625	cnu	0	1699206	1699421	1	768	0.336735	216	66	Non-essential	1126	0.515306	216	101	Non-essential	nucleoid-associated oriC-binding protein; H-NS and StpA stabilizing factor
BW25113_1626	ydgK	0	1699507	1699947	1	995	0.282116	441	112	Non-essential	1926	0.471033	441	187	Non-essential	DUF2569 family inner membrane protein
BW25113_1627	rsxA	0	1700024	1700605	1	500	0.145038	582	76	Non-essential	654	0.185115	582	97	Non-essential	SoxR iron-sulfur cluster reduction factor component; inner membrane protein of electron transport complex
BW25113_1628	rsxB	0	1700605	1701183	1	262	0.082218	579	43	Non-essential	347	0.0688337	579	36	Non-essential	SoxR iron-sulfur cluster reduction factor component; putative iron-sulfur protein
BW25113_1629	rsxC	0	1701176	1703398	1	722	0.0784608	2223	157	Non-essential	1262	0.0789605	2223	158	Non-essential	SoxR iron-sulfur cluster reduction factor component; putative membrane-associated NADH oxidoreductase of electron transport complex
BW25113_1630	rsxD	0	1703399	1704457	1	470	0.105759	1059	101	Non-essential	763	0.101571	1059	97	Non-essential	SoxR iron-sulfur cluster reduction factor component; putative membrane protein of electron transport complex
BW25113_1631	rsxG	0	1704461	1705081	1	287	0.107335	621	60	Non-essential	630	0.139535	621	78	Non-essential	SoxR iron-sulfur cluster reduction factor component; putative membrane protein of electron transport complex
BW25113_1632	rsxE	0	1705085	1705780	1	304	0.089172	696	56	Non-essential	436	0.0716561	696	45	Non-essential	SoxR iron-sulfur cluster reduction factor component; electron transport inner membrane NADH-quinone reductase
BW25113_1633	nth	0	1705780	1706415	1	329	0.106272	636	61	Non-essential	321	0.0714286	636	41	Non-essential	DNA glycosylase and apyrimidinic (AP) lyase (endonuclease III)
BW25113_1634	dtpA	0	1707026	1708528	1	932	0.110865	1503	150	Non-essential	1765	0.155211	1503	210	Non-essential	dipeptide and tripeptide permease A
BW25113_1635	gstA	0	1708634	1709239	1	297	0.102564	606	56	Non-essential	455	0.113553	606	62	Non-essential	glutathionine S-transferase
BW25113_1636	pdxY	0	1709283	1710146	-1	257	0.092545	864	72	Non-essential	525	0.11054	864	86	Non-essential	pyridoxamine kinase
BW25113_1637	tyrS	0	1710205	1711479	-1	25	0.00261097	1275	3	Essential	15	0.00435161	1275	5	Essential	tyrosyl-tRNA synthetase
BW25113_1638	pdxH	0	1711608	1712264	-1	19	0.0134907	657	8	Essential	11	0.00505902	657	3	Essential	pyridoxine 5'-phosphate oxidase
BW25113_1639	mliC	0	1712323	1712652	-1	65	0.0838926	330	25	Non-essential	144	0.0771812	330	23	Non-essential	inhibitor of c-type lysozyme, membrane-bound; putative lipoprotein
BW25113_1640	anmK	0	1712750	1713859	-1	448	0.079	1110	79	Non-essential	499	0.084	1110	84	Non-essential	anhydro-N-acetylmuramic acid kinase
BW25113_1641	slyB	0	1714133	1714600	1	363	0.168246	468	71	Non-essential	512	0.165877	468	70	Non-essential	outer membrane lipoprotein
BW25113_1642	slyA	0	1714647	1715081	-1	218	0.124682	435	49	Non-essential	285	0.132316	435	52	Non-essential	global transcriptional regulator
BW25113_1643	ydhI	0	1715282	1715518	1	225	0.12093	237	26	Non-essential	116	0.0976744	237	21	Non-essential	DUF1656 family putative inner membrane efflux pump associated protein
BW25113_1644	ydhJ	0	1715521	1716378	1	239	0.0788114	858	61	Non-essential	358	0.0749354	858	58	Non-essential	putative membrane fusion protein (MFP) of YdhJK efflux pump
BW25113_1645	ydhK	0	1716378	1718390	1	762	0.0788748	2013	143	Non-essential	926	0.0794264	2013	144	Non-essential	putative efflux protein (PET) component of YdhJK efflux pump
BW25113_1646	sodC	0	1718391	1718912	-1	134	0.0702128	522	33	Non-essential	123	0.0276596	522	13	Essential	superoxide dismutase, Cu, Zn, periplasmic
BW25113_1647	ydhF	0	1718993	1719889	-1	374	0.0902349	897	73	Non-essential	481	0.103832	897	84	Non-essential	putative oxidoreductase
BW25113_1648	ydhL	0	1719938	1720177	-1	15	0.037037	240	8	Ambiguous	97	0.0509259	240	11	Non-essential	DUF1289 family protein
BW25113_1649	nemR	0	1720280	1720879	1	180	0.0851852	600	46	Non-essential	523	0.116667	600	63	Non-essential	transcriptional repressor for the nemRA-gloA operon, quinone-, glyoxal-, and HOCl-activated
BW25113_1650	nemA	0	1720916	1722013	1	606	0.106061	1098	105	Non-essential	611	0.10101	1098	100	Non-essential	chromate reductase, quinone reductase, FMN-linked; N-Ethylmaleimide reductase; old yellow enzyme
BW25113_1651	gloA	0	1722094	1722501	1	128	0.0842391	408	31	Non-essential	235	0.116848	408	43	Non-essential	glyoxalase I, Ni-dependent
BW25113_1652	rnt	0	1722604	1723251	1	34	0.00513699	648	3	Essential	30	0.0119863	648	7	Essential	ribonuclease T (RNase T)
BW25113_1653	lhr	0	1723344	1727960	1	1754	0.0817898	4617	340	Non-essential	3465	0.074573	4617	310	Non-essential	putative ATP-dependent helicase
BW25113_1654	grxD	0	1728011	1728358	-1	170	0.0923567	348	29	Non-essential	128	0.0605096	348	19	Non-essential	glutaredoxin-4
BW25113_1655	mepH	0	1728692	1729507	1	292	0.0597826	816	44	Non-essential	311	0.0638587	816	47	Non-essential	murein DD-endopeptidase, space-maker hydrolase
BW25113_1656	sodB	0	1729635	1730216	1	344	0.124046	582	65	Non-essential	283	0.0763359	582	40	Non-essential	superoxide dismutase, Fe
BW25113_1657	ydhP	0	1730378	1731547	-1	522	0.0958254	1170	101	Non-essential	877	0.103416	1170	109	Non-essential	putative transporter
BW25113_4602	ynhF	0	1731713	1731802	-1	63	0.134146	90	11	Non-essential	14	0.0731707	90	6	Non-essential	stress response membrane
BW25113_1658	purR	0	1732101	1733126	1	383	0.0833333	1026	77	Non-essential	852	0.0984848	1026	91	Non-essential	transcriptional repressor, hypoxanthine-binding
BW25113_1659	ydhB	0	1733123	1734055	-1	384	0.0915577	933	77	Non-essential	682	0.0868014	933	73	Non-essential	LysR family putative transcriptional regulator
BW25113_1660	ydhC	0	1734168	1735379	1	622	0.106227	1212	116	Non-essential	608	0.0741758	1212	81	Non-essential	putative arabinose efflux transporter
BW25113_1661	cfa	0	1735670	1736818	1	812	0.144928	1149	150	Non-essential	957	0.145894	1149	151	Non-essential	cyclopropane fatty acyl phospholipid synthase (unsaturated-phospholipid methyltransferase)
BW25113_1662	ribC	0	1736858	1737499	-1	43	0.0121107	642	7	Essential	8	0.00692042	642	4	Essential	riboflavin synthase, alpha subunit
BW25113_1663	mdtK	0	1737714	1739087	1	805	0.109047	1374	135	Non-essential	1149	0.134895	1374	167	Non-essential	multidrug efflux system transporter
BW25113_1664	ydhQ	0	1739128	1740384	-1	676	0.104148	1257	118	Non-essential	820	0.104148	1257	118	Non-essential	autotransporter adhesin-related protein
BW25113_1665	valV	0	1740692	1740768	1	2	0.028169	77	2	Essential	0	0	77	0	Essential
BW25113_1666	valW	0	1740773	1740849	1	13	0.0704225	77	5	Non-essential	62	0.028169	77	2	Ambiguous
BW25113_1667	ydhR	0	1740957	1741262	1	81	0.0652174	306	18	Non-essential	177	0.0833333	306	23	Non-essential	putative monooxygenase
BW25113_1668	ydhS	0	1741388	1742992	1	779	0.0802768	1605	116	Non-essential	685	0.0871972	1605	126	Non-essential	putative oxidoreductase
BW25113_1669	ydhT	0	1743004	1743816	-1	287	0.0709413	813	52	Non-essential	666	0.109141	813	80	Non-essential	FNR, Nar, NarP-regulated protein; putative subunit of YdhYVWXUT oxidoreductase complex
BW25113_1670	ydhU	0	1743820	1744605	-1	324	0.0762712	786	54	Non-essential	391	0.0833333	786	59	Non-essential	putative cytochrome b subunit of YdhYVWXUT oxidoreductase complex
BW25113_1671	ydhX	0	1744602	1745270	-1	204	0.0597015	669	36	Non-essential	257	0.0978441	669	59	Non-essential	putative 4Fe-4S ferridoxin-type protein; FNR, Nar, NarP-regulated protein; putative subunit of YdhYVWXUT oxidoreductase complex
BW25113_1672	ydhW	0	1745334	1745981	-1	179	0.0702055	648	41	Non-essential	363	0.0890411	648	52	Non-essential	FNR, Nar, NarP-regulated protein; putative subunit of YdhYVWXUT oxidoreductase complex
BW25113_1673	ydhV	0	1745985	1748087	-1	1082	0.0935024	2103	177	Non-essential	1611	0.118331	2103	224	Non-essential	putative oxidoreductase subunit
BW25113_1674	ydhY	0	1748108	1748734	-1	765	0.20531	627	116	Non-essential	1622	0.357522	627	202	Non-essential	putative 4Fe-4S ferridoxin-type protein; FNR, Nar, NarP-regulated protein; putative subunit of YdhYVWXUT oxidoreductase complex
BW25113_1675	ydhZ	0	1749189	1749398	-1	467	0.278947	210	53	Non-essential	438	0.336842	210	64	Non-essential	uncharacterized protein
BW25113_1676	pykF	0	1749955	1751367	1	625	0.0895522	1413	114	Non-essential	144	0.0306363	1413	39	Ambiguous	pyruvate kinase I
BW25113_1677	lpp	0	1751678	1751914	1	121	0.125581	237	27	Non-essential	180	0.0930233	237	20	Non-essential	murein lipoprotein
BW25113_1678	ldtE	0	1751978	1752982	-1	516	0.0994475	1005	90	Non-essential	715	0.107182	1005	97	Non-essential	murein L,D-transpeptidase
BW25113_1679	sufE	0	1753131	1753547	-1	184	0.106101	417	40	Non-essential	341	0.127321	417	48	Non-essential	sulfur acceptor protein
BW25113_1680	sufS	0	1753560	1754780	-1	653	0.103731	1221	114	Non-essential	1044	0.10737	1221	118	Non-essential	cysteine desulfurase, stimulated by SufE; selenocysteine lyase, PLP-dependent
BW25113_1681	sufD	0	1754777	1756048	-1	685	0.103839	1272	119	Non-essential	990	0.116056	1272	133	Non-essential	component of SufBCD Fe-S cluster assembly scaffold
BW25113_1682	sufC	0	1756023	1756769	-1	303	0.0861813	747	58	Non-essential	161	0.0549777	747	37	Non-essential	SufBCD Fe-S cluster assembly scaffold protein, ATP-binding protein
BW25113_1683	sufB	0	1756779	1758266	-1	782	0.1	1488	134	Non-essential	1021	0.0813433	1488	109	Non-essential	component of SufBCD Fe-S cluster assembly scaffold
BW25113_1684	sufA	0	1758275	1758643	-1	184	0.0870871	369	29	Non-essential	246	0.0840841	369	28	Non-essential	Fe-S cluster assembly protein
BW25113_4430	rydB	0	1758970	1759037	-1	34	0.0967742	68	6	Non-essential	34	0.0967742	68	6	Non-essential
BW25113_1685	ydiH	0	1759191	1759379	-1	54	0.0526316	189	9	Non-essential	89	0.0701754	189	12	Non-essential	uncharacterized protein
BW25113_1686	menI	0	1759479	1759889	-1	176	0.0889488	411	33	Non-essential	86	0.0404313	411	15	Ambiguous	1,4-dihydroxy-2-naphthoyl-CoA hydrolase
BW25113_1687	ydiJ	0	1759886	1762942	-1	994	0.0737377	3057	203	Non-essential	1068	0.0602979	3057	166	Non-essential	putative FAD-linked oxidoreductase
BW25113_1688	ydiK	0	1763331	1764443	1	458	0.0947159	1113	95	Non-essential	1206	0.113659	1113	114	Non-essential	UPF0118 family inner membrane protein
BW25113_4431	rprA	0	1764629	1764734	1	208	0.21875	106	21	Non-essential	156	0.145833	106	14	Non-essential
BW25113_1689	ydiL	0	1764872	1765228	1	481	0.188854	357	61	Non-essential	1347	0.23839	357	77	Non-essential	putative HTH domain DNA-binding protein
BW25113_1690	ydiM	0	1765328	1766542	1	2380	0.252968	1215	277	Non-essential	2719	0.29863	1215	327	Non-essential	MFS superfamily sugar transport 1 family protein
BW25113_1691	ydiN	0	1766769	1768034	1	1773	0.168421	1266	192	Non-essential	2081	0.185965	1266	212	Non-essential	MFS transporter superfamily protein
BW25113_1692	ydiB	0	1768046	1768912	1	433	0.102433	867	80	Non-essential	1207	0.212548	867	166	Non-essential	quinate/shikimate 5-dehydrogenase, NAD(P)-binding
BW25113_1693	aroD	0	1768943	1769701	1	322	0.0992701	759	68	Non-essential	182	0.0423358	759	29	Non-essential	3-dehydroquinate dehydratase
BW25113_1694	ydiF	0	1769844	1771439	1	1619	0.153686	1596	221	Non-essential	2530	0.224618	1596	323	Non-essential	putative acetyl-CoA:acetoacetyl-CoA transferase: alpha subunit/beta subunit
BW25113_1695	ydiO	0	1771453	1772604	1	601	0.108863	1152	113	Non-essential	809	0.135838	1152	141	Non-essential	putative acyl-CoA dehydrogenase
BW25113_1696	ydiP	0	1772647	1773558	-1	690	0.13017	912	107	Non-essential	1165	0.209246	912	172	Non-essential	putative DNA-binding transcriptional regulator
BW25113_1697	ydiQ	0	1773874	1774638	1	255	0.0769231	765	53	Non-essential	351	0.0682148	765	47	Non-essential	putative electron transfer flavoprotein subunit
BW25113_1698	ydiR	0	1774658	1775596	1	247	0.0566706	939	48	Non-essential	450	0.0672963	939	57	Non-essential	putative electron transfer flavoprotein, FAD-binding subunit
BW25113_1699	ydiS	0	1775652	1776941	1	324	0.055938	1290	65	Non-essential	584	0.0697074	1290	81	Non-essential	putative oxidoreductase
BW25113_1700	ydiT	0	1776938	1777231	1	69	0.0488722	294	13	Non-essential	60	0.0413534	294	11	Non-essential	putative 3Fe-4S ferredoxin-type protein
BW25113_1701	fadK	0	1777288	1778934	1	1062	0.104518	1647	155	Non-essential	2004	0.139582	1647	207	Non-essential	short chain acyl-CoA synthetase, anaerobic
BW25113_1702	ppsA	0	1778991	1781369	-1	894	0.0802613	2379	172	Non-essential	1389	0.0909939	2379	195	Non-essential	phosphoenolpyruvate synthase
BW25113_1703	ppsR	0	1781702	1782535	1	320	0.0917553	834	69	Non-essential	439	0.114362	834	86	Non-essential	bifunctional regulatory protein: PEP synthase kinase and PEP synthase pyrophosphorylase
BW25113_1704	aroH	0	1782692	1783738	1	349	0.0752916	1047	71	Non-essential	270	0.0413574	1047	39	Non-essential	3-deoxy-D-arabino-heptulosonate-7-phosphate synthase, tryptophan repressible
BW25113_1705	ydiE	0	1783870	1784061	1	41	0.0689655	192	12	Non-essential	25	0.045977	192	8	Non-essential	hemin uptake protein HemP homolog
BW25113_1706	ydiU	0	1784065	1785501	-1	438	0.0772201	1437	100	Non-essential	589	0.0671815	1437	87	Non-essential	UPF0061 family protein
BW25113_1707	ydiV	0	1785564	1786277	-1	710	0.152174	714	98	Non-essential	950	0.204969	714	132	Non-essential	anti-FlhD4C2 factor, inactive EAL family phosphodiesterase
BW25113_1708	nlpC	0	1786524	1786988	-1	378	0.155131	465	65	Non-essential	325	0.109785	465	46	Non-essential	putative C40 clan peptidase lipoprotein
BW25113_1709	btuD	0	1787066	1787815	-1	117	0.0488166	750	33	Non-essential	458	0.10503	750	71	Non-essential	vitamin B12 transporter subunit : ATP-binding component of ABC superfamily
BW25113_1710	btuE	0	1787815	1788366	-1	195	0.0742972	552	37	Non-essential	173	0.0542169	552	27	Non-essential	glutathione peroxidase
BW25113_1711	btuC	0	1788429	1789409	-1	445	0.0894677	981	79	Non-essential	572	0.0781427	981	69	Non-essential	vitamin B12 transporter subunit: membrane component of ABC superfamily
BW25113_1712	ihfA	0	1789510	1789809	-1	189	0.0851852	300	23	Non-essential	4	0.0037037	300	1	Essential	integration host factor (IHF), DNA-binding protein, alpha subunit
BW25113_1713	pheT	0	1789814	1792201	-1	39	0.00186047	2388	4	Essential	23	0.00372093	2388	8	Essential	phenylalanine tRNA synthetase, beta subunit
BW25113_1714	pheS	0	1792216	1793199	-1	12	0.00112867	984	1	Essential	21	0.010158	984	9	Essential	phenylalanine tRNA synthetase, alpha subunit
BW25113_1715	pheM	0	1793483	1793527	-1	0	0	45	0	Essential	1	0.0243902	45	1	Essential	phenylalanyl-tRNA synthetase operon leader peptide
BW25113_1716	rplT	0	1793650	1794006	-1	0	0	357	0	Essential	2	0.00309598	357	1	Essential	50S ribosomal subunit protein L20
BW25113_1717	rpmI	0	1794059	1794256	-1	2	0.0111111	198	2	Essential	1	0.00555556	198	1	Essential	50S ribosomal subunit protein L35
BW25113_1718	infC	0	1794353	1794895	-1	16	0.00613497	543	3	Essential	4	0.00204499	543	1	Essential	translation initiation factor IF-3
BW25113_1719	thrS	0	1794899	1796827	-1	5	0.00115141	1929	2	Essential	12	0.00230282	1929	4	Essential	threonyl-tRNA synthetase
BW25113_4494	arpB	0	1797351	1799250	1	1841	0.130994	1900	224	Non-essential	2013	0.135088	1900	231	Non-essential	pseudogene
BW25113_4535	yniD	0	1799422	1799529	1	105	0.22449	108	22	Non-essential	248	0.387755	108	38	Non-essential	uncharacterized protein
BW25113_1722	ydiY	0	1799582	1800340	-1	1261	0.232117	759	159	Non-essential	2015	0.270073	759	185	Non-essential	acid-inducible putative outer membrane protein
BW25113_1723	pfkB	0	1800627	1801556	1	337	0.0835322	930	70	Non-essential	668	0.0883055	930	74	Non-essential	6-phosphofructokinase II
BW25113_1724	ydiZ	0	1801657	1801947	1	48	0.0570342	291	15	Non-essential	112	0.0722433	291	19	Non-essential	uncharacterized protein
BW25113_1725	yniA	0	1802053	1802913	1	550	0.113548	861	88	Non-essential	782	0.122581	861	95	Non-essential	fructosamine kinase family protein
BW25113_1726	yniB	0	1802954	1803490	-1	465	0.171134	537	83	Non-essential	328	0.119588	537	58	Non-essential	putative inner membrane protein
BW25113_1727	yniC	0	1803637	1804305	1	320	0.106136	669	64	Non-essential	743	0.117745	669	71	Non-essential	2-deoxyglucose-6-P phosphatase
BW25113_1728	ydjM	0	1804468	1805058	1	458	0.161351	591	86	Non-essential	442	0.121951	591	65	Non-essential	inner membrane protein regulated by LexA
BW25113_1729	ydjN	0	1805191	1806582	1	1350	0.142743	1392	179	Non-essential	1127	0.103668	1392	130	Non-essential	putative transporter
BW25113_1730	ydjO	0	1806586	1807389	-1	306	0.0787293	804	57	Non-essential	461	0.0690608	804	50	Non-essential	uncharacterized protein
BW25113_1731	cedA	0	1807678	1807920	-1	307	0.251142	243	55	Non-essential	301	0.283105	243	62	Non-essential	cell division modulator
BW25113_1732	katE	0	1808124	1810385	1	696	0.06778	2262	138	Non-essential	1351	0.0830059	2262	169	Non-essential	catalase HPII, heme d-containing
BW25113_1733	chbG	0	1810643	1811392	-1	322	0.100592	750	68	Non-essential	395	0.0976331	750	66	Non-essential	chito-oligosaccharide deacetylase
BW25113_1734	chbF	0	1811405	1812757	-1	2359	0.226415	1353	276	Non-essential	2492	0.211649	1353	258	Non-essential	phospho-chitobiase; general 6-phospho-beta-glucosidase activity
BW25113_1735	chbR	0	1812862	1813704	-1	795	0.185771	843	141	Non-essential	798	0.162055	843	123	Non-essential	repressor of chb operon for N,N'-diacetylchitobiose utilization
BW25113_1736	chbA	0	1813712	1814062	-1	342	0.195584	351	62	Non-essential	640	0.280757	351	89	Non-essential	N,N'-diacetylchitobiose-specific enzyme IIA component of PTS
BW25113_1737	chbC	0	1814113	1815471	-1	1790	0.191837	1359	235	Non-essential	2548	0.204898	1359	251	Non-essential	N,N'-diacetylchitobiose-specific enzyme IIC component of PTS
BW25113_1738	chbB	0	1815556	1815876	-1	546	0.176471	321	51	Non-essential	527	0.276817	321	80	Non-essential	N,N'-diacetylchitobiose-specific enzyme IIB component of PTS
BW25113_1739	osmE	0	1816175	1816513	-1	295	0.130293	339	40	Non-essential	174	0.0684039	339	21	Non-essential	osmotically-inducible lipoprotein
BW25113_1740	nadE	0	1816715	1817542	1	1	0.00134048	828	1	Essential	8	0.00268097	828	2	Essential	NAD synthetase, NH3/glutamine-dependent
BW25113_1741	cho	0	1817772	1818659	1	408	0.07875	888	63	Non-essential	750	0.115	888	92	Non-essential	endonuclease of nucleotide excision repair
BW25113_1742	ves	0	1818619	1819194	-1	189	0.0653846	576	34	Non-essential	177	0.0538462	576	28	Non-essential	cold- and stress-inducible protein
BW25113_1743	spy	0	1819397	1819882	-1	506	0.13242	486	58	Non-essential	460	0.114155	486	50	Non-essential	periplasmic ATP-independent protein refolding chaperone, stress-induced
BW25113_1744	astE	0	1820212	1821180	-1	711	0.0985109	969	86	Non-essential	955	0.13173	969	115	Non-essential	succinylglutamate desuccinylase
BW25113_1745	astB	0	1821173	1822516	-1	287	0.0636364	1344	77	Non-essential	1074	0.0884298	1344	107	Non-essential	succinylarginine dihydrolase
BW25113_1746	astD	0	1822513	1823991	-1	441	0.0592648	1479	79	Non-essential	1110	0.0667667	1479	89	Non-essential	succinylglutamic semialdehyde dehydrogenase
BW25113_1747	astA	0	1823988	1825022	-1	280	0.056806	1035	53	Non-essential	615	0.0782422	1035	73	Non-essential	arginine succinyltransferase
BW25113_1748	astC	0	1825019	1826239	-1	411	0.0755232	1221	83	Non-essential	694	0.0682439	1221	75	Non-essential	succinylornithine transaminase, PLP-dependent
BW25113_1749	xthA	0	1826685	1827491	1	286	0.0797799	807	58	Non-essential	212	0.0522696	807	38	Non-essential	exonuclease III
BW25113_1750	ydjX	0	1827658	1828368	1	732	0.160686	711	103	Non-essential	1563	0.226209	711	145	Non-essential	TVP38/TMEM64 family inner membrane protein
BW25113_1751	ydjY	0	1828373	1829050	1	261	0.0882353	678	54	Non-essential	555	0.112745	678	69	Non-essential	putative ferrodoxin-like lipoprotein
BW25113_1752	ydjZ	0	1829065	1829772	1	253	0.0846395	708	54	Non-essential	410	0.106583	708	68	Non-essential	TVP38/TMEM64 family inner membrane protein
BW25113_1753	ynjA	0	1829772	1830320	1	130	0.0666667	549	33	Non-essential	264	0.0626263	549	31	Non-essential	carboxymuconolactone decarboxylase family protein
BW25113_1754	ynjB	0	1830330	1831496	1	321	0.0732636	1167	77	Non-essential	542	0.0437678	1167	46	Non-essential	putative ABC superfamily transporter periplasmic-binding protein
BW25113_1755	ynjC	0	1831469	1833004	1	672	0.0830925	1536	115	Non-essential	1375	0.074422	1536	103	Non-essential	inner membrane putative ABC superfamily transporter permease
BW25113_1756	ynjD	0	1833004	1833657	1	225	0.0779661	654	46	Non-essential	463	0.079661	654	47	Non-essential	putative ABC superfamily transporter ATP-binding subunit
BW25113_1757	ynjE	0	1833724	1835031	1	462	0.0696095	1308	82	Non-essential	1053	0.114601	1308	135	Non-essential	molybdopterin synthase sulfurtransferase
BW25113_1758	ynjF	0	1835040	1835660	-1	320	0.0894454	621	50	Non-essential	273	0.0697674	621	39	Non-essential	inner membrane protein, phosphatidylglycerophosphate synthase homolog
BW25113_1759	nudG	0	1835747	1836154	1	227	0.111413	408	41	Non-essential	179	0.0543478	408	20	Non-essential	CTP pyrophosphohydrolase; also hydrolyzes 2-hydroxy-dATP, 8-hydroxy-dGTP, 5-hydroxy-CTP, dCTP and 5-methyl-dCTP
BW25113_1760	ynjH	0	1836120	1836392	-1	326	0.153846	273	38	Non-essential	328	0.153846	273	38	Non-essential	DUF1496 family protein
BW25113_1761	gdhA	0	1836628	1837971	1	536	0.0900826	1344	109	Non-essential	914	0.085124	1344	103	Non-essential	glutamate dehydrogenase, NADP-specific
BW25113_1762	ynjI	0	1838088	1839128	-1	1501	0.207044	1041	194	Non-essential	2065	0.186766	1041	175	Non-essential	inner membrane protein
BW25113_1763	topB	0	1839256	1841217	-1	929	0.0849377	1962	150	Non-essential	1268	0.0838052	1962	148	Non-essential	DNA topoisomerase III
BW25113_1764	selD	0	1841222	1842265	-1	526	0.104255	1044	98	Non-essential	371	0.0680851	1044	64	Non-essential	selenophosphate synthase
BW25113_1765	ydjA	0	1842382	1842933	-1	225	0.106426	552	53	Non-essential	425	0.0843373	552	42	Non-essential	putative oxidoreductase
BW25113_1766	sppA	0	1843094	1844950	1	1169	0.117753	1857	197	Non-essential	1612	0.126121	1857	211	Non-essential	protease IV (signal peptide peptidase)
BW25113_1767	ansA	0	1845117	1846133	1	417	0.0948746	1017	87	Non-essential	772	0.115594	1017	106	Non-essential	cytoplasmic L-asparaginase 1
BW25113_1768	pncA	0	1846144	1846785	1	704	0.153979	642	89	Non-essential	820	0.1609	642	93	Non-essential	nicotinamidase/pyrazinamidase
BW25113_1769	ydjE	0	1846878	1848236	-1	1837	0.181224	1359	222	Non-essential	3070	0.252245	1359	309	Non-essential	putative transporter
BW25113_1770	ydjF	0	1848353	1849111	-1	920	0.181022	759	124	Non-essential	1261	0.275912	759	189	Non-essential	putative DNA-binding transcriptional regulator
BW25113_1771	ydjG	0	1849248	1850228	-1	549	0.129105	981	114	Non-essential	845	0.148358	981	131	Non-essential	alpha-Keto reductase, NADH-dependent; can use methylglyoxal as substrate
BW25113_1772	ydjH	0	1850238	1851185	-1	971	0.168618	948	144	Non-essential	1355	0.142857	948	122	Non-essential	putative kinase
BW25113_1773	ydjI	0	1851190	1852026	-1	946	0.177483	837	134	Non-essential	1395	0.222517	837	168	Non-essential	putative aldolase
BW25113_1774	ydjJ	0	1852047	1853090	-1	1297	0.188298	1044	177	Non-essential	2018	0.275532	1044	259	Non-essential	putative Zn-dependent NAD(P)-binding oxidoreductase
BW25113_1775	ydjK	0	1853107	1854486	-1	1689	0.186795	1380	232	Non-essential	2408	0.240741	1380	299	Non-essential	putative transporter
BW25113_1776	ydjL	0	1854513	1855589	-1	327	0.0751802	1077	73	Non-essential	638	0.0895984	1077	87	Non-essential	putative Zn-dependent NAD(P)-binding oxidoreductase
BW25113_1777	yeaC	0	1855959	1856231	-1	193	0.109312	273	27	Non-essential	130	0.133603	273	33	Non-essential	DUF1315 family protein
BW25113_1778	msrB	0	1856273	1856686	-1	145	0.0775401	414	29	Non-essential	154	0.0802139	414	30	Non-essential	methionine sulfoxide reductase B
BW25113_1779	gapA	0	1857028	1858023	1	4	0.00334076	996	3	Essential	5	0.00334076	996	3	Essential	glyceraldehyde-3-phosphate dehydrogenase A
BW25113_1780	yeaD	0	1858107	1858991	1	345	0.0890841	885	71	Non-essential	443	0.0953576	885	76	Non-essential	D-hexose-6-phosphate epimerase-like protein
BW25113_1781	yeaE	0	1859039	1859893	-1	444	0.102464	855	79	Non-essential	378	0.080415	855	62	Non-essential	aldo-keto reductase, methylglyoxal to acetol, NADPH-dependent
BW25113_1782	mipA	0	1859983	1860729	-1	475	0.135215	747	91	Non-essential	542	0.123328	747	83	Non-essential	scaffolding protein for murein synthesizing machinery
BW25113_1783	yeaG	0	1861165	1863099	1	694	0.0803213	1935	140	Non-essential	1007	0.0883534	1935	154	Non-essential	protein kinase, endogenous substrate unidentified; autokinase
BW25113_1784	yeaH	0	1863212	1864495	1	465	0.0942907	1284	109	Non-essential	1053	0.121107	1284	140	Non-essential	UPF0229 family protein
BW25113_1785	yeaI	0	1864642	1866117	1	767	0.0947368	1476	126	Non-essential	837	0.105263	1476	140	Non-essential	putative membrane-anchored diguanylate cyclase
BW25113_1786	yeaJ	0	1866298	1867788	1	2468	0.239017	1491	321	Non-essential	3511	0.282949	1491	380	Non-essential	putative diguanylate cyclase
BW25113_1787	yeaK	0	1867831	1868334	1	348	0.114537	504	52	Non-essential	504	0.134361	504	61	Non-essential	aminoacyl-tRNA editing domain protein
BW25113_1788	yoaI	0	1868335	1868439	-1	6	0.0421053	105	4	Non-essential	33	0.0421053	105	4	Non-essential	uncharacterized protein
BW25113_1789	yeaL	0	1868609	1869055	1	178	0.0843672	447	34	Non-essential	442	0.0818859	447	33	Non-essential	UPF0756 family putative inner membrane protein
BW25113_1790	yeaM	0	1869012	1869833	-1	452	0.114865	822	85	Non-essential	302	0.0689189	822	51	Non-essential	putative DNA-binding transcriptional regulator
BW25113_1791	yeaN	0	1869930	1871111	1	513	0.0827068	1182	88	Non-essential	597	0.0902256	1182	96	Non-essential	putative transporter
BW25113_1792	yeaO	0	1871166	1871513	1	232	0.111465	348	35	Non-essential	177	0.0955414	348	30	Non-essential	DUF488 family protein
BW25113_1793	yoaF	0	1871535	1871789	-1	128	0.103896	255	24	Non-essential	183	0.0952381	255	22	Non-essential	DUF333 family outer membrane lipoprotein
BW25113_1794	yeaP	0	1871972	1872997	1	1336	0.189394	1026	175	Non-essential	2109	0.218615	1026	202	Non-essential	diguanylate cyclase
BW25113_4676	yoaK	0	1873030	1873128	1	69	0.0989011	99	9	Non-essential	110	0.164835	99	15	Non-essential	inner membrane-associated protein
BW25113_4675	yoaJ	0	1873131	1873205	1	284	0.289855	75	20	Non-essential	474	0.376812	75	26	Non-essential	inner membrane-associated protein
BW25113_1795	yeaQ	0	1873264	1873512	-1	555	0.235556	249	53	Non-essential	537	0.302222	249	68	Non-essential	UPF0410 family protein
BW25113_1796	yoaG	0	1873660	1873842	-1	211	0.175758	183	29	Non-essential	227	0.206061	183	34	Non-essential	uncharacterized protein
BW25113_1797	yeaR	0	1873846	1874205	-1	626	0.222222	360	72	Non-essential	993	0.283951	360	92	Non-essential	DUF1971 family protein, nitrate-inducible
BW25113_1798	leuE	0	1874378	1875016	-1	1092	0.204506	639	118	Non-essential	1466	0.29636	639	171	Non-essential	leucine efflux protein
BW25113_1799	dmlR	0	1875143	1876066	-1	1019	0.16226	924	135	Non-essential	1432	0.241587	924	201	Non-essential	transcriptional activator of dmlA
BW25113_1800	dmlA	0	1876169	1877254	1	433	0.0838446	1086	82	Non-essential	806	0.108384	1086	106	Non-essential	D-malate oxidase, NAD-dependent; putative tartrate dehydrogenase
BW25113_1801	yeaV	0	1877445	1878890	1	640	0.0844854	1446	110	Non-essential	1095	0.139785	1446	182	Non-essential	putative transporter
BW25113_1802	yeaW	0	1878922	1880046	1	392	0.0700888	1125	71	Non-essential	396	0.0661402	1125	67	Non-essential	putative YeaWX dioxygenase alpha subunit; 2Fe-2S cluster
BW25113_1803	yeaX	0	1880102	1881067	1	323	0.0666667	966	58	Non-essential	565	0.091954	966	80	Non-essential	putative YeaWX dioxygenase beta subunit, reductase component
BW25113_1804	rnd	0	1881121	1882248	-1	316	0.0728346	1128	74	Non-essential	527	0.0442913	1128	45	Non-essential	ribonuclease D
BW25113_1805	fadD	0	1882318	1884003	-1	608	0.0843215	1686	128	Non-essential	846	0.0862978	1686	131	Non-essential	acyl-CoA synthetase (long-chain-fatty-acid--CoA ligase)
BW25113_1806	yeaY	0	1884208	1884789	-1	193	0.0916031	582	48	Non-essential	267	0.0820611	582	43	Non-essential	Slp family lipoprotein, RpoE-regulated
BW25113_1807	tsaB	0	1884829	1885524	-1	22	0.00955414	696	6	Essential	5	0.00159236	696	1	Essential	tRNA(ANN) t(6)A37 threonylcarbamoyladenosine modification protein; binding partner and protease for TsaD
BW25113_1808	yoaA	0	1885582	1887492	-1	772	0.090645	1911	156	Non-essential	915	0.0627542	1911	108	Non-essential	putative ATP-dependent helicase, DinG family
BW25113_1809	yoaB	0	1887624	1887968	1	1244	0.321543	345	100	Non-essential	1141	0.263666	345	82	Non-essential	putative reactive intermediate deaminase
BW25113_1810	yoaC	0	1888390	1888689	1	848	0.262963	300	71	Non-essential	1038	0.359259	300	97	Non-essential	DUF1889 family protein
BW25113_1811	yoaH	0	1888809	1888988	-1	193	0.191358	180	31	Non-essential	336	0.197531	180	32	Non-essential	UPF0181 family protein
BW25113_1812	pabB	0	1889062	1890423	1	497	0.0791191	1362	97	Non-essential	466	0.0668842	1362	82	Non-essential	aminodeoxychorismate synthase, subunit I
BW25113_1813	nudL	0	1890427	1891005	1	270	0.0879541	579	46	Non-essential	253	0.0764818	579	40	Non-essential	putative CoA pyrophosphohydrolase, weak 3-phosphohydroxypyruvate phosphatase
BW25113_1814	sdaA	0	1891189	1892553	1	764	0.108218	1365	133	Non-essential	1231	0.123678	1365	152	Non-essential	L-serine dehydratase 1
BW25113_1815	yoaD	0	1892684	1894282	1	567	0.0666204	1599	96	Non-essential	925	0.0950729	1599	137	Non-essential	putative membrane-anchored cyclic-di-GMP phosphodiesterase, regulator of cellulose production
BW25113_1816	yoaE	0	1894286	1895842	-1	559	0.0876693	1557	123	Non-essential	878	0.0898076	1557	126	Non-essential	putative membrane protein/conserved protein
BW25113_1817	manX	0	1896305	1897276	1	466	0.105023	972	92	Non-essential	427	0.0993151	972	87	Non-essential	fused mannose-specific PTS enzymes: IIA component/IIB component
BW25113_1818	manY	0	1897339	1898139	1	471	0.127601	801	92	Non-essential	525	0.104022	801	75	Non-essential	mannose-specific enzyme IIC component of PTS
BW25113_1819	manZ	0	1898152	1899003	1	537	0.110677	852	85	Non-essential	695	0.0885417	852	68	Non-essential	mannose-specific enzyme IID component of PTS
BW25113_1820	yobD	0	1899058	1899516	1	468	0.161446	459	67	Non-essential	526	0.146988	459	61	Non-essential	UPF0266 family inner membrane protein
BW25113_1821	mntP	0	1899945	1900511	1	184	0.0684932	567	35	Non-essential	389	0.107632	567	55	Non-essential	putative Mn(2+) efflux pump, mntR-regulated
BW25113_1822	rlmA	0	1900508	1901317	-1	308	0.0780822	810	57	Non-essential	448	0.0671233	810	49	Non-essential	23S rRNA m(1)G745 methyltransferase, SAM-dependent
BW25113_1823	cspC	0	1901483	1901692	-1	536	0.257895	210	49	Non-essential	224	0.152632	210	29	Non-essential	stress protein, member of the CspA-family
BW25113_1824	yobF	0	1901705	1901848	-1	629	0.415385	144	54	Non-essential	467	0.423077	144	55	Non-essential	DUF2527 family heat-induced protein
BW25113_1825	yebO	0	1902518	1902805	-1	152	0.130769	288	34	Non-essential	229	0.165385	288	43	Non-essential	putative inner membrane protein
BW25113_1826	mgrB	0	1902880	1903023	-1	39	0.0615385	144	8	Non-essential	48	0.0461538	144	6	Non-essential	regulatory peptide for PhoPQ, feedback inhibition
BW25113_4536	yobH	0	1903182	1903421	1	294	0.194444	240	42	Non-essential	390	0.185185	240	40	Non-essential	uncharacterized protein
BW25113_1827	kdgR	0	1903565	1904356	-1	328	0.0952381	792	68	Non-essential	377	0.0868347	792	62	Non-essential	KDG regulon transcriptional repressor
BW25113_1828	yebQ	0	1904533	1905906	1	401	0.0670436	1374	83	Non-essential	626	0.0726979	1374	90	Non-essential	putative transporter
BW25113_1829	htpX	0	1905952	1906833	-1	390	0.0906801	882	72	Non-essential	407	0.100756	882	80	Non-essential	putative endopeptidase
BW25113_1830	prc	0	1907025	1909073	-1	1043	0.099729	2049	184	Non-essential	829	0.0823848	2049	152	Non-essential	carboxy-terminal protease for penicillin-binding protein 3
BW25113_1831	proQ	0	1909093	1909791	-1	355	0.088748	699	56	Non-essential	647	0.106181	699	67	Non-essential	RNA chaperone, putative ProP translation regulator
BW25113_1832	msrC	0	1909888	1910385	-1	323	0.122222	498	55	Non-essential	243	0.0844444	498	38	Non-essential	free methionine-(R)-sulfoxide reductase
BW25113_1833	yebS	0	1910515	1911798	1	619	0.103806	1284	120	Non-essential	662	0.083045	1284	96	Non-essential	inner membrane protein
BW25113_1834	yebT	0	1911767	1914400	1	1515	0.107083	2634	254	Non-essential	1889	0.102867	2634	244	Non-essential	MCE domain protein
BW25113_1835	rsmF	0	1914480	1915919	1	406	0.0779321	1440	101	Non-essential	469	0.0594136	1440	77	Non-essential	16S rRNA m(5)C1407 methyltransferase, SAM-dependent
BW25113_1836	yebV	0	1916037	1916273	1	54	0.0651163	237	14	Non-essential	179	0.116279	237	25	Non-essential	uncharacterized protein
BW25113_1837	yebW	0	1916378	1916569	1	154	0.155172	192	27	Non-essential	137	0.0747126	192	13	Non-essential	uncharacterized protein
BW25113_1838	pphA	0	1916570	1917226	-1	246	0.0775717	657	46	Non-essential	327	0.0826307	657	49	Non-essential	serine/threonine-specific protein phosphatase 1
BW25113_4432	ryeA	0	1917323	1917571	1	135	0.0933333	249	21	Non-essential	74	0.0577778	249	13	Non-essential
BW25113_4433	sdsR	0	1917421	1917541	-1	20	0.0642202	121	7	Non-essential	10	0.0275229	121	3	Essential
BW25113_1839	yebY	0	1917622	1917963	-1	98	0.0811688	342	25	Non-essential	113	0.0844156	342	26	Non-essential	DUF2511 family protein
BW25113_1840	yebZ	0	1917976	1918848	-1	278	0.0952986	873	75	Non-essential	540	0.113088	873	89	Non-essential	inner membrane protein
BW25113_1841	yobA	0	1918852	1919226	-1	142	0.0973451	375	33	Non-essential	115	0.0678466	375	23	Non-essential	CopC family protein
BW25113_1842	holE	0	1919365	1919595	1	86	0.114833	231	24	Non-essential	110	0.0813397	231	17	Non-essential	DNA polymerase III, theta subunit
BW25113_1843	yobB	0	1919697	1920353	1	379	0.145025	657	86	Non-essential	336	0.0876897	657	52	Non-essential	C-N hydrolase family protein
BW25113_1844	exoX	0	1920377	1921039	1	305	0.0954774	663	57	Non-essential	459	0.110553	663	66	Non-essential	exodeoxyribonuclease 10; DNA exonuclease X
BW25113_1845	ptrB	0	1921036	1923096	-1	808	0.0867925	2061	161	Non-essential	1446	0.109434	2061	203	Non-essential	protease II
BW25113_1846	yebE	0	1923305	1923964	-1	185	0.0690236	660	41	Non-essential	272	0.0656566	660	39	Non-essential	DUF533 family inner membrane protein
BW25113_1847	yebF	0	1924291	1924647	-1	257	0.0897833	357	29	Non-essential	304	0.142415	357	46	Non-essential	extracellular Colicin M immunity family protein
BW25113_1848	yebG	0	1924714	1925004	-1	80	0.0988593	291	26	Non-essential	76	0.0608365	291	16	Non-essential	DNA damage-inducible protein regulated by LexA
BW25113_1849	purT	0	1925138	1926316	1	586	0.0780809	1179	83	Non-essential	408	0.0639699	1179	68	Non-essential	phosphoribosylglycinamide formyltransferase 2
BW25113_1850	eda	0	1926372	1927013	-1	289	0.103806	642	60	Non-essential	166	0.0415225	642	24	Non-essential	multifunctional 2-keto-3-deoxygluconate 6-phosphate aldolase and 2-keto-4-hydroxyglutarate aldolase and oxaloacetate decarboxylase
BW25113_1851	edd	0	1927050	1928861	-1	1013	0.101716	1812	166	Non-essential	1249	0.102941	1812	168	Non-essential	6-phosphogluconate dehydratase
BW25113_1852	zwf	0	1929096	1930571	-1	216	0.0496241	1476	66	Non-essential	408	0.0548872	1476	73	Non-essential	glucose-6-phosphate 1-dehydrogenase
BW25113_1853	yebK	0	1930909	1931778	1	444	0.105867	870	83	Non-essential	438	0.0816327	870	64	Non-essential	putative DNA-binding transcriptional regulator
BW25113_1854	pykA	0	1931906	1933348	1	791	0.0993072	1443	129	Non-essential	1382	0.145497	1443	189	Non-essential	pyruvate kinase II
BW25113_1855	lpxM	0	1933479	1934450	-1	412	0.0890411	972	78	Non-essential	14	0.00456621	972	4	Essential	myristoyl-acyl carrier protein (ACP)-dependent acyltransferase
BW25113_1856	mepM	0	1934570	1935892	-1	843	0.125105	1323	149	Non-essential	151	0.0184719	1323	22	Essential	murein DD-endopeptidase, space-maker hydrolase, septation protein
BW25113_1857	znuA	0	1935908	1936840	-1	493	0.102259	933	86	Non-essential	463	0.0891795	933	75	Non-essential	zinc transporter subunit: periplasmic-binding component of ABC superfamily
BW25113_1858	znuC	0	1936919	1937674	1	464	0.136364	756	93	Non-essential	1002	0.134897	756	92	Non-essential	zinc transporter subunit: ATP-binding component of ABC superfamily
BW25113_1859	znuB	0	1937671	1938456	1	561	0.127119	786	90	Non-essential	1231	0.190678	786	135	Non-essential	zinc transporter subunit: membrane component of ABC superfamily
BW25113_1860	ruvB	0	1938603	1939613	-1	256	0.0669594	1011	61	Non-essential	202	0.0472009	1011	43	Non-essential	ATP-dependent DNA helicase, component of RuvABC resolvasome
BW25113_1861	ruvA	0	1939622	1940233	-1	199	0.0797101	612	44	Non-essential	128	0.0507246	612	28	Non-essential	component of RuvABC resolvasome, regulatory subunit
BW25113_4677	yobI	0	1940372	1940437	-1	3	0.0333333	66	2	Ambiguous	0	0	66	0	Essential	uncharacterized protein
BW25113_1862	yebB	0	1940508	1941110	1	533	0.180479	603	98	Non-essential	1005	0.327808	603	178	Non-essential	DUF830 family protein
BW25113_1863	ruvC	0	1941112	1941633	-1	175	0.0957447	522	45	Non-essential	136	0.0489362	522	23	Non-essential	component of RuvABC resolvasome, endonuclease
BW25113_1864	yebC	0	1941668	1942408	-1	491	0.124438	741	83	Non-essential	423	0.10045	741	67	Non-essential	UPF0082 family protein
BW25113_1865	nudB	0	1942437	1942889	-1	148	0.0757946	453	31	Non-essential	3	0.00488998	453	2	Essential	dihydroneopterin triphosphate pyrophosphatase
BW25113_1866	aspS	0	1943007	1944779	-1	1	0.000626174	1773	1	Essential	22	0.00563557	1773	9	Essential	aspartyl-tRNA synthetase
BW25113_1867	yecD	0	1945089	1945655	1	194	0.101761	567	52	Non-essential	586	0.129159	567	66	Non-essential	isochorismatase family protein
BW25113_1868	yecE	0	1945652	1946470	1	609	0.11502	819	85	Non-essential	886	0.124493	819	92	Non-essential	UPF0759 family protein
BW25113_1869	yecN	0	1946523	1946918	1	468	0.150838	396	54	Non-essential	318	0.0865922	396	31	Non-essential	MAPEG family inner membrane protein
BW25113_1870	cmoA	0	1946959	1947702	1	311	0.0925373	744	62	Non-essential	338	0.0656716	744	44	Non-essential	carboxy-SAM synthase
BW25113_1871	cmoB	0	1947699	1948670	1	541	0.0936073	972	82	Non-essential	344	0.0513699	972	45	Non-essential	tRNA (cmo5U34)-carboxymethyltransferase, carboxy-SAM-dependent
BW25113_1872	torZ	0	1948835	1951264	-1	897	0.0749543	2430	164	Non-essential	1237	0.0845521	2430	185	Non-essential	trimethylamine N-oxide reductase system III, catalytic subunit
BW25113_1873	torY	0	1951289	1952389	-1	866	0.140262	1101	139	Non-essential	1060	0.126135	1101	125	Non-essential	TMAO reductase III (TorYZ), cytochrome c-type subunit
BW25113_1874	cutC	0	1952777	1953523	-1	370	0.10104	747	68	Non-essential	427	0.106984	747	72	Non-essential	copper homeostasis protein
BW25113_1875	yecM	0	1953537	1954103	-1	251	0.107632	567	55	Non-essential	437	0.0998043	567	51	Non-essential	putative metal-binding enzyme
BW25113_1876	argS	0	1954319	1956052	1	3	0.000640205	1734	1	Essential	23	0.00512164	1734	8	Essential	arginyl-tRNA synthetase
BW25113_1877	yecT	0	1956229	1956717	1	1372	0.321995	489	142	Non-essential	1197	0.346939	489	153	Non-essential	uncharacterized protein
BW25113_1878	flhE	0	1956837	1957229	-1	525	0.228169	393	81	Non-essential	572	0.284507	393	101	Non-essential	proton seal during flagellar secretion
BW25113_1879	flhA	0	1957229	1959307	-1	670	0.0795515	2079	149	Non-essential	1417	0.0886279	2079	166	Non-essential	putative flagellar export pore protein
BW25113_1880	flhB	0	1959300	1960448	-1	496	0.0937198	1149	97	Non-essential	717	0.0666667	1149	69	Non-essential	flagellin export apparatus, substrate specificity protein
BW25113_1881	cheZ	0	1960650	1961294	-1	296	0.101549	645	59	Non-essential	453	0.104991	645	61	Non-essential	chemotaxis regulator, protein phosphatase for CheY
BW25113_1882	cheY	0	1961305	1961694	-1	114	0.0653409	390	23	Non-essential	134	0.0568182	390	20	Non-essential	chemotaxis regulator transmitting signal to flagellar motor component
BW25113_1883	cheB	0	1961709	1962758	-1	418	0.0687104	1050	65	Non-essential	573	0.0739958	1050	70	Non-essential	fused chemotaxis regulator: protein-glutamate methylesterase in two-component regulatory system with CheA
BW25113_1884	cheR	0	1962761	1963621	-1	326	0.0812903	861	63	Non-essential	305	0.0477419	861	37	Non-essential	chemotaxis regulator, protein-glutamate methyltransferase
BW25113_1885	tap	0	1963640	1965241	-1	592	0.0790569	1602	114	Non-essential	1094	0.0811373	1602	117	Non-essential	methyl-accepting protein IV
BW25113_1886	tar	0	1965287	1966948	-1	686	0.0975936	1662	146	Non-essential	2205	0.118316	1662	177	Non-essential	methyl-accepting chemotaxis protein II
BW25113_1887	cheW	0	1967093	1967596	-1	368	0.132159	504	60	Non-essential	509	0.127753	504	58	Non-essential	purine-binding chemotaxis protein
BW25113_1888	cheA	0	1967617	1969581	-1	626	0.0684002	1965	121	Non-essential	1141	0.0870548	1965	154	Non-essential	fused chemotactic sensory histidine kinase in two-component regulatory system with CheB and CheY: sensory histidine kinase/signal sensing protein
BW25113_1889	motB	0	1969586	1970512	-1	396	0.0922156	927	77	Non-essential	626	0.0850299	927	71	Non-essential	protein that enables flagellar motor rotation
BW25113_1890	motA	0	1970509	1971396	-1	292	0.07625	888	61	Non-essential	267	0.04375	888	35	Non-essential	proton conductor component of flagella motor
BW25113_1891	flhC	0	1971523	1972101	-1	224	0.0975143	579	51	Non-essential	345	0.0936902	579	49	Non-essential	flagellar class II regulon transcriptional activator, with FlhD
BW25113_1892	flhD	0	1972104	1972454	-1	448	0.227129	351	72	Non-essential	557	0.192429	351	61	Non-essential	flagellar class II regulon transcriptional activator, with FlhC
BW25113_1895	uspC	0	1973234	1973662	1	963	0.364341	429	141	Non-essential	1257	0.346253	429	134	Non-essential	universal stress protein
BW25113_1896	otsA	0	1973669	1975093	-1	1292	0.150429	1425	193	Non-essential	2065	0.185503	1425	238	Non-essential	trehalose-6-phosphate synthase
BW25113_1897	otsB	0	1975068	1975868	-1	248	0.0527046	801	38	Non-essential	572	0.110957	801	80	Non-essential	trehalose-6-phosphate phosphatase, biosynthetic
BW25113_4460	araH	0	1976035	1977021	-1	432	0.087739	987	78	Non-essential	555	0.0866142	987	77	Non-essential	fused L-arabinose transporter subunits of ABC superfamily: membrane components
BW25113_1900	araG	0	1977036	1978550	-1	463	0.0761905	1515	104	Non-essential	623	0.0747253	1515	102	Non-essential	fused L-arabinose transporter subunits of ABC superfamily: ATP-binding components
BW25113_1901	araF	0	1978620	1979609	-1	389	0.0717489	990	64	Non-essential	582	0.0852018	990	76	Non-essential	L-arabinose transporter subunit
BW25113_1902	ftnB	0	1980406	1980909	1	330	0.136564	504	62	Non-essential	484	0.14978	504	68	Non-essential	ferritin B, putative ferrous iron reservoir
BW25113_4537	yecJ	0	1980988	1981239	-1	55	0.0570175	252	13	Non-essential	205	0.0701754	252	16	Non-essential	uncharacterized protein
BW25113_4663	azuC	0	1981354	1981440	-1	17	0.0886076	87	7	Non-essential	1	0.0126582	87	1	Essential	acid-inducible small membrane-associated protein
BW25113_1904	yecR	0	1981703	1982026	1	454	0.195205	324	57	Non-essential	599	0.273973	324	80	Non-essential	lipoprotein, function unknown
BW25113_1905	ftnA	0	1982197	1982694	1	1185	0.32	498	144	Non-essential	1527	0.337778	498	152	Non-essential	ferritin iron storage protein (cytoplasmic)
BW25113_1906	yecH	0	1982732	1982971	-1	118	0.0925926	240	20	Non-essential	94	0.087963	240	19	Non-essential	DUF2492 family protein
BW25113_1907	tyrP	0	1983162	1984373	1	652	0.104396	1212	114	Non-essential	508	0.0778388	1212	85	Non-essential	tyrosine transporter
BW25113_1908	yecA	0	1984435	1985100	-1	320	0.103333	666	62	Non-essential	413	0.1	666	60	Non-essential	UPF0149 family protein
BW25113_1909	leuZ	0	1985296	1985382	-1	13	0.0506329	87	4	Non-essential	0	0	87	0	Essential
BW25113_1910	cysT	0	1985395	1985468	-1	0	0	74	0	Essential	0	0	74	0	Essential
BW25113_1911	glyW	0	1985523	1985598	-1	2	0.0142857	76	1	Essential	5	0.0142857	76	1	Essential
BW25113_1912	pgsA	0	1985750	1986298	-1	3	0.0020202	549	1	Essential	1	0.0020202	549	1	Essential	phosphatidylglycerophosphate synthetase
BW25113_1913	uvrC	0	1986355	1988187	-1	945	0.110236	1833	182	Non-essential	869	0.08298	1833	137	Non-essential	excinuclease UvrABC, endonuclease subunit
BW25113_1914	uvrY	0	1988184	1988840	-1	810	0.190556	657	113	Non-essential	557	0.133221	657	79	Non-essential	response regulator in two-component regulatory system with BarA
BW25113_1915	yecF	0	1989299	1989523	1	572	0.320197	225	65	Non-essential	761	0.364532	225	74	Non-essential	DUF2594 family protein
BW25113_1916	sdiA	0	1989591	1990313	-1	1914	0.327189	723	213	Non-essential	1058	0.268817	723	175	Non-essential	quorum-sensing transcriptional activator
BW25113_1917	yecC	0	1990543	1991295	-1	363	0.0942563	753	64	Non-essential	793	0.111929	753	76	Non-essential	putative ABC superfamily transporter ATP-binding subunit
BW25113_1918	yecS	0	1991292	1991960	-1	291	0.0995025	669	60	Non-essential	358	0.0995025	669	60	Non-essential	ABC family putative inner membrane permease
BW25113_1919	dcyD	0	1991975	1992961	-1	712	0.11811	987	105	Non-essential	574	0.0899888	987	80	Non-essential	D-cysteine desulfhydrase, PLP-dependent
BW25113_1920	fliY	0	1993066	1993866	-1	637	0.140083	801	101	Non-essential	429	0.101248	801	73	Non-essential	cystine transporter subunit
BW25113_1921	fliZ	0	1993954	1994505	-1	443	0.174699	552	87	Non-essential	507	0.144578	552	72	Non-essential	RpoS antagonist; putative regulator of FliA activity
BW25113_1922	fliA	0	1994551	1995270	-1	368	0.111111	720	72	Non-essential	551	0.114198	720	74	Non-essential	RNA polymerase, sigma 28 (sigma F) factor
BW25113_1923	fliC	0	1995591	1997087	-1	1231	0.142328	1497	192	Non-essential	1425	0.128984	1497	174	Non-essential	flagellar filament structural protein (flagellin)
BW25113_1924	fliD	0	1997353	1998759	1	825	0.104972	1407	133	Non-essential	1052	0.116811	1407	148	Non-essential	flagellar filament capping protein
BW25113_1925	fliS	0	1998784	1999194	1	235	0.102426	411	38	Non-essential	324	0.0997305	411	37	Non-essential	flagellar protein potentiates polymerization
BW25113_1926	fliT	0	1999194	1999559	1	217	0.121212	366	40	Non-essential	323	0.157576	366	52	Non-essential	putative flagellar synthesis and assembly chaperone
BW25113_1927	amyA	0	1999637	2001124	1	653	0.107463	1488	144	Non-essential	1989	0.157463	1488	211	Non-essential	cytoplasmic alpha-amylase
BW25113_1928	yedD	0	2001158	2001571	-1	211	0.114973	414	43	Non-essential	253	0.0962567	414	36	Non-essential	lipoprotein
BW25113_1929	yedE	0	2001758	2002963	1	510	0.0828729	1206	90	Non-essential	666	0.0819521	1206	89	Non-essential	UPF0394 family sulfur transport domain-containing inner membrane protein
BW25113_1930	yedF	0	2002960	2003193	1	171	0.15566	234	33	Non-essential	255	0.132075	234	28	Non-essential	putative TusA family sulfurtransferase
BW25113_1931	yedK	0	2003302	2003970	1	325	0.0945274	669	57	Non-essential	279	0.066335	669	40	Non-essential	DUF159 family protein
BW25113_1932	yedL	0	2004081	2004560	1	1398	0.261574	480	113	Non-essential	1615	0.284722	480	123	Non-essential	putative acyl transferase
BW25113_4495	yedN	0	2004704	2005832	-1	94	0.0314651	1129	32	Ambiguous	127	0.0255654	1129	26	Essential	pseudogene
BW25113_1936	intG	0	2005983	2006144	1	258	0.287671	162	42	Non-essential	372	0.39726	162	58	Non-essential	pseudogene
BW25113_1937	fliE	0	2006181	2006495	-1	127	0.108772	315	31	Non-essential	172	0.077193	315	22	Non-essential	flagellar basal-body component
BW25113_1938	fliF	0	2006710	2008368	1	465	0.0628763	1659	94	Non-essential	1034	0.0889632	1659	133	Non-essential	flagellar basal-body MS-ring and collar protein
BW25113_1939	fliG	0	2008361	2009356	1	352	0.0634744	996	57	Non-essential	624	0.0879733	996	79	Non-essential	flagellar motor switching and energizing component
BW25113_1940	fliH	0	2009349	2010035	1	417	0.114701	687	71	Non-essential	555	0.0904685	687	56	Non-essential	negative regulator of FliI ATPase activity
BW25113_1941	fliI	0	2010035	2011408	1	410	0.0718901	1374	89	Non-essential	840	0.0686591	1374	85	Non-essential	flagellum-specific ATP synthase
BW25113_1942	fliJ	0	2011427	2011870	1	44	0.05	444	20	Non-essential	300	0.075	444	30	Non-essential	flagellar protein
BW25113_1943	fliK	0	2011867	2012994	1	460	0.0984252	1128	100	Non-essential	682	0.0866142	1128	88	Non-essential	flagellar hook-length control protein
BW25113_1944	fliL	0	2013099	2013563	1	143	0.0668258	465	28	Non-essential	456	0.109785	465	46	Non-essential	flagellar biosynthesis protein
BW25113_1945	fliM	0	2013568	2014572	1	370	0.079558	1005	72	Non-essential	611	0.080663	1005	73	Non-essential	flagellar motor switching and energizing component
BW25113_1946	fliN	0	2014569	2014982	1	123	0.0534759	414	20	Non-essential	222	0.0588235	414	22	Non-essential	flagellar motor switching and energizing component
BW25113_1947	fliO	0	2014985	2015350	1	205	0.1	366	33	Non-essential	259	0.133333	366	44	Non-essential	flagellar biosynthesis protein
BW25113_1948	fliP	0	2015350	2016087	1	284	0.0765766	738	51	Non-essential	414	0.0675676	738	45	Non-essential	flagellar biosynthesis protein
BW25113_1949	fliQ	0	2016097	2016366	1	81	0.0819672	270	20	Non-essential	199	0.0614754	270	15	Non-essential	flagellar biosynthesis protein
BW25113_1950	fliR	0	2016374	2017159	1	668	0.153955	786	109	Non-essential	865	0.170904	786	121	Non-essential	flagellar export pore protein
BW25113_1951	rcsA	0	2017449	2018072	1	401	0.137011	624	77	Non-essential	530	0.144128	624	81	Non-essential	transcriptional regulator of colanic acid capsular biosynthesis
BW25113_1952	dsrB	0	2018116	2018304	-1	252	0.25731	189	44	Non-essential	544	0.432749	189	74	Non-essential	uncharacterized protein
BW25113_1953	yodD	0	2018467	2018694	1	107	0.101942	228	21	Non-essential	107	0.0825243	228	17	Non-essential	uncharacterized protein
BW25113_1954	dsrA	0	2018708	2018794	-1	59	0.151899	87	12	Non-essential	26	0.0632911	87	5	Non-essential
[truncated: 2,492 more rows]

## Sheet: Venn genes Fig.4B
Essential genes presented in Fig. 4B Venn diagram
* Note that yhcB has been removed from this analysis
** Note that duplicated genes (marked with '**') have only been counted once
Essential in BW25113 control library only (28)	Essential in both libraries (382)	Essential in ΔyhcB library only (121)
tff	**insA	ppiB
appY	**insL1	ldrA
gadB	**insB1	rdlB
nohQ	rpsT	yobI
ptsI	ribF	yedN
rpsP	ileS	dcd
csrA	lspA	yehC
ubiH	ispH	alaW
ileX	dapB	pbl
mreD	folA	tktA
crp	lptD	obgE
rpe	ftsL	degS
mtn	ftsI	cysE
lipA	murE	rplA
ybeY	murF	dnaK
ymjD	mraY	mraZ
ynfN	murD	rsmH
cspI	ftsW	pcnB
relB	murG	gmhB
ptsH	murC	dnaQ
iscS	ftsQ	gmhA
ratA	ftsA	yajC
psaA	ftsZ	tig
ribB	lpxC	lon
folB	secA	nohD
ftsH	coaE	ybeD
rpsI	lpd	dacA
ubiE	can	rlmH
	hemL	rsfS
	erpA	glnX
	dapD	seqA
	map	pgm
	rpsB	ybfQ
	tsf	sucA
	pyrH	sucB
	frr	tolQ
	dxr	tolR
	ispU	tolA
	cdsA	tolB
	rseP	pal
	bamA	lysT
	lpxD	valT
	fabZ	pgl
	lpxA	ftsK
	lpxB	cmk
	dnaE	matP
	accA	yccE
	tilS	opgG
	proS	opgH
	rrsH	rne
	ileV	yceQ
	alaV	rpmF
	rrlH	ldcA
	rrfH	galU
	ykfM	clsA
	**insI1	sapF
	**insH1	sapD
	**insE1	sapC
	**insF1	sapB
	**insC1	sapA
	**insD1	kilR
	hemB	ttcC
	secD	ydcX
	secF	sodC
	ribD	ihfA
	ribE	sdsR
	thiL	lpxM
	dxs	mepM
	ispA	nudB
	ffs	azuC
	dnaX	leuZ
	adk	hisL
	hemH	udk
	lpxH	mepS
	cysS	yejL
	folD	yfaE
	argU	elaD
	mrdB	ackA
	mrdA	yfcD
	nadD	crr
	holA	hda
	lptE	guaB
	leuS	micA
	lnt	gshA
	glnW	yqeK
	glnU	ygeF
	leuW	ygeI
	metT	ygeN
	glnS	fau
	fldA	yggS
	cydA	hldE
	cydB	nusA
	infA	fis
	cydC	trkA
	cydD	envZ
	lolA	ompR
	serS	hldD
	rpsA	waaF
	msbA	waaC
	lpxK	waaP
	ycaR	glmS
	kdsB	wecC
	mukF	rffH
	mukE	wecD
	mukB	wecE
	asnS	wzxE
	fabA	wecF
	serT	dapF
	lpxL	polA
	murJ	spf
	fabH	priA
	fabD	rpmE
	fabG	glyT
	acpP	yjbL
	tmk	yjbS
	holB	purA
	lolC	rnr
	lolD	treC
	lolE	holC
	purB	leuX
	ymfE	holD
	cohE
	iraM
	pth
	prs
	ispE
	lolB
	hemA
	prfA
	prmC
	kdsA
	ldrB
	ldrC
	rdlC
	trpL
	topA
	cysB
	ribA
	ymiB
	fabI
	rcbA
	ydaE
	racR
	tfaR
	pinR
	ynaE
	ynbG
	yncH
	ydcD
	ydcC
	yddK
	yddL
	safA
	hipB
	ydfK
	pinQ
	tfaQ
	ynfO
	ydfO
	gnsB
	dicA
	tyrS
	pdxH
	rnt
	ribC
	valV
	pheT
	pheS
	pheM
	rplT
	rpmI
	infC
	thrS
	nadE
	gapA
	tsaB
	aspS
	argS
	cysT
	glyW
	pgsA
	rseX
	metG
	folE
	rplY
	gyrA
	ubiG
	nrdA
	nrdB
	ubiX
	folC
	accD
	fabB
	gltX
	valY
	lysV
	ligA
	zipA
	dapE
	dapA
	guaA
	der
	hisS
	ispG
	suhB
	glyA
	tadA
	acpS
	era
	lepB
	rpoE
	pssA
	rrlG
	rrsG
	rluD
	bamD
	rplS
	trmD
	rimM
	ffh
	grpE
	nadK
	argV
	serV
	alaS
	ispF
	ispD
	ftsB
	yqcG
	eno
	pyrG
	thyA
	lgt
	prfB
	ygfZ
	fbaA
	pgk
	metK
	yqgF
	plsC
	parC
	parE
	cca
	tsaD
	rpsU
	dnaG
	rpoD
	rnpB
	infB
	glmM
	folP
	rpmA
	rplU
	ispB
	murA
	lptA
	lptB
	rplM
	mreC
	mreB
	accB
	accC
	rrlD
	alaU
	ileU
	rrsD
	tsaC
	def
	fmt
	rplQ
	rpoA
	rpsD
	rpsK
	rpsM
	rpmJ
	secY
	rplO
	rpmD
	rpsE
	rplR
	rplF
	rpsH
	rpsN
	rplE
	rplX
	rplN
	rpsQ
	rpmC
	rplP
	rpsC
	rplV
	rpsS
	rplB
	rplW
	rplD
	rplC
	rpsJ
	tufA
	fusA
	rpsL
	trpS
	yrfF
	asd
	rpoH
	ftsY
	glyS
	glyQ
	gpsA
	secB
	waaA
	coaD
	rpmB
	dfp
	dut
	gmk
	gyrB
	dnaN
	dnaA
	rpmH
	rnpA
	yidC
	glmU
	rrsC
	gltU
	rrlC
	rrfC
	aspT
	trpT
	rho
	wzyE
	argX
	hisR
	proM
	hemD
	hemC
	ubiB
	ubiD
	hemG
	rrsA
	ileT
	alaT
	rrlA
	rrfA
	yihA
	murI
	rrsB
	rrlB
	rrfB
	murB
	birA
	coaA
	thrU
	tufB
	secE
	nusG
	rplK
	rplJ
	rplL
	rpoB
	rpoC
	hemE
	rrsE
	gltV
	rrlE
	ubiA
	plsB
	lexA
	dnaB
	ssb
	pheU
	groS
	groL
	orn
	tsaE
	rpsF
	priB
	ppa
	valS
	lptF
	lptG
	dnaC
	dnaT
