# Supplementary material for: Loss of YhcB results in dysregulation of coordinated peptidoglycan, LPS and phospholipid synthesis during Escherichia coli cell growth
Source: PLoS Genet. 2021 Dec 23;17(12):e1009586. doi: 10.1371/journal.pgen.1009586 (PMC8741058; doi:10.1371/journal.pgen.1009586)
Supplement: S4 Table — (XLSX) [file pgen.1009586.s004.xlsx]

## Sheet: yhcB_BioTraDIS_fitness
Supplementary Table 4. Gene fitness in a yhcB mutant strain
locus_tag	gene_name	function	logFC	logCPM	PValue	q.value	log_2_q
BW25113_0001	thrL	thr operon leader peptide	-0.851637	5.59651	0.045898	0.0991801	3.33381
BW25113_0002	thrA	Bifunctional aspartokinase/homoserine dehydrogenase 1	-0.0645807	9.44222	0.655216	0.763489	0.38932
BW25113_0003	thrB	homoserine kinase	0.438555	8.44672	0.0087085	0.0246472	5.34243
BW25113_0004	thrC	L-threonine synthase	0.0752407	8.38523	0.663298	0.769682	0.377665
BW25113_0005	yaaX	DUF2502 family putative periplasmic protein	-1.22935	6.95401	4.739e-08	5.26109e-07	20.8581
BW25113_0006	yaaA	peroxide resistance protein, lowers intracellular iron	-0.916121	7.74875	6.22747e-07	5.67122e-06	17.4279
BW25113_0007	yaaJ	putative transporter	-0.142924	8.96441	0.384691	0.517629	0.950008
BW25113_0008	talB	transaldolase B	-2.0202	8.56314	6.95814e-32	5.32057e-30	97.2463
BW25113_0009	mog	molybdochelatase incorporating molybdenum into molybdopterin	-0.900183	7.36035	3.26138e-06	2.56913e-05	15.2484
BW25113_0010	satP	succinate-acetate transporter	-0.773634	7.56337	1.4504e-05	9.68754e-05	13.3335
BW25113_0011	yaaW	UPF0174 family protein	0.163965	7.46715	0.411485	0.54492	0.875885
BW25113_0013	yaaI	UPF0412 family protein	-0.465189	7.15476	0.0276246	0.0649602	3.9443
BW25113_0014	dnaK	chaperone Hsp70, with co-chaperone DnaJ	-3.01841	6.54497	2.59531e-25	1.38677e-23	75.9326
BW25113_0015	dnaJ	chaperone Hsp40, DnaK co-chaperone	-1.26571	8.59157	1.32474e-14	3.456e-13	41.396
BW25113_4412	hokC	toxic membrane protein, small	0.337674	5.89501	0.327254	0.45693	1.12996
BW25113_0018	mokC	regulatory protein for HokC, overlaps CDS of hokC	-0.0401733	7.14965	0.840403	0.902685	0.147706
BW25113_4413	sokC		0.141657	6.14139	0.658644	0.766087	0.384421
BW25113_0019	nhaA	sodium-proton antiporter	-0.771925	8.5171	5.03595e-07	4.67247e-06	17.7074
BW25113_0020	nhaR	transcriptional activator of nhaA	-0.423964	7.96821	0.0133436	0.0353518	4.82207
BW25113_0021	insB1	IS1 transposase B	-1.59082	2.70073	0.0638015	0.129223	2.95206
BW25113_0022	insA	IS1 repressor TnpA	-0.717536	2.68726	0.481822	0.609848	0.713479
BW25113_0023	rpsT	30S ribosomal subunit protein S20	-0.125455	1.75015	1	1	0
BW25113_0024	yaaY	uncharacterized protein	-0.646102	4.08149	0.255263	0.382295	1.38724
BW25113_0025	ribF	bifunctional riboflavin kinase/FAD synthetase	0.52129	1.83184	0.781076	0.858506	0.2201
BW25113_0026	ileS	isoleucyl-tRNA synthetase	-0.225482	1.40743	0.901327	0.945455	0.080919
BW25113_0027	lspA	prolipoprotein signal peptidase (signal peptidase II)	-0.93838	1.29432	0.454814	0.585176	0.773059
BW25113_0028	fkpB	FKBP-type peptidyl-prolyl cis-trans isomerase (rotamase)	-0.300633	6.41668	0.298242	0.429309	1.21991
BW25113_0029	ispH	4-hydroxy-3-methylbut-2-enyl diphosphate reductase, 4Fe-4S protein	1.79419	0.949505	0.301715	0.432344	1.20975
BW25113_0030	rihC	ribonucleoside hydrolase 3	0.010332	7.75271	0.959211	0.984974	0.0218428
BW25113_0031	dapB	dihydrodipicolinate reductase	0.274562	1.03015	0.8399	0.902364	0.148219
BW25113_0032	carA	carbamoyl phosphate synthetase small subunit, glutamine amidotransferase	0.664875	7.99925	4.47428e-05	0.000262133	11.8974
BW25113_0033	carB	carbamoyl-phosphate synthase large subunit	-0.186365	9.53322	0.269397	0.398524	1.32726
BW25113_0034	caiF	cai operon transcriptional activator	0.0959553	8.57047	0.533204	0.655767	0.608744
BW25113_0035	caiE	stimulator of CaiD and CaiB enzyme activities	0.139654	7.75919	0.49276	0.619266	0.691369
BW25113_0036	caiD	carnitinyl-CoA dehydratase	0.174168	8.01239	0.328578	0.458108	1.12624
BW25113_0037	caiC	putative crotonobetaine/carnitine-CoA ligase	-0.0318044	8.69206	0.834093	0.898519	0.154379
BW25113_0038	caiB	crotonobetainyl CoA:carnitine CoA transferase	-0.204115	8.15499	0.234123	0.358789	1.47879
BW25113_0039	caiA	crotonobetaine reductase subunit II, FAD-binding	-0.231869	7.77827	0.185408	0.299306	1.74031
BW25113_0040	caiT	putative transporter	-0.112845	9.49377	0.458313	0.588482	0.76493
BW25113_0041	fixA	anaerobic carnitine reduction putative electron transfer flavoprotein subunit	0.395998	8.21991	0.018681	0.046948	4.41279
BW25113_0042	fixB	putative electron transfer flavoprotein, NAD/FAD-binding domain and ETFP adenine nucleotide-binding domain-like protein	0.180115	7.5319	0.339464	0.470035	1.08916
BW25113_0043	fixC	putative oxidoreductase	0.64805	7.98075	0.000179589	0.000908181	10.1047
BW25113_0044	fixX	putative 4Fe-4S ferredoxin-type protein	0.0592704	6.04974	0.854943	0.912337	0.132361
BW25113_0045	yaaU	putative transporter	0.273802	7.91997	0.185289	0.299256	1.74055
BW25113_0046	kefF	potassium-efflux system ancillary protein for KefC, glutathione-regulated; quinone oxidoreductase, FMN-dependent	-0.146736	7.24648	0.469955	0.599439	0.738314
BW25113_0047	kefC	potassium:proton antiporter	0.372385	8.82631	0.0129536	0.0345871	4.85362
BW25113_0048	folA	dihydrofolate reductase	-3.2646	0.0314335	0.551751	0.671785	0.573929
BW25113_0049	apaH	diadenosine tetraphosphatase	-2.25942	6.59661	4.31205e-18	1.49406e-16	52.5716
BW25113_0050	apaG	protein associated with Co2+ and Mg2+ efflux	-1.08833	6.45582	2.84629e-05	0.000176079	12.4715
BW25113_0051	rsmA	16S rRNA m(6)A1518, m(6)A1519 dimethyltransferase, SAM-dependent	1.15293	8.0242	6.57496e-13	1.42941e-11	36.0258
BW25113_0052	pdxA	4-hydroxy-L-threonine phosphate dehydrogenase, NAD-dependent	-0.339062	8.11137	0.0478574	0.102234	3.29006
BW25113_0053	surA	peptidyl-prolyl cis-trans isomerase (PPIase)	1.05858	8.98147	3.08201e-11	5.67167e-10	30.7155
BW25113_0054	lptD	LPS assembly OM complex LptDE, beta-barrel component	0.748603	3.20508	0.254757	0.381705	1.38947
BW25113_0055	djlA	membrane-anchored DnaK co-chaperone, DNA-binding protein	-0.239204	8.27651	0.129691	0.226805	2.14047
BW25113_4659	yabP	pseudogene	-0.135231	11.3139	0.350221	0.481174	1.05537
BW25113_0058	rluA	dual specificity 23S rRNA pseudouridine(746), tRNA pseudouridine(32) synthase, SAM-dependent	-0.620086	7.85381	0.000225388	0.00110331	9.82395
BW25113_0059	rapA	RNA polymerase remodeling/recycling factor ATPase; RNA polymerase-associated, ATP-dependent RNA translocase	-0.85202	9.74318	6.7268e-08	7.31209e-07	20.3832
BW25113_0060	polB	DNA polymerase II	-0.417052	9.2263	0.0103868	0.0287192	5.12184
BW25113_0061	araD	pseudogene	-0.241456	7.27806	0.294228	0.424772	1.23524
BW25113_0064	araC	ara regulon transcriptional activator; autorepressor	-0.273558	7.34741	0.131685	0.22957	2.123
BW25113_0065	yabI	DedA family inner membrane protein	0.362269	8.0208	0.0255831	0.0608044	4.03968
BW25113_0066	thiQ	thiamine, thiamine pyrophosphate ABC transporter ATPase; ThiBPQ thiamine, thiamine pyrophosphate importer	-0.173635	7.63489	0.364702	0.496375	1.0105
BW25113_0067	thiP	thiamine, thiamine pyrophosphate ABC transporter permease; ThiBPQ thiamine, thiamine pyrophosphate importer	0.282894	9.20351	0.048914	0.103945	3.26611
BW25113_0068	thiB	thiamine-, thiamine pyrophosphate-, thiamine monophosphate-binding ABC transporter periplasmic protein; ThiBPQ thiamine, thiamine pyrophosphate importer	0.0881052	7.58776	0.679475	0.780783	0.357006
BW25113_0069	sgrR	transcriptional DNA-binding transcriptional activator of sgrS sRNA	-0.102221	8.715	0.499245	0.62529	0.677403
BW25113_4577	sgrS		-0.243635	5.65773	0.502166	0.627707	0.671837
BW25113_4662	sgrT	inhibitor of glucose uptake	-0.811259	4.60233	0.11239	0.202128	2.30666
BW25113_0070	setA	broad specificity sugar efflux system	-0.358622	8.67975	0.0164906	0.0421532	4.56822
BW25113_0071	leuD	3-isopropylmalate dehydratase small subunit	0.265305	7.39718	0.195374	0.311798	1.68132
BW25113_0072	leuC	3-isopropylmalate dehydratase large subunit	0.28338	8.35345	0.0805627	0.155481	2.68519
BW25113_0073	leuB	3-isopropylmalate dehydrogenase, NAD(+)-dependent	0.1567	7.86136	0.374577	0.505708	0.983624
BW25113_0074	leuA	2-isopropylmalate synthase	0.305856	8.57472	0.0753558	0.147852	2.75778
BW25113_0075	leuL	leu operon leader peptide	-0.155185	8.23827	0.330158	0.459588	1.12159
BW25113_0076	leuO	global transcription factor	-0.441328	10.4487	0.00300915	0.0102976	6.60155
BW25113_0077	ilvI	acetolactate synthase 3 large subunit	0.0587782	8.88992	0.692473	0.791766	0.336854
BW25113_0078	ilvH	acetolactate synthase 3, small subunit, valine-sensitive	0.178125	7.59638	0.302068	0.432711	1.20853
BW25113_0080	cra	transcriptional repressor-activator for carbon metabolism	-2.40331	6.78629	8.29893e-25	4.27974e-23	74.3068
BW25113_0081	mraZ	RsmH methytransferase inhibitor	-5.54842	5.0648	6.33658e-14	1.5109e-12	39.2677
BW25113_0082	rsmH	16S rRNA m(4)C1402 methyltransferase, SAM-dependent	-3.54358	5.60665	1.19789e-07	1.2355e-06	19.6265
BW25113_0083	ftsL	membrane bound cell division protein at septum containing leucine zipper motif	-0.213559	2.03004	0.919071	0.957726	0.0623156
BW25113_0084	ftsI	transpeptidase involved in septal peptidoglycan synthesis (penicillin-binding protein 3)	-1.74804	2.30415	0.15126	0.254587	1.97377
BW25113_0085	murE	UDP-N-acetylmuramoyl-L-alanyl-D-glutamate:meso- diaminopimelate ligase	-2.08841	1.92817	0.0368985	0.0826313	3.59717
BW25113_0086	murF	UDP-N-acetylmuramoyl-tripeptide:D-alanyl-D- alanine ligase	6.51267	1.69919	0.000255466	0.00123151	9.66535
BW25113_0087	mraY	phospho-N-acetylmuramoyl-pentapeptide transferase	-0.611611	2.83796	0.442047	0.572737	0.804056
BW25113_0088	murD	UDP-N-acetylmuramoyl-L-alanine:D-glutamate ligase	0.245425	1.79512	0.923643	0.960459	0.0582037
BW25113_0089	ftsW	lipid II flippase; integral membrane protein involved in stabilizing FstZ ring during cell division	0.0499539	1.51268	1	1	0
BW25113_0090	murG	N-acetylglucosaminyl transferase	0.914387	0.873719	0.679235	0.780783	0.357006
BW25113_0091	murC	UDP-N-acetylmuramate:L-alanine ligase	-7.07587	2.01043	6.13835e-05	0.000348128	11.4881
BW25113_0092	ddlB	D-alanine:D-alanine ligase	0.14047	7.55894	0.439296	0.570182	0.810506
BW25113_0093	ftsQ	divisome assembly protein, membrane anchored protein involved in growth of wall at septum	-2.81956	4.1253	0.00974699	0.0271703	5.20183
BW25113_0094	ftsA	ATP-binding cell division protein involved in recruitment of FtsK to Z ring	-0.0732888	1.34953	1	1	0
BW25113_0095	ftsZ	GTP-binding tubulin-like cell division protein	-0.739701	0.408662	1	1	0
BW25113_0096	lpxC	UDP-3-O-acyl N-acetylglucosamine deacetylase	-1.73271	4.07266	0.008532	0.0243184	5.36181
BW25113_0097	secM	regulator of secA translation	-0.232808	5.21574	0.691368	0.790874	0.338481
BW25113_0098	secA	preprotein translocase subunit, ATPase	-1.32668	5.17546	0.00359255	0.0118446	6.39962
BW25113_0099	mutT	nucleoside triphosphate pyrophosphohydrolase, marked preference for dGTP	-0.321551	6.41813	0.199928	0.317125	1.65688
BW25113_0101	yacG	DNA gyrase inhibitor	-0.205879	4.84194	0.690979	0.790633	0.33892
BW25113_0102	zapD	FtsZ stabilizer	0.284983	7.53752	0.106497	0.19381	2.36729
BW25113_0103	coaE	dephospho-CoA kinase	-1.514	3.11336	0.0368385	0.0825563	3.59848
BW25113_0104	guaC	GMP reductase	-0.62943	8.34562	0.000168328	0.000855137	10.1916
BW25113_0106	hofC	assembly protein in type IV pilin biogenesis, transmembrane protein	-0.257691	8.46844	0.106819	0.194236	2.36411
BW25113_0107	hofB	T2SE secretion family protein; P-loop ATPase superfamily protein	-0.448303	8.47784	0.00389378	0.0126512	6.30458
BW25113_0108	ppdD	putative prepilin peptidase-dependent pilin	-0.49055	7.2357	0.0277999	0.0652559	3.93775
BW25113_0109	nadC	quinolinate phosphoribosyltransferase	-0.47086	7.66055	0.0128198	0.0343333	4.86425
BW25113_0110	ampD	1,6-anhydro-N-acetylmuramyl-L-alanine amidase, Zn-dependent; murein amidase	-1.10014	7.12133	1.94283e-07	1.93194e-06	18.9815
BW25113_0111	ampE	ampicillin resistance inner membrane protein; putative signaling protein in beta-lactamase regulation	-0.302376	8.08508	0.0565015	0.117103	3.09415
BW25113_0112	aroP	aromatic amino acid transporter	-0.433725	8.78158	0.00298841	0.0102423	6.60931
BW25113_0113	pdhR	pyruvate dehydrogenase complex repressor; autorepressor	-1.17591	7.09615	5.74903e-07	5.2571e-06	17.5373
BW25113_0114	aceE	pyruvate dehydrogenase, decarboxylase component E1, thiamine triphosphate-binding	2.16068	8.43291	3.05395e-40	3.22482e-38	124.544
BW25113_0115	aceF	pyruvate dehydrogenase, dihydrolipoyltransacetylase component E2	2.492	7.63907	5.6548e-35	4.64426e-33	107.408
BW25113_0116	lpd	lipoamide dehydrogenase, E3 component is part of three enzyme complexes	2.43792	3.4691	0.0025326	0.00888615	6.81423
BW25113_0117	yacH	uncharacterized protein	-0.205321	9.24107	0.178213	0.29058	1.78299
BW25113_0118	acnB	bifunctional aconitate hydratase 2/2-methylisocitrate dehydratase	-0.135967	7.72313	0.518306	0.64281	0.637536
BW25113_0119	yacL	UPF0231 family protein	-2.00317	7.28997	2.5107e-16	7.62669e-15	46.8979
BW25113_0120	speD	S-adenosylmethionine decarboxylase	-0.783702	7.92227	8.2188e-05	0.0004562	11.098
BW25113_0121	speE	spermidine synthase (putrescine aminopropyltransferase)	-1.24769	7.65476	1.70096e-08	2.05262e-07	22.216
BW25113_0122	yacC	PulS_OutS family protein	-0.520244	6.82595	0.0161326	0.0413812	4.59488
BW25113_0123	cueO	multicopper oxidase (laccase)	-0.770814	8.57473	3.41522e-07	3.28558e-06	18.2154
BW25113_0124	gcd	glucose dehydrogenase	-0.307745	9.86519	0.0428749	0.0935317	3.4184
BW25113_0125	hpt	hypoxanthine phosphoribosyltransferase	-0.0505554	7.324	0.786191	0.862632	0.213183
BW25113_0126	can	carbonic anhydrase	-0.188941	1.16866	1	1	0
BW25113_0127	yadG	putative ABC superfamily transporter ATP-binding subunit	-0.242558	7.72795	0.230902	0.355573	1.49178
BW25113_0128	yadH	inner membrane putative ABC superfamily transporter permease	-0.466493	7.70843	0.00572822	0.0174593	5.83986
BW25113_0129	yadI	putative PTS Enzyme IIA	-0.692995	6.99197	0.00278652	0.00965487	6.69453
BW25113_0130	yadE	putative polysaccharide deacetylase lipoprotein	-0.453042	8.33569	0.00727647	0.0213136	5.55208
BW25113_0131	panD	aspartate 1-decarboxylase	-0.977418	6.31206	0.000544103	0.00235195	8.73193
BW25113_0132	yadD	transposase_31 family protein	-0.871349	7.99518	3.40094e-08	3.9177e-07	21.2835
BW25113_0133	panC	pantothenate synthetase	-0.985672	7.20141	7.85546e-07	7.02399e-06	17.1193
BW25113_0134	panB	3-methyl-2-oxobutanoate hydroxymethyltransferase	-0.456764	7.16065	0.0300638	0.0697348	3.84198
BW25113_0135	yadC	putative fimbrial-like adhesin protein	0.0692854	10.7662	0.771671	0.851757	0.231486
BW25113_0136	yadK	putative fimbrial-like adhesin protein	-1.70356	8.77584	2.84174e-25	1.50037e-23	75.819
BW25113_0137	yadL	putative fimbrial-like adhesin protein	-0.508847	9.91999	0.00127516	0.00496083	7.6552
BW25113_0138	yadM	putative fimbrial-like adhesin protein	-0.850427	9.56118	3.80981e-09	5.07402e-08	24.2323
BW25113_0139	htrE	putative outer membrane usher protein	-0.38991	11.8314	0.00873581	0.024693	5.33975
BW25113_0140	yadV	putative periplasmic pilin chaperone	0.0134061	9.40264	0.928387	0.964262	0.0525035
BW25113_0141	yadN	putative fimbrial-like adhesin protein	-0.51491	9.30288	0.000706284	0.00296626	8.39714
BW25113_0142	folK	2-amino-4-hydroxy-6-hydroxymethyldihyropteridine pyrophosphokinase	-0.83111	4.70428	0.0965215	0.179863	2.47503
BW25113_0143	pcnB	poly(A) polymerase	-3.94451	7.1126	1.51673e-54	2.1021e-52	171.668
BW25113_0144	gluQ	glutamyl-Q tRNA(Asp) synthetase	-0.115551	7.6937	0.510264	0.635739	0.653494
BW25113_0145	dksA	transcriptional regulator of rRNA transcription, DnaK suppressor protein	-0.890458	6.62832	0.00014204	0.000741112	10.398
BW25113_0146	sfsA	sugar fermentation stimulation protein A	-0.322102	7.63512	0.0606309	0.123859	3.01323
BW25113_0147	ligT	2'-5' RNA ligase	-0.303332	7.02453	0.17716	0.2895	1.78836
BW25113_0148	hrpB	putative ATP-dependent helicase	0.4064	9.5867	0.0125884	0.0338156	4.88617
BW25113_0149	mrcB	fused glycosyl transferase and transpeptidase	-2.74969	9.09869	6.13027e-69	1.51043e-66	218.652
BW25113_0150	fhuA	ferrichrome outer membrane transporter	-0.654748	9.60337	6.27063e-06	4.59674e-05	14.409
BW25113_0151	fhuC	iron-hydroxamate transporter subunit	-0.360814	7.75519	0.086803	0.164799	2.60122
BW25113_0152	fhuD	iron-hydroxamate transporter subunit	-0.387475	7.60422	0.0496523	0.105161	3.24932
BW25113_0153	fhuB	fused iron-hydroxamate transporter subunits of ABC superfamily: membrane components	0.791086	9.2051	9.68151e-08	1.02232e-06	19.8997
BW25113_0154	hemL	glutamate-1-semialdehyde aminotransferase (aminomutase)	3.29114	2.85692	0.000107952	0.000587322	10.7336
BW25113_0155	clcA	H(+)/Cl(-) exchange transporter	-0.252424	8.65215	0.0879206	0.16621	2.58892
BW25113_0156	erpA	iron-sulfur cluster insertion protein	3.04865	1.65462	0.00777934	0.0225499	5.47073
BW25113_0157	yadS	UPF0126 family inner membrane protein	0.388152	7.15787	0.0516851	0.10874	3.20105
BW25113_0158	btuF	vitamin B12 transporter subunit: periplasmic-binding component of ABC superfamily	0.330753	6.93883	0.140655	0.242067	2.04652
BW25113_0159	mtn	5'-methylthioadenosine/S-adenosylhomocysteine nucleosidase	2.1327	4.46305	0.000168161	0.000855137	10.1916
BW25113_0160	dgt	deoxyguanosine triphosphate triphosphohydrolase	-0.361425	10.8844	0.0130083	0.0346497	4.85101
BW25113_0161	degP	serine endoprotease (protease Do), membrane-associated	-1.63081	8.60081	2.66167e-27	1.6016e-25	82.3687
BW25113_0162	cdaR	carbohydrate diacid regulon transcriptional regulator; autoregulator	0.149445	8.00452	0.415546	0.54943	0.863991
BW25113_0163	yaeH	UPF0325 family protein	-0.791682	6.32323	0.0028511	0.00984806	6.66594
BW25113_0164	yaeI	phosphodiesterase with model substrate bis-pNPP	-0.0255997	8.01831	0.908088	0.949852	0.0742256
BW25113_0166	dapD	2,3,4,5-tetrahydropyridine-2-carboxylate N-succinyltransferase	-0.400387	1.35091	0.80395	0.875618	0.191627
BW25113_0167	glnD	uridylyltransferase	0.08662	8.44422	0.61262	0.724271	0.465398
BW25113_0168	map	methionine aminopeptidase	-0.750978	2.14219	0.415635	0.54943	0.863991
BW25113_4414	tff		5.25251	0.872695	0.0230244	0.055903	4.16093
BW25113_0169	rpsB	30S ribosomal subunit protein S2	-2.56426	1.806	0.0784207	0.152275	2.71525
BW25113_0170	tsf	translation elongation factor EF-Ts	0.714503	1.79485	0.558726	0.677777	0.561118
BW25113_0171	pyrH	uridylate kinase	1.43587	1.94356	0.309188	0.440067	1.18421
BW25113_0172	frr	ribosome recycling factor	2.22914	-0.122644	1	1	0
BW25113_0173	dxr	1-deoxy-D-xylulose 5-phosphate reductoisomerase	0.611423	1.50848	0.75263	0.835523	0.259249
BW25113_0174	ispU	undecaprenyl pyrophosphate synthase	-1.00876	0.168861	1	1	0
BW25113_0175	cdsA	CDP-diglyceride synthase	5.88219	1.28119	0.00681355	0.0202263	5.62762
BW25113_0176	rseP	inner membrane zinc RIP metalloprotease; RpoE activator, by degrading RseA; cleaved signal peptide endoprotease	0.802548	2.19066	0.438066	0.569409	0.812464
BW25113_0177	bamA	BamABCDE complex OM biogenesis outer membrane pore-forming assembly factor	0.0107065	1.79512	1	1	0
BW25113_0178	skp	periplasmic chaperone	-1.55417	5.80941	5.27089e-05	0.000302411	11.6912
BW25113_0179	lpxD	UDP-3-O-(3-hydroxymyristoyl)-glucosamine N-acyltransferase	0.113661	1.29009	1	1	0
BW25113_0180	fabZ	(3R)-hydroxymyristol acyl carrier protein dehydratase	2.22917	-0.122644	1	1	0
BW25113_0181	lpxA	UDP-N-acetylglucosamine acetyltransferase	-2.26428	0.517604	0.363798	0.495986	1.01163
BW25113_0182	lpxB	tetraacyldisaccharide-1-P synthase	3.08553	1.65913	0.0221819	0.0542319	4.20472
BW25113_0183	rnhB	ribonuclease HII, degrades RNA of DNA-RNA hybrids	0.0793811	6.89267	0.711807	0.805323	0.312361
BW25113_0184	dnaE	DNA polymerase III alpha subunit	0.906199	2.65476	0.374062	0.505314	0.984747
BW25113_0185	accA	acetyl-CoA carboxylase, carboxytransferase, alpha subunit	-1.75108	1.29778	0.299114	0.430078	1.21733
BW25113_0186	ldcC	lysine decarboxylase 2, constitutive	-0.131125	8.65977	0.398042	0.530285	0.915161
BW25113_0187	yaeR	putative lyase	0.0656167	6.46377	0.80341	0.875246	0.19224
BW25113_0188	tilS	tRNA(Ile)-lysidine synthetase	-2.0993	2.74705	0.0161692	0.041451	4.59245
BW25113_0189	rof	modulator of Rho-dependent transcription termination	-0.915168	6.0114	0.00262684	0.00916605	6.76948
BW25113_4406	yaeP	UPF0253 family protein	-1.25522	5.00066	0.00554808	0.01704	5.87493
BW25113_0190	yaeQ	PDDEXK superfamily protein	-1.14402	7.1153	1.1251e-07	1.17132e-06	19.7034
BW25113_0191	arfB	alternative stalled-ribosome rescue factor B; peptidyl-tRNA hydrolase, ribosome-attached	-0.274756	6.763	0.268332	0.397612	1.33057
BW25113_0192	nlpE	lipoprotein involved with copper homeostasis and adhesion	-0.657304	7.69541	0.000141464	0.000739849	10.4005
BW25113_0193	yaeF	putative lipoprotein	-0.52257	7.86996	0.00209574	0.00760605	7.03864
BW25113_0194	proS	prolyl-tRNA synthetase	0.899216	1.75266	0.559938	0.678689	0.559177
BW25113_0195	tsaA	tRNA-Thr(GGU) m(6)t(6)A37 methyltransferase, SAM-dependent	-0.978888	8.0083	4.0908e-07	3.86015e-06	17.9829
BW25113_0196	rcsF	putative outer membrane protein	-1.26999	7.65338	3.95175e-13	8.80704e-12	36.7245
BW25113_0197	metQ	DL-methionine transporter subunit	-1.85955	7.90611	1.90493e-27	1.20691e-25	82.7769
BW25113_0198	metI	DL-methionine transporter subunit	-0.709734	8.64483	1.82771e-06	1.51512e-05	16.0102
BW25113_0199	metN	DL-methionine transporter subunit	-1.80923	8.71902	6.58877e-26	3.70712e-24	77.836
BW25113_0200	gmhB	D,D-heptose 1,7-bisphosphate phosphatase	-4.1906	5.26708	2.37842e-06	1.94259e-05	15.6517
BW25113_0201	rrsH		-1.26206	3.89689	0.0718566	0.142147	2.81455
BW25113_0204	rrlH		-2.21732	3.50235	0.0041039	0.013189	6.24452
BW25113_0206	aspU		-1.33471	1.66977	0.290477	0.420955	1.24826
BW25113_0207	dkgB	2,5-diketo-D-gluconate reductase B	-0.62591	6.69337	0.0105616	0.0291298	5.10136
BW25113_0208	yafC	LysR family putative transcriptional regulator	-0.546378	6.99101	0.0140201	0.0369234	4.75932
BW25113_0209	yafD	endo/exonuclease/phosphatase family protein	-0.136684	8.05758	0.446489	0.576807	0.793839
BW25113_0210	yafE	putative S-adenosyl-L-methionine-dependent methyltransferase	-1.55844	6.81585	2.01888e-09	2.78066e-08	25.1
BW25113_0211	mltD	putative membrane-bound lytic murein transglycosylase D	-0.970419	8.09929	3.6037e-08	4.12982e-07	21.2074
BW25113_0212	gloB	hydroxyacylglutathione hydrolase	-0.379263	6.3075	0.1957	0.312092	1.67996
BW25113_0213	yafS	putative S-adenosyl-L-methionine-dependent methyltransferase	0.281657	6.43936	0.256676	0.383224	1.38374
BW25113_0214	rnhA	ribonuclease HI, degrades RNA of DNA-RNA hybrids	-0.0539018	5.83196	0.889346	0.936431	0.0947554
BW25113_0215	dnaQ	DNA polymerase III epsilon subunit	-2.24081	3.42315	0.0170705	0.0435101	4.52251
BW25113_0216	aspV		-0.972054	5.10667	0.0307765	0.0710905	3.8142
BW25113_0217	yafT	lipoprotein	-0.936608	7.93011	6.07996e-05	0.0003457	11.4982
BW25113_4586	ykfM	lethality reduction protein, putative inner membrane protein	-0.863821	1.40983	0.448977	0.578673	0.789179
BW25113_0218	yafU	pseudogene	0.298377	6.96106	0.19809	0.314885	1.6671
BW25113_4503	yafF	pseudogene	0.499863	6.40422	0.0597737	0.122646	3.02742
BW25113_0219	yafV	putative NAD(P)-binding C-N hydrolase family amidase	0.141109	6.90239	0.560892	0.679103	0.558297
BW25113_0220	ivy	inhibitor of c-type lysozyme, periplasmic	0.0319024	6.67051	0.900756	0.945234	0.0812566
BW25113_0221	fadE	acyl coenzyme A dehydrogenase	0.693339	8.89023	3.88223e-06	2.984e-05	15.0324
BW25113_0222	gmhA	D-sedoheptulose 7-phosphate isomerase	-2.41753	4.70999	2.1499e-05	0.000137587	12.8274
BW25113_0223	yafJ	putative amidotransfease	0.199152	7.1593	0.359338	0.491211	1.02559
BW25113_0224	yafK	L,D-transpeptidase-related protein	-0.671768	7.25961	0.000376854	0.00171069	9.1912
BW25113_0225	yafQ	translation inhibitor toxin of toxin-antitoxin pair YafQ/DinJ	-0.566419	5.96322	0.0810379	0.156059	2.67984
BW25113_0226	dinJ	antitoxin of YafQ-DinJ toxin-antitoxin system	-0.755774	6.2792	0.00613169	0.0184742	5.75834
BW25113_0227	yafL	putative lipoprotein and C40 family peptidase	0.0737658	6.78041	0.758847	0.841256	0.249383
BW25113_0228	rayT	RAYT REP element-mobilizing transposase; TnpA(REP)	-0.708145	6.30939	0.0150451	0.0389522	4.68215
BW25113_0229	lfhA	pseudogene	0.810972	8.30764	5.73088e-05	0.000327531	11.5761
BW25113_0230	lafU	pseudogene	1.2773	6.66658	1.04119e-07	1.09423e-06	19.8016
BW25113_0231	dinB	DNA polymerase IV	0.406413	7.66793	0.0319953	0.0736372	3.76342
BW25113_0232	yafN	antitoxin of the YafO-YafN toxin-antitoxin system	-0.637026	4.47508	0.284724	0.415242	1.26797
BW25113_0233	yafO	mRNA interferase toxin of the YafO-YafN toxin-antitoxin system	0.200796	8.66136	0.232775	0.357465	1.48413
BW25113_0234	yafP	putative acyl-CoA transferase	-0.854008	7.79806	4.23448e-07	3.97879e-06	17.9392
BW25113_0235	ykfJ	pseudogene	-0.0817039	7.33352	0.680741	0.781462	0.355753
BW25113_0236	prfH	pseudogene	0.138957	6.55247	0.593113	0.707493	0.499213
BW25113_0237	pepD	aminoacyl-histidine dipeptidase (peptidase D)	0.800644	8.84145	3.65393e-08	4.17659e-07	21.1912
BW25113_0238	gpt	xanthine phosphoribosyltransferase; xanthine-guanine phosphoribosyltransferase	-0.452207	6.58363	0.053392	0.112012	3.15827
BW25113_0239	frsA	fermentation-respiration switch protein; PTS Enzyme IIA(Glc)-binding protein; pNP-butyrate esterase activity	-0.396617	8.25957	0.0111791	0.0303795	5.04076
BW25113_0240	crl	RNA polymerase holoenzyme assembly factor crl	-1.54478	8.05823	6.19169e-17	1.96144e-15	48.857
BW25113_0241	phoE	outer membrane phosphoporin protein E	0.0773555	10.0584	0.619544	0.730699	0.452651
BW25113_0242	proB	gamma-glutamate kinase	1.50191	7.78952	3.71672e-17	1.20318e-15	49.5621
BW25113_0243	proA	gamma-glutamylphosphate reductase	1.22507	8.29467	1.41986e-14	3.61902e-13	41.3295
BW25113_0244	thrW		-0.0502768	2.73129	1	1	0
BW25113_4626	ykfN	pseudogene	-1.57291	2.67513	0.047144	0.101252	3.30398
BW25113_0245	ykfI	CP4-6 prophage; toxin of the YkfI-YafW toxin-antitoxin system	-0.490396	6.2981	0.0824246	0.15818	2.66036
BW25113_0246	yafW	CP4-6 prophage; antitoxin of the YkfI-YafW toxin-antitoxin system	-0.304536	6.32201	0.264631	0.393442	1.34578
BW25113_4504	ykfH	uncharacterized protein	0.230269	5.83449	0.524408	0.647842	0.626287
BW25113_0247	ykfG	CP4-6 prophage; RadC-like JAB domain protein	-0.0870743	6.35747	0.7471	0.831465	0.266273
BW25113_0248	yafX	CP4-6 prophage; uncharacterized protein	0.685254	6.93733	0.00112234	0.00444427	7.81384
BW25113_0249	ykfF	CP4-6 prophage; uncharacterized protein	0.807986	6.09573	0.0157192	0.0404378	4.62815
BW25113_0250	ykfB	CP4-6 prophage; uncharacterized protein	-0.391428	6.87901	0.0803233	0.155357	2.68634
BW25113_0251	yafY	lipoprotein, inner membrane; overproduction stimulates degP expression; CP4-6 prophage	-0.301857	6.63027	0.290515	0.420955	1.24826
BW25113_4627	ykfL	pseudogene	-0.0190165	4.58053	0.98555	1	0
BW25113_4628	ykfK	pseudogene	1.57265	5.54801	0.000316866	0.00147616	9.40394
BW25113_0252	yafZ	CP4-6 prophage; conserved protein	0.0052039	7.54424	0.984532	1	0
BW25113_0253	ykfA	CP4-6 prophage; putative GTP-binding protein	0.0517546	8.01325	0.748688	0.832396	0.264657
BW25113_0254	perR	CP4-6 prophage; putative DNA-binding transcriptional regulator	0.148577	7.80974	0.36927	0.500218	0.999371
BW25113_4587	insN	pseudogene	-0.480921	7.03402	0.064193	0.129737	2.94634
BW25113_0256	insI1	IS30 transposase	5.51866	1.02462	0.0108603	0.0297685	5.07007
BW25113_4690	eyeA		-0.706542	4.35213	0.281945	0.412002	1.27928
BW25113_0258	ykfC	pseudogene	0.135688	7.91522	0.405834	0.538562	0.892816
BW25113_0259	insH1	IS5 transposase and trans-activator	2.25608	-0.121781	1	1	0
BW25113_0260	mmuP	CP4-6 prophage; putative S-methylmethionine transporter	0.204303	8.30515	0.188367	0.302857	1.72329
BW25113_0261	mmuM	CP4-6 prophage; S-methylmethionine:homocysteine methyltransferase	0.504509	7.88436	0.00567154	0.0173471	5.84916
BW25113_0262	afuC	CP4-6 prophage; putative ferric transporter subunit	0.128999	7.81284	0.478566	0.607136	0.719909
BW25113_0263	afuB	pseudogene	0.760435	6.00436	0.0233792	0.0565666	4.14391
BW25113_0264	insB1	IS1 transposase B	7.14778	2.21327	8.34111e-06	5.87188e-05	14.0558
BW25113_0265	insA	IS1 repressor TnpA	1.10568	2.23059	0.28794	0.41883	1.25556
BW25113_4708	insI1	pseudogene	1.24968	3.73518	0.0782172	0.152004	2.71782
BW25113_4505	insX	pseudogene	0.0822152	5.9177	0.816611	0.886065	0.174515
BW25113_0266	yagB	pseudogene	0.486083	7.12992	0.0147935	0.0384129	4.70227
BW25113_0267	yagA	CP4-6 prophage; putative DNA-binding transcriptional regulator	0.950551	8.57257	1.25936e-08	1.55578e-07	22.6159
BW25113_0268	yagE	2-keto-3-deoxy gluconate (KDG) aldolase; CP4-6 prophage	0.126778	6.93866	0.569166	0.685649	0.544458
BW25113_0269	yagF	CP4-6 prophage; dehydratase family protein	0.95681	8.61402	4.40606e-08	4.93457e-07	20.9506
BW25113_0270	yagG	CP4-6 prophage; putative sugar transporter	0.836776	8.36572	2.63122e-07	2.57604e-06	18.5664
BW25113_0271	yagH	CP4-6 prophage; putative xylosidase/arabinosidase	0.92527	8.64975	3.77502e-09	5.04284e-08	24.2412
BW25113_0272	yagI	CP4-6 prophage; putative DNA-binding transcriptional regulator	1.12103	7.72955	7.02344e-08	7.56042e-07	20.335
BW25113_0273	argF	ornithine carbamoyltransferase 2, chain F; CP4-6 prophage	0.722752	7.75035	1.72275e-05	0.000112358	13.1196
BW25113_4688	ykgS	pseudogene	0.22803	2.91482	0.793478	0.867492	0.205078
BW25113_0274	insB1	IS1 transposase B	-1.38732	2.2123	0.216507	0.337508	1.56701
BW25113_0275	insA	IS1 repressor TnpA	3.49768	1.34302	0.0140882	0.0370076	4.75604
BW25113_0276	yagJ	pseudogene	-0.530779	7.67476	0.00203355	0.00740459	7.07736
BW25113_0277	yagK	CP4-6 prophage; conserved protein	-0.259646	9.58032	0.072046	0.142454	2.81143
BW25113_0278	yagL	CP4-6 prophage; DNA-binding protein	-0.899858	8.7733	6.76317e-10	1.02371e-08	26.5416
BW25113_0279	yagM	CP4-6 prophage; uncharacterized protein	-1.93	7.99058	7.21331e-16	2.10467e-14	45.4334
BW25113_0280	yagN	CP4-6 prophage; uncharacterized protein	-1.25091	8.0199	1.61674e-15	4.56704e-14	44.3157
BW25113_0281	intF	CP4-6 prophage; putative phage integrase	-0.267473	8.25579	0.0873149	0.165488	2.5952
BW25113_4629	ptwF	pseudogene	0.496723	2.09991	0.674266	0.778946	0.360406
BW25113_4694	yagP	pseudogene	-0.522838	5.96522	0.133087	0.231285	2.11225
BW25113_4695	ykgT	pseudogene	-1.38154	3.53129	0.0239645	0.0577936	4.11295
BW25113_0283	paoD	moco insertion factor for PaoABC aldehyde oxidoreductase	0.513781	7.95937	0.00199962	0.00731624	7.09468
BW25113_0284	paoC	PaoABC aldehyde oxidoreductase, Moco-containing subunit	1.30485	8.96979	3.00086e-18	1.07329e-16	53.0488
BW25113_0285	paoB	PaoABC aldehyde oxidoreductase, FAD-containing subunit	0.438549	7.90284	0.00862062	0.0244862	5.35188
BW25113_0286	paoA	PaoABC aldehyde oxidoreductase, 2Fe-2S subunit	0.315923	7.59617	0.0708841	0.140784	2.82844
BW25113_0287	yagU	DUF1440 family inner membrane protein	-0.654177	9.9302	1.38927e-05	9.35262e-05	13.3843
BW25113_0288	ykgJ	UPF0153 cysteine cluster protein	-0.160789	8.32063	0.322729	0.453087	1.14214
BW25113_0289	ecpE	ECP production pilus chaperone	-0.0806821	6.99987	0.704883	0.801071	0.319998
BW25113_0290	ecpD	polymerized tip adhesin of ECP fibers	-0.0619566	8.19313	0.692506	0.791766	0.336854
BW25113_0291	ecpC	ECP production outer membrane protein	-0.277902	8.87693	0.0705708	0.140351	2.83289
BW25113_0292	ecpB	ECP production pilus chaperone	-0.0632715	6.57319	0.818387	0.887179	0.172703
BW25113_0293	ecpA	ECP pilin	-0.656836	7.3813	0.000479926	0.0021074	8.89032
BW25113_0294	ecpR	putative transcriptional regulator for the ecp operon	-0.280881	8.52607	0.0754905	0.147852	2.75778
BW25113_0295	ykgL	uncharacterized protein	-0.103786	7.09143	0.634945	0.74556	0.423604
BW25113_4506	ykgO	RpmJ-like protein	-0.294532	5.5259	0.453223	0.583806	0.776438
BW25113_0296	ykgM	50S ribosomal protein L31 type B; alternative L31 utilized during zinc limitation	-0.302447	6.44212	0.299767	0.430248	1.21676
BW25113_4671	ykgR	uncharacterized protein	-0.497679	3.73203	0.453968	0.584426	0.774908
BW25113_4630	ykgP	pseudogene	-1.70074	4.55254	0.00136899	0.00527955	7.56537
BW25113_0297	eaeH	pseudogene	-0.67963	9.18365	1.16781e-05	7.99268e-05	13.611
BW25113_0298	insE1	IS3 transposase A	-0.706104	1.02969	0.733651	0.821088	0.284391
BW25113_0299	insF1	IS3 transposase B	0.681541	6.13111	0.163762	0.272323	1.87661
BW25113_0300	ykgA	pseudogene	-0.549686	8.53365	0.00124309	0.00485738	7.68561
BW25113_4631	ykgQ	pseudogene	-0.609945	5.17947	0.240623	0.366793	1.44696
BW25113_0301	rclC	reactive chlorine species (RCS) stress resistance inner membrane protein	-0.421143	9.08208	0.0047768	0.0150356	6.05548
BW25113_0303	rclB	reactive chlorine species (RCS) stress resistance periplasmic protein	-1.10023	5.80727	0.00152635	0.00578084	7.4345
BW25113_0304	rclA	reactive chlorine stress species (RCS) resistance protein; pyridine nucleotide-dependent disulfide oxidoreductase family	-0.762824	10.4728	5.17899e-07	4.78517e-06	17.673
BW25113_0305	rclR	reactive chlorine species (RCS)-specific activator of the rcl genes	-0.368114	9.28834	0.0181537	0.0458233	4.44778
BW25113_0306	ykgE	cysteine-rich LutA family protein; putative electron transport chain YkgEFG component	-0.312893	8.08906	0.0545615	0.113873	3.1345
BW25113_0307	ykgF	ferridoxin-like LutB family protein; putative electron transport chain YkgEFG component	0.274523	8.23297	0.0805519	0.155481	2.68519
BW25113_0308	ykgG	LutC family protein; putative electron transport chain YkgEFG component	-0.162788	7.78593	0.368408	0.499825	1.00051
BW25113_0310	ykgH	putative inner membrane protein	-2.07719	6.38925	2.50695e-10	4.01383e-09	27.8924
BW25113_0311	betA	choline dehydrogenase, a flavoprotein	-0.0750196	8.56722	0.650536	0.759844	0.396224
BW25113_0312	betB	betaine aldehyde dehydrogenase, NAD-dependent	-0.0252766	8.20692	0.873158	0.925761	0.111289
BW25113_0313	betI	choline-inducible betIBA-betT divergent operon transcriptional repressor	0.33908	7.15862	0.097015	0.18063	2.46889
BW25113_0314	betT	choline transporter of high affinity	-0.337458	9.15254	0.0408917	0.0898685	3.47604
BW25113_0315	yahA	c-di-GMP-specific phosphodiesterase	0.131808	10.284	0.368842	0.499944	1.00016
BW25113_0316	yahB	putative DNA-bindng transcriptional regulator	0.322754	9.12482	0.0254386	0.060526	4.0463
BW25113_0317	yahC	putative inner membrane protein	-0.00821107	7.10447	0.967242	0.990697	0.0134835
BW25113_0318	yahD	ankyrin repeat protein	-0.334404	8.23191	0.0373027	0.0833858	3.58405
BW25113_0319	yahE	DUF2877 family protein	-0.370162	9.78958	0.00961018	0.0268395	5.2195
BW25113_0320	yahF	putative NAD(P)-binding succinyl-CoA synthase	0.92519	8.00133	3.91173e-09	5.19417e-08	24.1985
BW25113_0321	yahG	DUF1116 family protein	0.786079	8.02808	1.09906e-05	7.56881e-05	13.6896
BW25113_0323	yahI	carbamate kinase-like protein	1.31522	7.4024	9.57345e-13	2.05112e-11	35.5048
BW25113_0324	yahJ	putative metallo-dependent hydrolase domain deaminase	0.431469	8.00534	0.00755962	0.0220427	5.50356
BW25113_0325	yahK	aldehyde reductase, NADPH-dependent, Zn-containing, broad specificity	-0.0237215	8.31655	0.883002	0.931386	0.10255
BW25113_0326	yahL	uncharacterized protein	-1.18555	8.43464	5.18428e-13	1.13262e-11	36.3615
BW25113_0327	yahM	uncharacterized protein	-0.0692676	6.98836	0.753439	0.836003	0.25842
BW25113_0328	yahN	amino acid exporter for proline, lysine, glutamate, homoserine	-0.0760521	9.0052	0.6213	0.732057	0.449971
BW25113_0329	yahO	periplasmic protein, function unknown, YhcN family	0.105242	7.06	0.645341	0.755168	0.40513
BW25113_0330	prpR	propionate catabolism operon regulatory protein	0.228347	8.0581	0.157417	0.263153	1.92603
BW25113_0331	prpB	2-methylisocitrate lyase	0.31098	6.6589	0.310536	0.440995	1.18116
BW25113_0333	prpC	2-methylcitrate synthase	0.654697	7.37594	0.0097599	0.0271721	5.20173
BW25113_0334	prpD	2-methylcitrate dehydratase	1.15971	8.3143	4.1099e-11	7.32025e-10	30.3474
BW25113_0335	prpE	propionate--CoA ligase	0.857417	8.40886	1.98739e-08	2.34416e-07	22.0244
BW25113_0336	codB	cytosine transporter	0.21062	7.63733	0.256442	0.383194	1.38385
BW25113_0337	codA	cytosine/isoguanine deaminase	0.161871	7.79554	0.367093	0.49864	1.00393
BW25113_0338	cynR	transcriptional activator of cyn operon; autorepressor	0.291279	6.8418	0.211619	0.331285	1.59385
BW25113_0339	cynT	carbonic anhydrase	0.641065	6.82268	0.00566861	0.0173471	5.84916
BW25113_0340	cynS	cyanate aminohydrolase	1.41031	6.64778	4.23263e-06	3.21985e-05	14.9226
BW25113_0341	cynX	putative cyanate transporter	0.476645	8.10945	0.0025844	0.00904642	6.78844
BW25113_0342	lacA	thiogalactoside acetyltransferase	-0.430887	9.65545	0.00295946	0.0101628	6.62056
BW25113_0343	lacY	lactose permease	-0.0940867	9.87777	0.521844	0.645753	0.630947
BW25113_0344	lacZ	pseudogene	0.347718	8.39669	0.0257099	0.0610404	4.03409
BW25113_0345	lacI	DNA-binding transcriptional repressor	0.287782	7.58782	0.101182	0.186666	2.42147
BW25113_0346	mhpR	mhp operon transcriptional activator	-0.0537641	6.70139	0.83437	0.898599	0.154251
BW25113_0347	mhpA	3-(3-hydroxyphenyl)propionate hydroxylase	0.675011	8.22772	0.00015112	0.000782051	10.3204
BW25113_0348	mhpB	2,3-dihydroxyphenylpropionate 1,2-dioxygenase	0.764092	7.32926	0.00094159	0.00380324	8.03856
BW25113_0349	mhpC	pseudogene	0.309408	6.63625	0.222889	0.345996	1.53117
BW25113_0350	mhpD	2-keto-4-pentenoate hydratase	0.112681	7.22298	0.599496	0.712806	0.488419
BW25113_0351	mhpF	acetaldehyde-CoA dehydrogenase II, NAD-binding	-0.194991	7.45604	0.418791	0.552448	0.856089
BW25113_0352	mhpE	4-hyroxy-2-oxovalerate/4-hydroxy-2-oxopentanoic acid aldolase, class I	0.00289599	7.40058	1	1	0
BW25113_0353	mhpT	3-hydroxyphenylpropionic transporter	0.689516	7.56749	0.00044394	0.00196374	8.99218
BW25113_0354	yaiL	DUF2058 family protein	-0.272272	7.28574	0.142334	0.244008	2.035
BW25113_0355	frmB	S-formylglutathione hydrolase	-0.127695	7.63453	0.480121	0.608661	0.716289
BW25113_0356	frmA	alcohol dehydrogenase class III/glutathione-dependent formaldehyde dehydrogenase	-0.458634	7.88377	0.00808763	0.0233065	5.42313
BW25113_0357	frmR	regulator protein that represses frmRAB operon	0.372755	5.42895	0.44054	0.571119	0.808138
BW25113_0358	yaiO	outer membrane protein	0.02107	9.17613	0.887772	0.935183	0.0966793
BW25113_4579	yaiX	pseudogene	-0.243181	8.90647	0.107781	0.195346	2.3559
BW25113_0361	insD1	IS2 transposase TnpB	-0.526579	3.39175	0.575962	0.690936	0.533375
BW25113_0363	yaiP	putative family 2 glycosyltransferase	-0.351309	9.68352	0.0201594	0.0501161	4.31858
BW25113_0364	yaiS	putative PIG-L family deacetylase	-0.81788	8.34059	1.7604e-07	1.76638e-06	19.1108
BW25113_0365	tauA	taurine transporter subunit	0.727071	7.11256	0.00266145	0.00926493	6.754
BW25113_0366	tauB	taurine transporter subunit	0.27028	6.8115	0.261296	0.388875	1.36262
BW25113_0367	tauC	taurine transporter subunit	0.717434	7.19542	0.000917451	0.00372269	8.06944
BW25113_0368	tauD	taurine dioxygenase, 2-oxoglutarate-dependent	0.72564	7.15742	0.000251989	0.00121608	9.68355
BW25113_0369	hemB	5-aminolevulinate dehydratase (porphobilinogen synthase)	0.0207679	1.61235	1	1	0
BW25113_4580	yaiT	pseudogene	-0.177882	11.2537	0.226245	0.349738	1.51565
BW25113_0372	insF1	IS3 transposase B	-1.86188	4.6792	0.000356581	0.00163203	9.25912
BW25113_0373	insE1	IS3 transposase A	-5.5975	0.962599	0.00793512	0.0229116	5.44778
BW25113_0375	yaiV	putative transcriptional regulator	-0.409847	7.88374	0.0293446	0.0682451	3.87313
BW25113_0376	ampH	D-alanyl-D-alanine- carboxypeptidase/endopeptidase; penicillin-binding protein; weak beta-lactamase	-0.262817	8.88915	0.0704429	0.140159	2.83486
BW25113_0377	sbmA	microcin B17 transporter	0.317088	8.2306	0.0984687	0.182683	2.45259
BW25113_0378	yaiW	putative lipoprotein	0.177782	7.58696	0.396508	0.529194	0.918132
BW25113_0379	yaiY	DUF2755 family inner membrane protein	0.553135	5.29536	0.254069	0.381079	1.39184
BW25113_0380	yaiZ	DUF2754 family putative inner membrane protein	-0.361655	5.30816	0.455025	0.585277	0.772808
BW25113_0381	ddlA	D-alanine-D-alanine ligase A	-0.666601	7.79905	0.000153703	0.00079449	10.2977
BW25113_0382	iraP	anti-RssB factor, RpoS stabilzer during Pi starvation; anti-adapter protein	-0.106861	8.75198	0.469244	0.598705	0.740084
BW25113_0383	phoA	bacterial alkaline phosphatase	0.128385	8.92035	0.413743	0.547257	0.869711
BW25113_0384	psiF	PsiF family protein	0.472601	6.12541	0.132584	0.230683	2.11602
BW25113_0385	yaiC	diguanylate cyclase, cellulose regualtor	0.567963	7.68638	0.00153217	0.00578806	7.4327
BW25113_0386	proC	pyrroline-5-carboxylate reductase, NAD(P)-binding	0.248815	4.55667	0.6383	0.748509	0.417909
BW25113_0387	yaiI	UPF0178 family protein	-0.323956	6.35173	0.218231	0.339598	1.5581
BW25113_0388	aroL	shikimate kinase II	-0.834496	6.53242	0.000903514	0.00367622	8.08756
BW25113_0389	yaiA	OxyR-regulated conserved protein	-0.924922	6.05984	0.00196005	0.00717823	7.12216
BW25113_0390	aroM	AroM family protein	-0.230644	7.43984	0.278982	0.408778	1.29061
BW25113_0391	yaiE	UPF0345 family protein	-1.10104	8.10033	2.43286e-11	4.51454e-10	31.0447
BW25113_0392	ykiA	pseudogene	0.0278579	8.7588	0.851862	0.910144	0.135833
BW25113_0393	rdgC	nucleoid-associated ssDNA and dsDNA binding protein; competitive inhibitor of RecA function	-0.951057	7.22877	7.15351e-06	5.11707e-05	14.2543
BW25113_0394	mak	manno(fructo)kinase	-0.370487	7.62436	0.0440167	0.0956463	3.38615
BW25113_0396	araJ	arabinose-inducible putative transporter, MFS family	0.0186305	9.56167	0.901793	0.945497	0.0808547
BW25113_0397	sbcC	exonuclease, dsDNA, ATP-dependent	0.0250899	9.02412	0.868545	0.921972	0.117205
BW25113_0398	sbcD	exonuclease, dsDNA, ATP-dependent	0.167315	8.11476	0.291376	0.421619	1.24599
BW25113_0399	phoB	response regulator in two-component regulatory system with PhoR (or CreC)	-0.180749	7.41112	0.344951	0.475702	1.07187
BW25113_0400	phoR	sensory histidine kinase in two-component regulatory system with PhoB	-0.00177635	8.27563	0.996337	1	0
BW25113_0401	brnQ	branched-chain amino acid transport system 2 carrier protein; LIV-II transport system for Ile, Leu, and Val	0.576735	8.51782	0.000283911	0.00135102	9.53174
BW25113_0402	proY	proline-specific permease	-0.536472	8.43121	0.00174103	0.00648862	7.26787
BW25113_0403	malZ	maltodextrin glucosidase	0.16364	8.69687	0.302627	0.433091	1.20726
BW25113_0404	acpH	acyl carrier protein (ACP) phosphodiesterase; ACP hydrolyase	0.226496	5.97502	0.559074	0.678013	0.560615
BW25113_0405	queA	S-adenosylmethionine:tRNA ribosyltransferase-isomerase	0.544794	8.13432	0.000659476	0.00279348	8.48372
BW25113_0406	tgt	tRNA-guanine transglycosylase	0.495592	8.63908	0.000723363	0.00302938	8.36676
BW25113_0407	yajC	SecYEG protein translocase auxillary subunit	-3.25095	4.2104	4.07209e-08	4.59535e-07	21.0533
BW25113_0408	secD	SecYEG protein translocase auxillary subunit	-0.827241	2.79714	0.359409	0.491211	1.02559
BW25113_0409	secF	SecYEG protein translocase auxillary subunit	-2.02751	4.21232	0.00321444	0.0108411	6.52734
BW25113_0410	yajD	HNH nuclease family protein	-0.552796	5.73297	0.135525	0.234786	2.09058
BW25113_0411	tsx	nucleoside channel, receptor of phage T6 and colicin K	-0.272305	7.71937	0.177972	0.290293	1.78442
BW25113_0412	yajI	putative lipoprotein	-0.218577	6.91727	0.318038	0.447919	1.15869
BW25113_0413	nrdR	Nrd regulon repressor	0.974704	6.46482	0.000105346	0.000573966	10.7667
BW25113_0414	ribD	fused diaminohydroxyphosphoribosylaminopyrimidine deaminase and 5-amino-6-(5-phosphoribosylamino) uracil reductase	0.536732	2.45708	0.552072	0.671785	0.573929
BW25113_0415	ribE	riboflavin synthase beta chain	2.34709	1.22495	0.084445	0.161428	2.63104
BW25113_0416	nusB	transcription antitermination protein	-0.074199	4.51972	0.892683	0.939054	0.0907201
BW25113_0417	thiL	thiamine monophosphate kinase	-3.00276	2.72647	0.00153205	0.00578806	7.4327
BW25113_0418	pgpA	phosphatidylglycerophosphatase A	1.38066	6.65721	4.88629e-09	6.39253e-08	23.899
BW25113_0419	yajO	2-carboxybenzaldehyde reductase	-0.0584415	7.37276	0.772706	0.852263	0.230629
BW25113_0420	dxs	1-deoxyxylulose-5-phosphate synthase, thiamine triphosphate-binding, FAD-requiring	1.13477	1.16926	0.490502	0.617303	0.695948
BW25113_0421	ispA	geranyltranstransferase	0.778964	2.51024	0.364844	0.496375	1.0105
BW25113_0422	xseB	exonuclease VII small subunit	1.28354	4.11992	0.0180645	0.0456763	4.45241
BW25113_0423	thiI	tRNA s(4)U8 sulfurtransferase	-1.10419	7.71923	1.75063e-10	2.83359e-09	28.3947
BW25113_0424	yajL	oxidative-stress-resistance chaperone	-0.107293	6.50673	0.689813	0.789502	0.340985
BW25113_0425	panE	2-dehydropantoate reductase, NADPH-specific	-0.165021	7.4471	0.401938	0.533949	0.905226
BW25113_0426	yajQ	phage Phi6 host factor, ATP/GTP binding protein	-1.09433	5.86553	0.00231913	0.00830579	6.91167
BW25113_0427	yajR	putative transporter	-0.453533	7.78288	0.00601244	0.0181891	5.78078
BW25113_0428	cyoE	protoheme IX farnesyltransferase	-1.19753	7.4083	8.23244e-10	1.21299e-08	26.2969
BW25113_0429	cyoD	cytochrome o ubiquinol oxidase subunit IV	-0.50802	5.68303	0.248362	0.374528	1.41686
BW25113_0430	cyoC	cytochrome o ubiquinol oxidase subunit III	-2.10574	6.48105	7.48958e-12	1.45049e-10	32.6827
BW25113_0431	cyoB	cytochrome o ubiquinol oxidase subunit I	-1.25507	8.40717	1.73985e-16	5.35849e-15	47.4071
BW25113_0432	cyoA	cytochrome o ubiquinol oxidase subunit II	-0.789773	8.01015	4.02764e-07	3.81679e-06	17.9992
BW25113_0433	ampG	muropeptide transporter	-0.518545	8.86876	0.000364334	0.00165896	9.23551
BW25113_0434	yajG	putative lipoprotein	-0.831228	7.60115	8.52247e-06	5.98056e-05	14.0294
BW25113_0435	bolA	stationary-phase morphogene, transcriptional repressor for mreB; also regulator for dacA, dacC, and ampC	-0.263498	7.0304	0.242867	0.368876	1.43879
BW25113_0436	tig	peptidyl-prolyl cis/trans isomerase (trigger factor)	-5.26649	7.76471	6.10407e-77	1.93368e-74	244.871
BW25113_0437	clpP	proteolytic subunit of ClpA-ClpP and ClpX-ClpP ATP-dependent serine proteases	-1.07854	7.17395	6.26762e-07	5.69608e-06	17.4216
BW25113_0438	clpX	ATPase and specificity subunit of ClpX-ClpP ATP-dependent serine protease	-1.2311	7.97957	1.41119e-14	3.61902e-13	41.3295
BW25113_0439	lon	DNA-binding ATP-dependent protease La	-4.42183	7.60001	3.45673e-85	1.39369e-82	271.919
BW25113_0440	hupB	HU, DNA-binding transcriptional regulator, beta subunit	-1.35195	6.47906	8.93109e-08	9.49865e-07	20.0058
BW25113_0441	ppiD	periplasmic folding chaperone, has an inactive PPIase domain	-0.278741	9.01537	0.0539562	0.113035	3.14515
BW25113_0442	ybaV	putative competence-suppressing periplasmic helix-hairpin-helix DNA-binding protein	-0.396357	6.72897	0.118565	0.211179	2.24346
BW25113_0443	fadM	long-chain acyl-CoA thioesterase III	0.222688	6.4467	0.382231	0.514944	0.957513
BW25113_0444	queC	7-cyano-7-deazaguanine (preQ0) synthase; queuosine biosynthesis	-0.383803	7.17286	0.0605834	0.123819	3.01369
BW25113_0445	ybaE	putative ABC superfamily transporter periplasmic-binding protein	-0.304229	8.44799	0.0993586	0.18422	2.44049
BW25113_0446	cof	thiamine pyrimidine pyrophosphate hydrolase; HMP-PP phosphatase	-0.719856	7.04474	0.000579408	0.00248999	8.64964
BW25113_0447	ybaO	putative DNA-binding transcriptional regulator	-1.27293	6.64685	7.65422e-06	5.42276e-05	14.1706
BW25113_0448	mdlA	putative multidrug transporter subunit of ABC superfamily, ATP-binding component	-0.403575	8.69972	0.00600369	0.018175	5.7819
BW25113_0449	mdlB	putative multidrug transporter subunit of ABC superfamily, ATP-binding component	0.0923445	8.69747	0.551232	0.671785	0.573929
BW25113_0450	glnK	nitrogen assimilation regulatory protein for GlnL, GlnE, and AmtB	0.227409	5.72796	0.525874	0.649291	0.623063
BW25113_0451	amtB	ammonium transporter	0.224892	7.89107	0.247035	0.373161	1.42213
BW25113_0452	tesB	acyl-CoA thioesterase 2	-0.0046867	7.08042	0.991235	1	0
BW25113_0453	ybaY	outer membrane lipoprotein	0.391673	6.67226	0.0875359	0.165694	2.5934
BW25113_0454	ybaZ	excision repair protein, alkyltransferase-like protein ATL	-0.779593	5.58364	0.0555245	0.115448	3.11468
BW25113_0455	ffs		6.09332	1.40055	0.00140007	0.00537601	7.53925
BW25113_0456	ybaA	DUF1428 family protein	0.592795	5.68682	0.129547	0.226733	2.14094
BW25113_0457	ylaB	putative membrane-anchored cyclic-di-GMP phosphodiesterase	-0.522144	9.06097	0.000638051	0.00271309	8.52585
BW25113_0458	ylaC	DUF1449 family inner membrane protein	-0.928839	6.92903	2.59588e-05	0.000162839	12.5843
BW25113_0459	maa	maltose O-acetyltransferase	-0.282809	8.49686	0.0642103	0.129737	2.94634
BW25113_0460	hha	modulator of gene expression, with H-NS	-0.94931	7.20692	2.54504e-05	0.000160103	12.6087
BW25113_0461	tomB	Hha toxicity attenuator; conjugation-related protein	-0.526231	8.0791	0.00303002	0.010345	6.59492
BW25113_0462	acrB	multidrug efflux system protein	0.251903	10.0779	0.0801466	0.15517	2.68807
BW25113_0463	acrA	multidrug efflux system	0.395878	8.97174	0.00720529	0.0211346	5.56425
BW25113_0464	acrR	transcriptional repressor	-0.470518	8.73862	0.00152564	0.00578084	7.4345
BW25113_0465	mscK	mechanosensitive channel protein, intermediate conductance, K+ regulated	-0.299252	9.63493	0.0619328	0.126054	2.98789
BW25113_0466	ybaM	DUF2496 family protein	0.615576	4.90685	0.18358	0.296929	1.75181
BW25113_0467	priC	primosomal replication protein N''	-0.252681	7.04612	0.221555	0.34418	1.53876
BW25113_0468	ybaN	DUF454 family inner membrane protein	-0.425868	6.73706	0.0740802	0.145955	2.7764
BW25113_0469	apt	adenine phosphoribosyltransferase	-0.511289	6.76179	0.0205134	0.0508251	4.29831
BW25113_0470	dnaX	DNA polymerase III/DNA elongation factor III, tau and gamma subunits	-2.03611	1.88761	0.0343706	0.0781309	3.67796
BW25113_0471	ybaB	DNA-binding protein, putative nucleoid-associated protein	0.76321	6.59521	0.00172038	0.00641705	7.28387
BW25113_0472	recR	gap repair protein	-0.408458	6.98288	0.0510986	0.10771	3.21477
BW25113_0473	htpG	protein refolding molecular co-chaperone Hsp90, Hsp70-dependent; heat-shock protein; ATPase	-1.00238	9.22202	3.80596e-11	6.86156e-10	30.4407
BW25113_0474	adk	adenylate kinase	0.708643	1.02543	0.733065	0.821061	0.284439
BW25113_0475	hemH	ferrochelatase	1.61712	2.19011	0.150514	0.253621	1.97925
BW25113_0476	aes	acetyl esterase	-0.242977	7.49978	0.235497	0.360521	1.47184
BW25113_0477	gsk	inosine/guanosine kinase	-0.446688	8.13216	0.00765569	0.0222935	5.48723
BW25113_0478	ybaL	inner membrane putative NAD(P)-binding transporter	-0.0480954	8.66574	0.748418	0.83234	0.264756
BW25113_0479	fsr	putative fosmidomycin efflux system protein	-0.616036	7.56021	0.00105299	0.00421483	7.89031
BW25113_0480	ushA	bifunctional UDP-sugar hydrolase/5'-nucleotidase	-0.17524	7.81547	0.308734	0.439561	1.18586
BW25113_0481	ybaK	Cys-tRNA(Pro)/Cys-tRNA(Cys) deacylase	-0.0488422	5.78133	0.915923	0.955343	0.0659093
BW25113_4585	chiX		-1.97264	3.00875	0.0105782	0.0291575	5.09999
BW25113_0482	ybaP	TraB family protein	-0.749387	7.32911	4.95071e-05	0.000286263	11.7704
BW25113_0483	ybaQ	putative DNA-binding transcriptional regulator	-0.697195	6.24167	0.0115287	0.0312529	4.99987
BW25113_0484	copA	copper transporter	-0.130859	9.50827	0.385674	0.518323	0.948078
BW25113_0485	glsA	glutaminase 1	0.0421985	7.61644	0.831338	0.897076	0.156698
BW25113_0486	ybaT	putative amino acid transporter	-0.115832	7.51546	0.52232	0.646008	0.630375
BW25113_0487	cueR	copper-responsive regulon transcriptional regulator	0.614895	6.7328	0.00872279	0.0246719	5.34099
BW25113_0488	ybbJ	inner membrane protein that stimulates the ftsH htpX mutant suppressor activity of QmcA	0.651099	6.55226	0.00815282	0.0234182	5.41622
BW25113_0489	qmcA	PHB domain membrane-anchored putative protease	0.0387391	7.81636	0.844693	0.905757	0.142804
BW25113_0490	fetA	iron exporter, ATP-binding subunit, ABC transporter FetAB subunit; peroxide resistance protein	-0.266496	8.96504	0.0813323	0.156422	2.67649
BW25113_0491	fetB	iron exporter permease subunit, ABC transporter FetAB; peroxide resistance protein	-0.473572	8.87143	0.00101874	0.00408879	7.93411
BW25113_0492	ybbN	DnaK co-chaperone, thioredoxin-like protein	-0.596636	8.08073	0.000280057	0.00133434	9.54966
BW25113_0493	ybbO	putative oxidoreductase	0.0807728	7.4935	0.705085	0.801071	0.319998
BW25113_0494	tesA	multifunctional acyl-CoA thioesterase 1; protease I; lysophospholipase L1	-0.296328	6.63048	0.280373	0.410381	1.28497
BW25113_0495	ybbA	putative ABC superfamily transporter ATP-binding subunit	-0.500386	6.58317	0.052561	0.110478	3.17817
BW25113_0496	ybbP	putative ABC transporter permease	0.873893	9.22435	5.37999e-08	5.92066e-07	20.6877
BW25113_0497	rhsD	Rhs family putative polymorphic toxin	0.438567	10.291	0.00534696	0.0165138	5.92019
BW25113_0498	ybbC	putative immunity protein	-3.34553	5.48223	1.70546e-09	2.40882e-08	25.3071
BW25113_0499	rhsH	pseudogene	-0.427703	9.0722	0.00450321	0.0142655	6.13132
BW25113_0501	ybbD	pseudogene	-1.84271	5.96439	2.40433e-08	2.80611e-07	21.7649
BW25113_4632	ylbI	pseudogene	0.0748716	7.01907	0.723762	0.814898	0.295308
BW25113_0502	ylbG	pseudogene	-0.450101	6.24113	0.148894	0.251864	1.98928
BW25113_0503	mnmH	tRNA 2-selenouridine synthase, selenophosphate-dependent	-0.364802	7.15535	0.127676	0.223988	2.15851
BW25113_0504	allS	allD operon transcriptional activator	-0.319758	6.87362	0.132243	0.23027	2.1186
BW25113_0505	allA	ureidoglycolate lyase, releasing urea	0.25198	5.79854	0.482484	0.61033	0.71234
BW25113_0506	allR	transcriptional repressor of all and gcl operons; glyoxylate-induced	-0.62726	7.20691	0.00510137	0.0158992	5.9749
BW25113_0507	gcl	glyoxylate carboligase	-0.0514596	8.81	0.728879	0.818167	0.289533
BW25113_0508	hyi	hydroxypyruvate isomerase	-1.02004	8.15618	2.07632e-09	2.85092e-08	25.064
BW25113_0509	glxR	tartronate semialdehyde reductase, NADH-dependent	-0.32548	8.99486	0.0389974	0.08652	3.53082
BW25113_0511	ybbW	putative allantoin transporter	-0.542085	9.67927	0.000277466	0.00132603	9.55867
BW25113_0512	allB	allantoinase	-0.185848	8.01026	0.293851	0.424367	1.23662
BW25113_0513	ybbY	putative uracil/xanthine transporter	-0.151083	9.49741	0.312824	0.442685	1.17565
BW25113_0514	glxK	glycerate kinase II	0.230164	8.23411	0.216056	0.336922	1.56951
BW25113_0515	allE	S-ureidoglycine aminohydrolase	-0.105291	9.56672	0.46801	0.597646	0.742638
BW25113_0516	allC	allantoate amidohydrolase	-0.00971152	9.49864	0.948705	0.977808	0.0323775
BW25113_0517	allD	ureidoglycolate dehydrogenase	0.306671	8.3199	0.0471443	0.101252	3.30398
BW25113_0518	fdrA	putative NAD(P)-binding acyl-CoA synthetase	0.499864	8.3454	0.000976584	0.00393741	7.98854
BW25113_4572	ylbE	NO-induced DUF1116 protein	0.61726	7.62411	0.0010142	0.00407427	7.93924
BW25113_0520	ylbF	putative anaerobic allantoin catabolic oxamate carbamoyltransferase; DUF2877 family protein	0.678897	7.11136	0.00182455	0.00674887	7.21114
BW25113_0521	ybcF	putative carbonate kinase	0.334867	7.01811	0.154858	0.259658	1.94531
BW25113_0522	purK	N5-carboxyaminoimidazole ribonucleotide synthase	0.372658	7.28651	0.0473034	0.101503	3.30041
BW25113_0523	purE	N5-carboxyaminoimidazole ribonucleotide mutase	0.0689532	6.66124	0.799058	0.872003	0.197595
BW25113_0524	lpxH	UDP-2,3-diacylglucosamine pyrophosphohydrolase	5.00213	0.707813	0.0635363	0.129022	2.95431
BW25113_0525	ppiB	peptidyl-prolyl cis-trans isomerase B (rotamase B)	-3.82831	3.22858	7.51269e-06	5.33955e-05	14.1929
BW25113_0526	cysS	cysteinyl-tRNA synthetase	0.375074	1.23132	0.868097	0.921716	0.117605
BW25113_0527	ybcI	DUF457 family inner membrane protein	-0.435429	6.3169	0.107069	0.194452	2.36252
BW25113_0528	ybcJ	ribosome-associated protein; putative RNA-binding protein	-0.7246	5.05643	0.103354	0.189646	2.39862
BW25113_0529	folD	bifunctional 5,10-methylene-tetrahydrofolate dehydrogenase/ 5,10-methylene-tetrahydrofolate cyclohydrolase	2.76842	1.50253	0.0743881	0.146486	2.77116
BW25113_0530	sfmA	FimA homolog	-0.626616	7.94448	0.00020829	0.00102755	9.92658
BW25113_0531	sfmC	putative periplasmic pilus chaperone	-1.56051	8.45878	2.73393e-19	1.0636e-17	56.3838
BW25113_0532	sfmD	putative outer membrane export usher protein	-0.423267	10.7113	0.0038252	0.0124466	6.3281
BW25113_0533	sfmH	FimA homolog	-0.90056	8.96996	1.78302e-08	2.13721e-07	22.1578
BW25113_0534	sfmF	FimA homolog	-0.411931	8.36137	0.0226641	0.0551372	4.18083
BW25113_0535	sfmZ	response regulator family protein	-0.50957	7.6674	0.00935214	0.0262013	5.25422
BW25113_0536	argU		-0.609956	0.614959	1	1	0
BW25113_0537	intD	DLP12 prophage; putative phage integrase	-0.600733	8.11691	0.000212752	0.00104723	9.8992
BW25113_4633	xisD	pseudogene	0.32888	6.60426	0.168309	0.278008	1.8468
BW25113_0539	exoD	pseudogene	-0.472822	6.07707	0.11101	0.200297	2.31979
BW25113_4508	peaD	pseudogene	0.699769	6.00051	0.0254872	0.060609	4.04432
BW25113_0542	renD	pseudogene	-0.677371	7.9692	6.12655e-05	0.000347903	11.489
BW25113_0541	insF1	IS3 transposase B	-0.591163	5.35468	0.151393	0.254714	1.97305
BW25113_0543	emrE	DLP12 prophage; multidrug resistance protein	-0.327547	8.58652	0.0454939	0.0983742	3.34558
BW25113_0544	ybcK	DLP12 prophage; putative recombinase	-1.58808	6.50415	2.01251e-06	1.65901e-05	15.8793
BW25113_0545	ybcL	inactive polymorphonuclear leukocyte migration suppressor; DLP12 prophage; secreted protein, UPF0098 family	-0.713722	9.0586	2.25397e-05	0.000143214	12.7695
BW25113_0546	ybcM	DLP12 prophage; putative DNA-binding transcriptional regulator	-1.03075	7.38009	3.2984e-07	3.19398e-06	18.2562
BW25113_4588	ylcH	uncharacterized protein, DLP12 prophage	-1.30208	6.29798	2.02769e-05	0.00013052	12.9034
BW25113_0547	ybcN	DLP12 prophage; uncharacterized protein	-0.521463	7.11255	0.032627	0.0748581	3.7397
BW25113_0548	ninE	DLP12 prophage; conserved protein	-0.0371118	5.72801	0.924244	0.960858	0.0576044
BW25113_0549	ybcO	DLP12 prophage; uncharacterized protein	-1.09241	4.83145	0.0238732	0.0576048	4.11767
BW25113_0550	rusA	DLP12 prophage; endonuclease RUS	-0.679719	6.61763	0.00520477	0.0161534	5.95202
BW25113_4509	ylcG	uncharacterized protein, DLP12 prophage	-0.218173	6.52053	0.403087	0.535237	0.90175
BW25113_0551	quuD	DLP12 prophage; putative antitermination protein	-0.905776	8.04811	1.59125e-06	1.33913e-05	16.1883
BW25113_0553	nmpC	pseudogene	-0.278459	9.43437	0.060226	0.123202	3.0209
BW25113_0552	insH1	IS5 transposase and trans-activator	2.98958	1.64698	0.0514671	0.108384	3.20578
BW25113_0554	essD	DLP12 prophage; putative phage lysis protein	-0.644424	7.97616	3.77334e-05	0.000227374	12.1026
BW25113_0555	rrrD	DLP12 prophage; putative lysozyme	-0.136039	8.69693	0.352924	0.483838	1.0474
BW25113_0556	rzpD	DLP12 prophage; putative murein endopeptidase	-0.601314	7.50668	0.00261044	0.00912316	6.77625
BW25113_4510	rzoD	DLP12 prophage; putative lipoprotein	-0.540395	6.0466	0.144616	0.247062	2.01705
BW25113_0557	borD	DLP12 prophage; putative lipoprotein	-0.405477	8.18079	0.00942785	0.0263635	5.24531
BW25113_0558	ybcV	DLP12 prophage; uncharacterized protein	-0.56424	5.36558	0.161678	0.269058	1.89401
BW25113_0559	ybcW	DLP12 prophage; uncharacterized protein	-0.282825	7.63573	0.104728	0.191455	2.38492
BW25113_4589	ylcI	DUF3950 family protein, DLP12 prophage	-1.11089	5.31458	0.0153254	0.0395624	4.65973
BW25113_0560	nohD	DLP12 prophage; DNA packaging protein	-2.06198	4.18174	0.000235468	0.00114758	9.76719
BW25113_4634	aaaD	pseudogene	-1.22499	5.83614	0.000683628	0.00288477	8.43733
BW25113_0561	tfaD	pseudogene	-0.481137	7.24628	0.0131708	0.0349985	4.83656
BW25113_0562	ybcY	pseudogene	-0.307868	8.9682	0.0333972	0.0762702	3.71274
BW25113_0563	tfaX	pseudogene	-0.264048	7.80057	0.177648	0.28987	1.78652
BW25113_0564	appY	global transcriptional activator; DLP12 prophage	0.369623	3.03908	0.701574	0.799175	0.323416
BW25113_0565	ompT	DLP12 prophage; outer membrane protease VII (outer membrane protein 3b)	-0.521623	9.57883	0.0011078	0.00439452	7.83008
BW25113_4635	pauD	pseudogene	-0.366513	4.12049	0.568948	0.685649	0.544458
BW25113_0566	envY	porin thermoregulatory transcriptional activator	0.0410455	8.25419	0.816558	0.886065	0.174515
BW25113_0567	ybcH	PRK09936 family protein	-0.304383	6.6074	0.224354	0.347299	1.52575
BW25113_0568	nfrA	bacteriophage N4 receptor, outer membrane subunit	-0.0511975	8.94518	0.759072	0.841256	0.249383
BW25113_0569	nfrB	bacteriophage N4 receptor, inner membrane subunit	0.0606027	8.4878	0.704957	0.801071	0.319998
BW25113_0570	cusS	sensory histidine kinase in two-component regulatory system with CusR, senses copper ions	0.331506	7.62137	0.05804	0.119892	3.0602
BW25113_0571	cusR	response regulator in two-component regulatory system with CusS	0.638388	6.63316	0.00708024	0.0208868	5.58126
BW25113_0572	cusC	copper/silver efflux system, outer membrane component	0.0497289	9.20219	0.742185	0.828091	0.272139
BW25113_0573	cusF	periplasmic copper- and silver-binding protein	-0.108617	8.65074	0.470651	0.600155	0.736593
BW25113_0574	cusB	copper/silver efflux system, membrane fusion protein	0.463051	8.05516	0.00550917	0.0169439	5.88309
BW25113_0575	cusA	copper/silver efflux system, membrane component	0.0117623	8.7159	0.94082	0.97194	0.0410615
BW25113_0576	pheP	phenylalanine transporter	0.177348	8.23384	0.275386	0.405222	1.30322
BW25113_0577	ybdG	mechanosensitive channel protein, miniconductance	-0.302378	10.4551	0.035578	0.0802814	3.63879
BW25113_0578	nfsB	dihydropteridine reductase, NAD(P)H-dependent, oxygen-insensitive	-0.861575	7.77211	4.09477e-05	0.000242785	12.008
BW25113_0579	ybdF	DUF419 family protein	-0.298669	5.94965	0.416473	0.55015	0.862102
BW25113_0580	ybdJ	DUF1158 family putative inner membrane protein	-0.581331	3.89775	0.455941	0.586115	0.770744
BW25113_0581	ybdK	weak gamma-glutamyl:cysteine ligase	0.314085	7.41438	0.0852676	0.162441	2.62202
BW25113_4700	sokE		-0.817586	3.22198	0.271124	0.400011	1.32189
BW25113_4415	hokE	toxic polypeptide, small	-0.0977854	5.53401	0.812086	0.882097	0.180991
BW25113_0583	entD	phosphopantetheinyltransferase component of enterobactin synthase multienzyme complex	0.183254	6.76536	0.401997	0.533949	0.905226
BW25113_0584	fepA	iron-enterobactin outer membrane transporter	-0.193898	8.66587	0.203116	0.321033	1.63921
BW25113_0585	fes	enterobactin/ferric enterobactin esterase	-0.631312	6.88912	0.00986358	0.0273748	5.19101
BW25113_4511	ybdZ	stimulator of EntF adenylation activity, MbtH-like	-0.224873	5.69386	0.569127	0.685649	0.544458
BW25113_0586	entF	enterobactin synthase multienzyme complex component, ATP-dependent	0.672065	9.46676	1.23316e-05	8.40102e-05	13.5391
BW25113_0587	fepE	regulator of length of O-antigen component of lipopolysaccharide chains	-0.240958	8.81393	0.0940653	0.176323	2.50371
BW25113_0588	fepC	iron-enterobactin transporter subunit	-1.53851	5.88734	9.72545e-06	6.76056e-05	13.8525
BW25113_0589	fepG	iron-enterobactin transporter subunit	-1.34117	6.08206	7.65337e-05	0.000428029	11.19
BW25113_0590	fepD	iron-enterobactin transporter subunit	-0.652287	6.3973	0.0133856	0.0354023	4.82001
BW25113_0591	entS	enterobactin exporter, iron-regulated	0.629119	7.98151	0.000344104	0.00158145	9.30454
BW25113_0592	fepB	iron-enterobactin transporter subunit	-1.2662	6.07425	8.08728e-05	0.000450026	11.1177
BW25113_0593	entC	isochorismate synthase 1	0.0073667	7.56963	0.972696	0.995312	0.00677881
BW25113_0594	entE	2,3-dihydroxybenzoate-AMP ligase component of enterobactin synthase multienzyme complex	-0.305404	8.18096	0.0674201	0.135114	2.88775
BW25113_0595	entB	isochorismatase	0.250115	6.86989	0.365876	0.497443	1.0074
BW25113_0596	entA	2,3-dihydro-2,3-dihydroxybenzoate dehydrogenase	0.0572144	7.07401	0.798334	0.871428	0.198547
BW25113_0597	entH	enterobactin synthesis proofreading thioesterase	0.713799	6.73527	0.00278566	0.00965487	6.69453
BW25113_0598	cstA	carbon starvation protein involved in peptide utilization; APC peptide transporter family protein	0.463094	8.59371	0.00264821	0.00922609	6.76006
BW25113_4512	ybdD	DUF466 family protein	-1.01447	4.22414	0.0588528	0.121374	3.04247
BW25113_0599	ybdH	putative oxidoreductase	0.395588	7.88911	0.0160143	0.0411729	4.60216
BW25113_0600	ybdL	methionine aminotransferase, PLP-dependent	0.313208	8.07868	0.0483197	0.102978	3.27959
BW25113_0601	ybdM	Spo0J family protein, ParB-like nuclease domain	-0.590191	7.1628	0.00231757	0.00830579	6.91167
BW25113_0602	ybdN	PAPS reductase-like domain protein	-0.146248	8.43744	0.352457	0.483646	1.04798
BW25113_0603	ybdO	putative DNA-binding transcriptional regulator	-0.509247	7.72404	0.00321036	0.0108356	6.52808
BW25113_0604	dsbG	thiol:disulfide interchange protein, periplasmic	-0.624531	8.50149	3.56244e-05	0.00021643	12.1738
BW25113_0605	ahpC	alkyl hydroperoxide reductase, C22 subunit	-1.07532	7.28677	5.31707e-08	5.86597e-07	20.7011
BW25113_0606	ahpF	alkyl hydroperoxide reductase, F52a subunit, FAD/NAD(P)-binding	-0.531083	8.54671	0.000517956	0.0022543	8.7931
BW25113_0607	uspG	universal stress protein UP12	-0.802955	6.9247	0.000333247	0.00153953	9.34329
BW25113_0608	ybdR	putative Zn-dependent NAD(P)-binding oxidoreductase	-0.164728	8.17809	0.300879	0.431564	1.21235
BW25113_0610	rnk	regulator of nucleoside diphosphate kinase	-0.209928	6.03048	0.529404	0.652378	0.61622
BW25113_0611	rna	ribonuclease I	-1.63799	6.54198	2.18118e-11	4.06452e-10	31.1962
BW25113_0612	citT	citrate:succinate antiporter	0.173508	8.21261	0.300849	0.431564	1.21235
BW25113_0613	citG	2-(5''-triphosphoribosyl)-3'-dephosphocoenzyme-A synthase	0.017642	6.933	0.950258	0.978736	0.0310076
BW25113_0614	citX	apo-citrate lyase phosphoribosyl-dephospho-CoA transferase	-0.189919	6.1536	0.572193	0.687717	0.540113
BW25113_0615	citF	citrate lyase, citrate-ACP transferase (alpha) subunit	0.797444	8.24539	1.68342e-05	0.000110443	13.1444
BW25113_0616	citE	citrate lyase, citryl-ACP lyase (beta) subunit	0.808137	7.25949	5.85352e-05	0.000333681	11.5492
BW25113_0617	citD	citrate lyase, acyl carrier (gamma) subunit	0.190476	5.10209	0.680704	0.781462	0.355753
BW25113_0618	citC	[citrate [pro-3S]-lyase] ligase	-0.0885562	8.28435	0.587742	0.701841	0.510784
BW25113_0619	citA	sensory histidine kinase in two-component regulatory system with CitB	-0.0222321	8.69736	0.883084	0.931386	0.10255
BW25113_0620	citB	response regulator in two-component regulatory system with CitA	-0.143375	7.97078	0.386934	0.519701	0.944246
BW25113_0621	dcuC	anaerobic C4-dicarboxylate transport	-0.133849	8.39896	0.39615	0.529035	0.918566
BW25113_0622	pagP	phospholipid:lipid A palmitoyltransferase	0.751126	8.17703	1.60409e-06	1.34483e-05	16.1822
BW25113_0623	cspE	constitutive cold shock family transcription antitermination protein; negative regulator of cspA transcription; RNA melting protein; ssDNA-binding protein	-0.128902	5.67844	0.76541	0.846954	0.239644
BW25113_0624	flc	fluoride efflux channel, dual topology membrane protein	-0.540136	4.96596	0.327424	0.45693	1.12996
BW25113_4581	ybeM	pseudogene	-0.169496	6.26376	0.548968	0.670524	0.57664
BW25113_0627	tatE	TatABCE protein translocation system subunit	-1.65725	5.01951	0.000765374	0.00318129	8.29617
BW25113_0628	lipA	lipoate synthase	2.61272	4.21729	3.69785e-05	0.000223738	12.1259
BW25113_0629	ybeF	LysR family putative transcriptional regulator	-0.764117	8.81594	5.27903e-07	4.86746e-06	17.6484
BW25113_0630	lipB	octanoyltransferase; octanoyl-[ACP]:protein N-octanoyltransferase	2.29676	5.844	1.4419e-08	1.76653e-07	22.4326
BW25113_0631	ybeD	UPF0250 family protein	-1.86516	2.76544	0.0242186	0.0581296	4.10458
BW25113_0632	dacA	D-alanyl-D-alanine carboxypeptidase (penicillin-binding protein 5)	-7.40031	6.65648	1.39745e-75	4.13181e-73	240.454
BW25113_0633	rlpA	septal ring protein, suppressor of prc, minor lipoprotein	0.191466	7.60406	0.386757	0.51962	0.944471
BW25113_0634	mrdB	cell wall shape-determining protein	2.04404	2.12775	0.05432	0.113583	3.13818
BW25113_0635	mrdA	transpeptidase involved in peptidoglycan synthesis (penicillin-binding protein 2)	0.215024	1.98735	0.935801	0.968108	0.0467605
BW25113_0636	rlmH	23S rRNA m(3)Psi1915 pseudouridine methyltransferase, SAM-dependent	-10.2563	4.96226	1.28557e-17	4.28685e-16	51.0509
BW25113_0637	rsfS	ribosomal silencing factor	-6.92894	4.73048	4.47329e-18	1.53791e-16	52.5299
BW25113_0638	cobC	putative alpha-ribazole-5'-P phosphatase	-0.254005	7.07075	0.250212	0.376599	1.4089
BW25113_0639	nadD	nicotinic acid mononucleotide adenylyltransferase, NAD(P)-dependent	-2.06061	1.88618	0.0495334	0.105026	3.25119
BW25113_0640	holA	DNA polymerase III, delta subunit	-2.08909	3.40314	0.0014575	0.00555329	7.49244
BW25113_0641	lptE	LPS assembly OM complex LptDE, lipoprotein component	3.53583	3.46818	0.000303442	0.0014256	9.45422
BW25113_0642	leuS	leucyl-tRNA synthetase	-0.698418	2.10697	0.5506	0.671785	0.573929
BW25113_0643	ybeL	DUF1451 family protein	-0.668452	6.22828	0.0524834	0.110367	3.17962
BW25113_0644	ybeQ	Sel1 family TPR-like repeat protein	0.00340809	8.60919	0.987805	1	0
BW25113_0645	ybeR	uncharacterized protein	-0.690421	8.51122	0.000157363	0.000809633	10.2704
BW25113_0646	djlB	putative HscC co-chaperone, uncharacterized J domain-containing protein	-0.418223	9.89081	0.00409494	0.0131697	6.24663
BW25113_0647	ybeT	Sel1 family TPR-like repeat protein	-0.125666	8.50182	0.418474	0.552196	0.856747
BW25113_0648	ybeU	DUF1266 family protein	0.191247	8.5562	0.207061	0.325297	1.62017
BW25113_0649	djlC	J domain-containing HscC co-chaperone; Hsc56	-0.115541	8.26567	0.461875	0.592028	0.756263
BW25113_0650	hscC	Hsp70 family chaperone Hsc62, binds to RpoD and inhibits transcription	-0.343319	8.59503	0.0202796	0.0503582	4.31163
BW25113_0651	rihA	ribonucleoside hydrolase 1	0.116898	8.5668	0.442391	0.573015	0.803354
BW25113_0652	gltL	glutamate, aspartate ABC transporter ATP-binding subunit	-0.18279	6.39542	0.491297	0.617952	0.694432
BW25113_0653	gltK	glutamate, aspartate ABC transporter permease subunit	-0.770451	6.90256	0.000332958	0.00153953	9.34329
BW25113_0654	gltJ	glutamate, aspartate ABC transporter permease subunit	-0.210208	6.85701	0.348405	0.479124	1.06153
BW25113_0655	gltI	glutamate, aspartate binding protein, periplasmic; part of GltJKLI ABC transporter	-1.71403	6.74087	3.11203e-13	7.07787e-12	37.0398
BW25113_0657	lnt	apolipoprotein N-acyltransferase	-1.56727	0.958057	0.352098	0.483304	1.049
BW25113_0658	ybeX	putative ion transport	-0.969458	7.72317	1.02222e-08	1.28429e-07	22.8925
BW25113_0659	ybeY	ssRNA-specific endoribonuclease; co-endoribonuclease working with RNase R in 16S rRNA 3' end maturation and quality control; rRNA transcription antitermination factor	0.703245	3.94658	0.214364	0.33474	1.57889
BW25113_0660	ybeZ	PhoH-like heat shock protein	-0.168377	7.91115	0.338855	0.469485	1.09085
BW25113_0661	miaB	tRNA-i(6)A37 methylthiotransferase	-1.1293	8.13045	2.84559e-13	6.53897e-12	37.1541
BW25113_0662	ubiF	2-octaprenyl-3-methyl-6-methoxy-1,4-benzoquinol oxygenase	0.491736	5.01316	0.397157	0.529423	0.917507
BW25113_0664	glnX		-4.64208	1.89113	0.00425963	0.013613	6.19887
BW25113_0665	glnV		1.418	3.46953	0.0616726	0.125679	2.99219
BW25113_0666	metU		-2.89997	3.4811	8.8813e-05	0.000488692	10.9988
BW25113_0668	glnW		2.3705	1.22733	0.0786765	0.152705	2.71118
BW25113_0670	glnU		-2.41039	-0.121072	1	1	0
BW25113_0674	asnB	asparagine synthetase B	-0.68025	8.54101	8.47715e-06	5.95819e-05	14.0348
BW25113_0675	umpH	UMP phosphatase	-1.24397	7.39444	3.00377e-10	4.72402e-09	27.6573
BW25113_0676	nagC	N-acetylglucosamine-inducible nag divergent operon transcriptional repressor	0.433356	8.19874	0.00645592	0.0192808	5.69669
BW25113_0677	nagA	N-acetylglucosamine-6-phosphate deacetylase	-1.093	7.64747	3.16878e-10	4.94842e-09	27.5904
BW25113_0678	nagB	glucosamine-6-phosphate deaminase	-0.89153	7.47856	7.7032e-07	6.90175e-06	17.1446
BW25113_0679	nagE	fused N-acetyl glucosamine specific PTS enzyme: IIC, IIB, and IIA components	-0.55501	8.96549	0.000146417	0.000761263	10.3593
BW25113_0680	glnS	glutamyl-tRNA synthetase	4.0598	1.73738	0.0036177	0.0118936	6.39367
BW25113_0681	chiP	chitoporin, uptake of chitosugars	-0.442663	7.95142	0.00512554	0.0159521	5.97011
BW25113_0682	chiQ	chitosugar-induced verified lipoprotein	0.118846	5.85913	0.733888	0.821088	0.284391
BW25113_0683	fur	ferric iron uptake regulon transcriptional repressor; autorepressor	0.048675	5.11993	0.941734	0.972431	0.0403326
BW25113_4637	uof	ryhB-regulated fur leader peptide	-0.175408	2.81466	0.895123	0.940504	0.0884936
BW25113_0684	fldA	flavodoxin 1	-0.872261	1.87841	0.511336	0.636658	0.65141
BW25113_0685	ybfE	LexA-regulated protein, CopB family	0.00315193	6.65465	1	1	0
BW25113_0686	ybfF	acyl-CoA esterase	0.164069	7.49215	0.456755	0.586991	0.768589
BW25113_0687	seqA	negative modulator of initiation of replication	-7.13798	4.92835	4.186e-19	1.5733e-17	55.819
BW25113_0688	pgm	phosphoglucomutase	-6.22508	6.7887	4.93311e-64	1.09392e-61	202.508
BW25113_0689	ybfP	lipoprotein	-0.36418	8.07495	0.0354813	0.0801701	3.64079
BW25113_0691	ybfG	pseudogene	-0.554576	8.84594	0.000204406	0.0010163	9.94246
BW25113_4636	ybfI	pseudogene	-0.320245	6.96551	0.149795	0.252698	1.98452
BW25113_0692	potE	putrescine/proton symporter: putrescine/ornithine antiporter	-0.333399	8.59394	0.0268311	0.0632958	3.98175
BW25113_0693	speF	ornithine decarboxylase isozyme, inducible	-0.149921	8.91267	0.299435	0.430078	1.21733
BW25113_4590	ybfK	uncharacterized protein	-1.70686	7.02516	8.4858e-15	2.28088e-13	41.9955
BW25113_0694	kdpE	response regulator in two-component regulatory system with KdpD	0.277574	7.40656	0.128368	0.224935	2.15242
BW25113_0695	kdpD	fused sensory histidine kinase in two-component regulatory system with KdpE: signal sensing protein	-0.174021	8.66168	0.252801	0.379543	1.39766
BW25113_0696	kdpC	potassium translocating ATPase, subunit C	0.584605	7.01487	0.00546544	0.0168445	5.89158
BW25113_0697	kdpB	potassium translocating ATPase, subunit B	0.228148	8.56114	0.131829	0.22973	2.12199
BW25113_0698	kdpA	potassium translocating ATPase, subunit A	0.287629	8.35368	0.0638103	0.129223	2.95206
BW25113_4513	kdpF	potassium ion accessory transporter subunit	-0.844306	4.81717	0.0673414	0.135018	2.88878
BW25113_0699	ybfA	DUF2517 family protein	-0.971888	5.51852	0.0226636	0.0551372	4.18083
BW25113_0700	rhsC	Rhs family putative polymorphic toxin	0.330359	9.70687	0.0298826	0.0693508	3.84994
BW25113_0702	ybfB	putative membrane protein	-0.149873	4.15482	0.825942	0.893428	0.162577
BW25113_0703	rhsO	pseudogene	0.215021	9.8915	0.134685	0.233697	2.09729
BW25113_0704	ybfC	putative periplasmic protein	-1.41523	5.67904	0.000444705	0.00196441	8.99169
BW25113_4514	ybfQ	pseudogene	-2.68713	2.33849	0.00521269	0.0161666	5.95084
BW25113_0705	ybfL	pseudogene	-1.56619	6.99699	3.35743e-12	6.86185e-11	33.7626
BW25113_0706	ybfD	H repeat-associated putative transposase	-1.24184	7.65147	7.56474e-10	1.12962e-08	26.3996
BW25113_0707	ybgA	DUF1722 family protein	0.243439	6.75341	0.277342	0.40756	1.29492
BW25113_0708	phr	deoxyribodipyrimidine photolyase, FAD-binding	0.0192482	7.77546	0.914743	0.954337	0.0674294
BW25113_0709	dtpD	dipeptide and tripeptide permease D	-0.552294	8.45145	0.00218016	0.00788665	6.98637
BW25113_0710	ybgI	NIF3 family metal-binding protein	-0.295849	7.19134	0.179295	0.291593	1.77797
BW25113_0711	ybgJ	putative allophanate hydrolase, subunit 1	-0.718243	6.60679	0.00900931	0.0253208	5.30353
BW25113_0712	ybgK	putative allophanate hydrolase, subunit 2	0.0987594	7.45902	0.587207	0.701518	0.511447
BW25113_0713	ybgL	UPF0271 family protein	0.522025	6.8784	0.0180877	0.0457088	4.45138
BW25113_0714	nei	endonuclease VIII/ 5-formyluracil/5-hydroxymethyluracil DNA glycosylase	-0.0705205	6.66739	0.835008	0.898925	0.153728
BW25113_0715	abrB	regulator of aidB expression; inner membrane protein	-0.172464	7.6961	0.345415	0.476193	1.07038
BW25113_0716	ybgO	putative fimbrial protein	0.00566104	8.18541	0.975799	0.997619	0.00343949
BW25113_0717	ybgP	putative periplasmic pilin chaperone	-0.201012	6.69269	0.399272	0.531604	0.911577
BW25113_0718	ybgQ	putative outer membrane protein	-0.285097	9.44955	0.0555727	0.115494	3.11411
BW25113_0719	ybgD	putative fimbrial-like adhesin protein	-0.522816	9.05569	0.000422318	0.00188428	9.05177
BW25113_0720	gltA	citrate synthase	-0.0560764	7.36563	0.76422	0.846032	0.241216
BW25113_0721	sdhC	succinate dehydrogenase, membrane subunit, binds cytochrome b556	-0.586577	4.34578	0.292854	0.423202	1.24058
BW25113_0722	sdhD	succinate dehydrogenase, membrane subunit, binds cytochrome b556	-0.679983	3.99062	0.27041	0.399489	1.32377
BW25113_0723	sdhA	succinate dehydrogenase, flavoprotein subunit	-0.0395653	7.14799	0.855836	0.91285	0.13155
BW25113_0724	sdhB	succinate dehydrogenase, FeS subunit	-0.647552	5.65988	0.102538	0.18854	2.40706
BW25113_0726	sucA	2-oxoglutarate decarboxylase, thiamine triphosphate-binding	-2.47217	6.18371	5.41376e-11	9.45277e-10	29.9785
BW25113_0727	sucB	dihydrolipoyltranssuccinase	-2.99841	4.79819	1.13805e-07	1.17927e-06	19.6937
BW25113_0728	sucC	succinyl-CoA synthetase, beta subunit	-1.11681	6.72579	2.54186e-05	0.000160103	12.6087
BW25113_0729	sucD	succinyl-CoA synthetase, NAD(P)-binding, alpha subunit	-0.495849	6.70928	0.0383924	0.0853655	3.5502
BW25113_0730	mngR	Transcriptional repressor for the mannosyl-D-glycerate catabolic operon	-0.858925	6.95369	4.97677e-05	0.000287395	11.7647
BW25113_0731	mngA	fused 2-O-a-mannosyl-D-glycerate specific PTS enzymes: IIA component/IIB component/IIC component	-0.478717	8.28516	0.00361647	0.0118936	6.39367
BW25113_0732	mngB	alpha-mannosidase	-0.695282	9.90344	1.40105e-06	1.18355e-05	16.3665
BW25113_0733	cydA	cytochrome d terminal oxidase, subunit I	-2.69208	2.97908	0.00180803	0.00670451	7.22065
BW25113_0734	cydB	cytochrome d terminal oxidase, subunit II	-0.116608	2.91826	0.962483	0.987387	0.0183124
BW25113_4515	cydX	cytochrome d (bd-I) ubiquinol oxidase subunit X	-0.483182	4.26717	0.412147	0.545471	0.874425
BW25113_0735	ybgE	putative inner membrane protein in cydABX-ybgE operon	-1.83694	5.62327	2.40525e-06	1.9573e-05	15.6408
BW25113_0736	ybgC	acyl-CoA thioester hydrolase	-1.29957	6.23745	4.93936e-06	3.70035e-05	14.722
BW25113_0737	tolQ	membrane spanning protein in TolA-TolQ-TolR complex	-5.61592	5.59059	5.00311e-21	2.17537e-19	61.9954
BW25113_0738	tolR	membrane spanning protein in TolA-TolQ-TolR complex	-5.49236	5.48481	9.94345e-23	4.54631e-21	67.5758
BW25113_0739	tolA	membrane anchored protein in TolA-TolQ-TolR complex	-5.10015	6.56573	2.54489e-52	3.31959e-50	164.365
BW25113_0740	tolB	periplasmic protein	-6.25889	6.81911	1.8188e-75	5.0415e-73	240.167
BW25113_0741	pal	peptidoglycan-associated outer membrane lipoprotein	-6.87724	5.57618	1.19859e-27	7.81731e-26	83.4035
BW25113_0742	ybgF	periplasmic TolA-binding protein	-1.12531	7.25515	1.39544e-06	1.18107e-05	16.3696
BW25113_0743	lysT		-1.66379	1.03496	0.352879	0.483838	1.0474
BW25113_0744	valT		-6.29194	1.41834	0.00543806	0.0167718	5.89782
BW25113_0745	lysW		-0.772635	2.80527	0.310684	0.441064	1.18094
BW25113_0746	valZ		-1.44881	1.96	0.215225	0.335778	1.57442
BW25113_0747	lysY		-1.46034	3.61879	0.0259867	0.0615658	4.02173
BW25113_0748	lysZ		-2.26264	3.8218	0.00124155	0.00485562	7.68613
BW25113_0749	lysQ		-2.22823	0.960239	0.205478	0.323843	1.62663
BW25113_0750	nadA	quinolinate synthase, subunit A	-1.48608	7.43245	1.2925e-15	3.67452e-14	44.6294
BW25113_0751	pnuC	nicotinamide riboside transporter	-0.855978	7.13963	0.000363536	0.00165702	9.23719
BW25113_0752	zitB	zinc efflux system	-1.11165	7.27367	1.68666e-08	2.04381e-07	22.2222
BW25113_0753	ybgS	putative periplasmic protein	-0.701017	6.61801	0.0152141	0.0393188	4.66864
BW25113_0754	aroG	3-deoxy-D-arabino-heptulosonate-7-phosphate synthase, phenylalanine repressible	-0.952815	7.15976	1.35905e-06	1.15688e-05	16.3994
BW25113_0755	gpmA	phosphoglyceromutase 1	-1.58057	7.35814	1.72555e-15	4.84356e-14	44.2309
BW25113_0756	galM	aldose 1-epimerase; type-1 mutarotase	-0.708304	7.21535	0.000621623	0.00265087	8.55932
BW25113_0757	galK	galactokinase	-0.273118	7.6557	0.113699	0.204152	2.29229
BW25113_0758	galT	galactose-1-phosphate uridylyltransferase	-0.712025	7.15546	0.000285743	0.00135722	9.52513
BW25113_0759	galE	UDP-galactose-4-epimerase	-1.20425	7.2078	1.88486e-07	1.88274e-06	19.0187
BW25113_0760	modF	fused molybdate transporter subunits of ABC superfamily: ATP-binding components	-0.177017	8.08967	0.282264	0.412333	1.27812
BW25113_0761	modE	transcriptional repressor for the molybdenum transport operon modABC	-0.402782	7.55633	0.0250539	0.0597709	4.06441
BW25113_0762	acrZ	AcrAB-TolC efflux pump accessory protein, membrane-associated	-0.334371	4.17882	0.600392	0.713488	0.487039
BW25113_0763	modA	molybdate transporter subunit	-0.627531	6.94462	0.00339958	0.0113277	6.464
BW25113_0764	modB	molybdate transporter subunit	-0.0609669	6.93281	0.778429	0.856446	0.223566
BW25113_0765	modC	molybdate transporter subunit	-0.993954	7.00046	3.87234e-06	2.984e-05	15.0324
BW25113_0766	ybhA	pyridoxal phosphate (PLP) phosphatase	-0.831285	7.05274	7.778e-05	0.000434451	11.1685
BW25113_0767	pgl	6-phosphogluconolactonase	-4.2602	6.53385	3.06085e-37	2.77038e-35	114.797
BW25113_0768	ybhD	putative DNA-binding transcriptional regulator	-0.485127	8.00228	0.00321753	0.0108433	6.52706
BW25113_0769	ybhH	putative PrpF family isomerase	-0.939096	9.13882	2.33317e-10	3.74913e-09	27.9908
BW25113_0770	ybhI	putative transporter	-0.245081	9.64824	0.0967255	0.180167	2.47259
BW25113_0771	ybhJ	putative hydratase	-0.170445	9.24666	0.244702	0.370641	1.43191
BW25113_0772	ybhC	acyl-CoA thioesterase, lipoprotein	-0.409973	8.56649	0.00634935	0.0190009	5.71779
BW25113_0773	ybhB	kinase inhibitor homolog, UPF0098 family	-0.706225	5.94629	0.0301525	0.0698675	3.83924
BW25113_0774	bioA	7,8-diaminopelargonic acid synthase, PLP-dependent	0.0361932	7.74949	0.862415	0.917523	0.124183
BW25113_0775	bioB	biotin synthase	0.451289	7.5656	0.0107477	0.0295328	5.08154
BW25113_0776	bioF	8-amino-7-oxononanoate synthase	0.306964	7.87298	0.103902	0.190337	2.39338
BW25113_0777	bioC	malonyl-ACP O-methyltransferase, SAM-dependent	0.21968	7.78056	0.18593	0.299855	1.73766
BW25113_0778	bioD	dethiobiotin synthetase	-0.0500042	6.96296	0.822783	0.891098	0.166345
BW25113_0779	uvrB	excinulease of nucleotide excision repair, DNA damage recognition component	-0.435429	8.85758	0.00354789	0.0117351	6.41302
BW25113_0780	ybhK	putative NAD(P)-binding transferase	-0.562839	7.27244	0.00709789	0.0209025	5.58018
BW25113_0781	moaA	molybdopterin biosynthesis protein A	-0.253408	7.56707	0.242481	0.368541	1.4401
BW25113_0782	moaB	inactive molybdopterin adenylyltransferase	-1.60078	6.52384	9.89114e-11	1.65537e-09	29.1702
BW25113_0783	moaC	molybdopterin biosynthesis, protein C	-0.836527	6.28807	0.0111416	0.0303147	5.04384
BW25113_0784	moaD	molybdopterin synthase, small subunit	-0.165004	5.56641	0.675395	0.779032	0.360246
BW25113_0785	moaE	molybdopterin synthase, large subunit	-0.537384	6.28676	0.105176	0.191799	2.38233
BW25113_0786	ybhL	UPF0005 family inner membrane protein	-0.256697	8.01872	0.104103	0.190627	2.39118
BW25113_0787	ybhM	UPF0005 family inner membrane protein	-0.558802	9.05719	0.000113902	0.000612685	10.6726
BW25113_0788	ybhN	UPF0104 family inner membrane protein	-0.313588	7.52846	0.0755023	0.147852	2.75778
BW25113_0789	clsB	cardiolipin synthase 2	-0.533475	7.00792	0.00978497	0.0272248	5.19893
BW25113_0790	ybhP	endo/exonuclease/phosphatase family protein	-0.594913	6.33172	0.0222082	0.0542663	4.2038
BW25113_0791	ybhQ	inner membrane protein	0.130578	6.73441	0.563336	0.681133	0.553992
BW25113_0792	ybhR	inner membrane putative ABC superfamily transporter permease	-1.11672	7.49492	8.0079e-10	1.18383e-08	26.332
BW25113_0793	ybhS	inner membrane putative ABC superfamily transporter permease	-0.706603	7.96334	7.10593e-06	5.11604e-05	14.2546
BW25113_0794	ybhF	putative transporter subunit of ABC superfamily: ATP-binding component	-0.284381	8.39278	0.0624063	0.126901	2.97822
BW25113_0795	ybhG	putative membrane fusion protein (MFP) component of efflux pump, membrane anchor	-0.0988637	8.44753	0.526258	0.649584	0.622412
BW25113_0796	ybiH	DUF1956 domain-containing tetR family putative transcriptional regulator	-0.828558	7.14795	8.68195e-05	0.0004786	11.0289
BW25113_0797	rhlE	ATP-dependent RNA helicase	-0.767537	7.96592	3.54658e-06	2.76434e-05	15.1427
BW25113_0798	ybiA	DUF1768 family protein	0.335403	6.28355	0.223356	0.34642	1.5294
BW25113_0799	dinG	ATP-dependent DNA helicase	-0.245049	8.51346	0.170181	0.28016	1.83568
BW25113_0800	ybiB	putative family 3 glycosyltransferase	-0.226909	7.6631	0.227823	0.351687	1.50764
BW25113_0801	ybiC	putative dehydrogenase	-0.380271	7.78477	0.0459113	0.0991801	3.33381
BW25113_0802	ybiJ	DUF1471 family putative periplasmic protein	-2.56606	5.09345	0.000118517	0.00063558	10.6196
BW25113_0803	ybiI	DksA-type zinc finger protein	-0.56299	5.05623	0.255928	0.382555	1.38626
BW25113_0804	ybiX	Fe(II)-dependent oxygenase superfamily protein	-0.0458876	7.01778	0.846907	0.907162	0.140567
BW25113_0805	fiu	catecholate siderophore receptor Fiu	-0.378621	8.61499	0.00998789	0.0277025	5.17384
BW25113_0806	mcbA	colanic acid mucoidy stimulation protein	0.27342	5.33059	0.531897	0.655079	0.61026
BW25113_0807	rlmF	23S rRNA m(6)A1618 methyltransferase, SAM-dependent	-0.315829	7.20238	0.241312	0.367579	1.44387
BW25113_0808	ybiO	mechanosensitive channel protein, intermediate conductance	-0.211404	8.50511	0.197374	0.313972	1.67129
BW25113_0809	glnQ	glutamine transporter subunit	-0.520249	6.25207	0.105115	0.191799	2.38233
BW25113_0810	glnP	glutamine transporter subunit	-0.111381	6.7967	0.670082	0.775373	0.367037
BW25113_0811	glnH	glutamine transporter subunit	-0.339351	6.43869	0.233768	0.358513	1.4799
BW25113_0812	dps	Fe-binding and storage protein; stress-inducible DNA-binding protetin	-1.29448	7.46094	5.23409e-12	1.04281e-10	33.1588
BW25113_0813	rhtA	threonine and homoserine efflux system	-0.224787	7.8298	0.257892	0.384712	1.37815
BW25113_0814	ompX	outer membrane protein X	-0.98263	7.34409	6.47127e-06	4.72041e-05	14.3707
BW25113_0815	ybiP	putative EptAB family phosphoethanolamine transferase, inner membrane protein	-0.851465	8.78837	2.02068e-08	2.37712e-07	22.0043
BW25113_4705	mntS	Mn(2)-response protein, MntR-repressed	-1.00847	5.58399	0.008975	0.0252564	5.30721
BW25113_0817	mntR	Mn(2+)-responsive manganese regulon transcriptional regulator	-0.91768	6.45486	0.000400564	0.00180355	9.11494
BW25113_0818	ybiR	putative transporter	-0.766889	7.96971	2.43919e-06	1.97405e-05	15.6285
BW25113_0819	ldtB	L,D-transpeptidase linking Lpp to murein	0.999071	9.17692	3.25359e-11	5.96268e-10	30.6433
BW25113_0820	ybiT	putative transporter subunit of ABC superfamily: ATP-binding component	-0.722027	8.25743	4.16508e-06	3.17937e-05	14.9409
BW25113_0821	ybiU	DUF1479 family protein	-0.188469	8.32919	0.242265	0.3684	1.44066
BW25113_0822	ybiV	sugar phosphatase; preference for fructose-1-P, ribose-5-P and glucose-6-P	-0.981165	6.00942	0.00915257	0.0256747	5.28351
BW25113_0823	ybiW	putative pyruvate formate lyase	-0.60964	8.56612	0.000430766	0.00192005	9.02464
BW25113_0824	ybiY	putative pyruvate formate lyase activating enzyme	-0.301756	7.15352	0.174884	0.286626	1.80276
BW25113_0825	fsaA	fructose-6-phosphate aldolase 1	-0.739231	6.62212	0.00892682	0.0251528	5.31314
BW25113_0826	moeB	molybdopterin synthase sulfurylase	0.131822	7.3908	0.520826	0.645164	0.632262
BW25113_0827	moeA	molybdopterin molybdenumtransferase; molybdopterin biosynthesis protein	-0.544635	7.35651	0.0027452	0.00953404	6.7127
BW25113_0828	iaaA	Isoaspartyl peptidase	-0.144346	7.54615	0.48546	0.61287	0.706347
BW25113_0829	gsiA	glutathione transporter ATP-binding protein, ABC superfamily	-0.613911	8.19351	0.000313547	0.00146377	9.4161
BW25113_0830	gsiB	glutathione periplasmic binding protein, ABC superfamily transporter	-0.564489	7.87345	0.00094742	0.0038233	8.03097
BW25113_0831	gsiC	glutathione transporter, permease component, ABC superfamily	0.12654	7.28305	0.54182	0.663805	0.591169
BW25113_0832	gsiD	glutathione transporter, permease component, ABC superfamily	-0.644514	7.71726	0.000157082	0.000809128	10.2713
BW25113_0833	yliE	putative membrane-anchored cyclic-di-GMP phosphodiesterase	-0.925653	10.0038	1.01919e-09	1.48201e-08	26.0079
BW25113_0834	yliF	putative membrane-anchored diguanylate cyclase	-0.275587	9.81614	0.0591448	0.121777	3.03769
BW25113_0835	rimO	ribosomal protein S12 methylthiotransferase; radical SAM superfamily	-0.0296413	7.87314	0.886728	0.934368	0.097938
BW25113_0836	bssR	repressor of biofilm formation by indole transport regulation	-1.72366	6.11703	3.92405e-07	3.73458e-06	18.0306
BW25113_0837	yliI	soluble aldose sugar dehydrogenase	-0.312892	7.13926	0.125241	0.220941	2.17827
BW25113_0838	gstB	glutathione S-transferase	-0.416758	6.71717	0.0696637	0.139108	2.84572
BW25113_0839	dacC	D-alanyl-D-alanine carboxypeptidase (penicillin-binding protein 6a)	-1.08077	7.37953	1.37822e-08	1.69789e-07	22.4898
BW25113_0840	deoR	deoxyribose-5-phosphate-inducible deoxyribose operon transcriptional repressor; repressor of nupG and tsx	-1.09945	6.25736	0.0012968	0.00502738	7.63598
BW25113_0841	ybjG	undecaprenyl pyrophosphate phosphatase	-0.428152	6.41801	0.100874	0.186406	2.42348
BW25113_0842	mdfA	multidrug efflux system protein	-0.440379	7.80375	0.0180253	0.0456032	4.45472
BW25113_0843	ybjH	uncharacterized protein	-1.15648	5.63964	0.00223485	0.00804511	6.95767
BW25113_0844	ybjI	5-amino-6-(5-phospho-D-ribitylamino)uracil phosphatase; pyrimidine phosphatase; riboflavin synthesis	-0.283893	8.25085	0.0984337	0.182683	2.45259
BW25113_0845	ybjJ	putative transporter	-0.227235	7.8747	0.166446	0.275855	1.85802
BW25113_0846	rcdA	transcriptional regulator of csgD and ybiJI; autoregulator	-0.303599	6.20587	0.290068	0.420684	1.24919
BW25113_4417	rybB		-2.43793	2.50699	0.00622374	0.0186628	5.74369
BW25113_0847	ybjL	putative transporter	-0.41722	8.81344	0.00523114	0.0162023	5.94766
BW25113_0848	ybjM	inner membrane protein	-1.44869	7.09706	3.87135e-11	6.95119e-10	30.422
BW25113_0849	grxA	glutaredoxin 1, redox coenzyme for ribonucleotide reductase (RNR1a)	-1.42649	6.85433	8.03344e-11	1.36515e-09	29.4483
BW25113_0850	ybjC	DUF1418 family protein	-1.1242	6.19232	0.000239131	0.00116288	9.74808
BW25113_0851	nfsA	nitroreductase A, NADPH-dependent, FMN-dependent	-0.747223	7.62013	1.38971e-05	9.35262e-05	13.3843
BW25113_0852	rimK	ribosomal protein S6 modification protein	-0.591098	6.9198	0.00866168	0.024546	5.34837
BW25113_0853	ybjN	negative regulator of motility; multicopy suppressor of coaA(Ts)	0.264447	6.38945	0.40055	0.532985	0.907834
BW25113_0854	potF	putrescine transporter subunit: periplasmic-binding component of ABC superfamily	-0.314011	7.08627	0.141731	0.243258	2.03944
BW25113_0855	potG	putrescine transporter subunit: ATP-binding component of ABC superfamily	-0.684897	7.4569	0.00240193	0.00854941	6.86996
BW25113_0856	potH	putrescine transporter subunit: membrane component of ABC superfamily	-0.591861	7.15737	0.00610474	0.018418	5.76274
BW25113_0857	potI	putrescine transporter subunit: membrane component of ABC superfamily	-0.471157	6.79244	0.0858208	0.163144	2.61578
BW25113_0858	ybjO	DUF2593 family inner membrane protein	0.043952	6.75023	0.857012	0.913445	0.13061
BW25113_0859	rlmC	23S rRNA m(5)U747 methyltransferase, SAM-dependent	-0.736893	7.42232	5.15202e-05	0.000297129	11.7166
BW25113_0860	artJ	arginine binding protein, periplasmic	-0.348658	6.61401	0.173154	0.284422	1.8139
BW25113_0861	artM	arginine transporter subunit	0.119532	7.68426	0.495868	0.622114	0.684749
BW25113_0862	artQ	arginine transporter subunit	-0.013553	7.33748	0.950376	0.978736	0.0310076
BW25113_0863	artI	arginine transporter subunit	0.118029	7.48134	0.594361	0.708219	0.497733
BW25113_0864	artP	arginine transporter subunit	-0.783604	6.97228	0.00147692	0.00561762	7.47583
BW25113_0865	ybjP	lipoprotein	-0.283364	6.98644	0.180491	0.292894	1.77155
BW25113_0866	ybjQ	UPF0145 family protein	-0.996333	5.89977	0.0241441	0.0580375	4.10687
BW25113_0867	amiD	1,6-anhydro-N-acetylmuramyl-L-alanine amidase, Zn-dependent; OM lipoprotein	-0.557844	7.27611	0.00339938	0.0113277	6.464
BW25113_0868	ybjS	putative NAD(P)H-dependent oxidoreductase with NAD(P)-binding Rossmann-fold domain	0.0867654	8.04445	0.636302	0.746759	0.421286
BW25113_0869	ybjT	putative NAD-dependent oxidoreductase	-0.135071	8.19317	0.43609	0.567173	0.818139
BW25113_0870	ltaE	L-allo-threonine aldolase, PLP-dependent	-0.634052	7.67199	0.000696276	0.002927	8.41636
BW25113_0871	poxB	pyruvate dehydrogenase (pyruvate oxidase), thiamine triphosphate-binding, FAD-binding	-0.2801	8.18853	0.0915022	0.172389	2.53626
BW25113_0872	hcr	HCP oxidoreductase, NADH-dependent	-0.189908	7.68098	0.279303	0.409085	1.28953
BW25113_0873	hcp	hybrid-cluster [4Fe-2S-2O] protein in anaerobic terminal reductases	0.0223874	8.28217	0.902212	0.945712	0.0805268
BW25113_0874	ybjE	putative transporter	-0.347903	8.80088	0.0190032	0.0476153	4.39243
BW25113_0875	aqpZ	aquaporin Z	-0.0199361	8.03985	0.907217	0.949612	0.0745896
BW25113_0876	ybjD	putative OLD family ATP-dependent endonuclease; DUF2813 family protein	-0.742773	8.33994	1.65032e-06	1.38097e-05	16.144
BW25113_0877	ybjX	DUF535 family protein	-1.03363	7.85616	4.98762e-09	6.48684e-08	23.8779
BW25113_0878	macA	macrolide transporter subunit, membrane fusion protein (MFP) component	-0.320527	7.59126	0.073932	0.145728	2.77865
BW25113_0879	macB	fused macrolide transporter subunits of ABC superfamily: ATP-binding component/membrane component	-0.395061	8.50162	0.0249909	0.0596525	4.06727
BW25113_0880	cspD	inhibitor of DNA replication, cold shock protein homolog	-1.19474	5.62372	0.00178879	0.00664927	7.23259
BW25113_0881	clpS	regulatory protein for ClpA substrate specificity	-1.91546	6.09122	4.23562e-08	4.76776e-07	21.0002
BW25113_0882	clpA	ATPase and specificity subunit of ClpA-ClpP ATP-dependent serine protease, chaperone activity	-0.962703	8.99438	8.90238e-11	1.50122e-09	29.3112
BW25113_0883	serW		-1.81208	2.24451	0.260207	0.387515	1.36768
BW25113_0884	infA	translation initiation factor IF-1	0.887121	1.09578	0.595221	0.708673	0.496808
BW25113_0885	aat	leucyl/phenylalanyl-tRNA-protein transferase	-0.697397	7.36591	0.000135104	0.000713317	10.4532
BW25113_0886	cydC	fused glutathione, cysteine exporter subunits of ABC superfamily: membrane component/ATP-binding component	-1.65336	3.10016	0.011784	0.0318478	4.97266
BW25113_0887	cydD	fused glutathione, cysteine exporter subunits of ABC superfamily: membrane component/ATP-binding component	-1.69572	3.79094	0.0929028	0.17457	2.51812
BW25113_0888	trxB	thioredoxin reductase, FAD/NAD(P)-binding	-0.68249	6.59232	0.00372318	0.0121593	6.3618
BW25113_0889	lrp	leucine-responsive global transcriptional regulator	-2.93195	6.69984	2.07869e-26	1.19727e-24	79.4665
BW25113_0890	ftsK	DNA translocase at septal ring sorting daughter chromsomes	-3.09979	8.24908	1.06571e-61	2.05496e-59	194.955
BW25113_0891	lolA	lipoprotein chaperone	3.57854	0.165029	0.330325	0.459678	1.12131
BW25113_0892	rarA	DNA-dependent ATPase involved in processing recombination intermediates at replication forks	-0.555352	7.89541	0.00052508	0.0022786	8.77764
BW25113_0893	serS	seryl-tRNA synthetase, also charges selenocysteinyl-tRNA with serine	5.25251	0.872695	0.023007	0.055903	4.16093
BW25113_0894	dmsA	dimethyl sulfoxide reductase, anaerobic, subunit A	-0.681276	8.44531	8.62266e-06	6.03178e-05	14.0171
BW25113_0895	dmsB	dimethyl sulfoxide reductase, anaerobic, subunit B	-1.07405	6.19966	0.00420705	0.0134814	6.21288
BW25113_0896	dmsC	dimethyl sulfoxide reductase, anaerobic, subunit C	-0.77832	7.6984	2.86723e-05	0.000176859	12.4651
BW25113_0897	ycaC	putative isochorismatase family hydrolase	0.227294	6.31311	0.397052	0.529423	0.917507
BW25113_0898	ycaD	putative MFS-type transporter	-0.942687	7.63955	5.26382e-06	3.91039e-05	14.6423
BW25113_0899	ycaM	putative transporter	0.936851	8.75346	7.38895e-10	1.10709e-08	26.4286
BW25113_0900	ycaN	LysR family putative transcriptional regulator	0.959764	8.2533	2.21309e-08	2.59658e-07	21.8769
BW25113_0901	ycaK	putative NAD(P)H-dependent oxidoreductase	1.14881	8.05793	1.01331e-10	1.68948e-09	29.1408
BW25113_0902	pflA	[formate-C-acetyltransferase 1]-activating enzyme; pyruvate formate-lyase 1-activating enzyme	-0.239035	6.9584	0.27833	0.408333	1.29218
BW25113_0903	pflB	formate C-acetyltransferase 1, anaerobic; pyruvate formate-lyase 1	-1.66451	9.27093	1.48722e-29	1.04695e-27	89.6259
BW25113_0904	focA	formate channel	-1.22664	9.1046	1.0268e-16	3.20695e-15	48.1477
BW25113_0905	ycaO	ribosomal protein S12 methylthiotransferase accessory factor	-0.72572	9.14608	8.80086e-07	7.80636e-06	16.9669
BW25113_0906	ycaP	UPF0702 family putative inner membrane protein	0.0387086	7.27481	0.859263	0.915046	0.128085
BW25113_0907	serC	3-phosphoserine/phosphohydroxythreonine aminotransferase	-1.08864	7.94594	1.70319e-08	2.05262e-07	22.216
BW25113_0908	aroA	5-enolpyruvylshikimate-3-phosphate synthetase	-2.23922	7.89461	2.09645e-38	2.02125e-36	118.574
BW25113_0909	ycaL	putative peptidase-related chaperone	-0.20378	7.64501	0.291237	0.421619	1.24599
BW25113_0910	cmk	cytidylate kinase	-8.28181	3.06163	2.60211e-09	3.53998e-08	24.7517
BW25113_0911	rpsA	30S ribosomal subunit protein S1	1.65981	5.32964	0.00390335	0.012673	6.30209
BW25113_0912	ihfB	integration host factor (IHF), DNA-binding protein, beta subunit	-3.97737	6.41525	1.59033e-24	7.92484e-23	73.418
BW25113_0913	ycaI	ComEC family inner membrane protein	-0.188063	9.15856	0.190509	0.305682	1.7099
BW25113_0914	msbA	fused lipid transporter subunits of ABC superfamily: membrane component/ATP-binding component	0.278826	2.45864	0.734906	0.82202	0.282755
BW25113_0915	lpxK	lipid A 4'kinase	-5.74753	2.82407	3.66812e-05	0.000222546	12.1336
BW25113_0916	ycaQ	DUF1006 family protein with C-terminal wHTH domain	-0.656699	7.49104	0.00047535	0.00209145	8.90128
BW25113_0918	kdsB	3-deoxy-manno-octulosonate cytidylyltransferase	3.05102	1.09076	0.102647	0.188583	2.40673
BW25113_0919	ycbJ	protein kinase-like domain protein	-0.555759	7.52104	0.00178867	0.00664927	7.23259
BW25113_0920	ycbC	DUF218 superfamily protein	-2.50967	6.01114	3.96179e-11	7.0849e-10	30.3945
BW25113_0921	smtA	putative S-adenosyl-L-methionine-dependent methyltransferase	-1.21425	7.44734	3.49906e-09	4.70252e-08	24.342
BW25113_0922	mukF	chromosome condensin MukBEF, kleisin-like subunit, binds calcium	2.47883	1.28869	0.0610213	0.124599	3.00463
BW25113_0923	mukE	chromosome condensin MukBEF, MukE localization factor	-0.721938	2.44896	0.647622	0.756839	0.401942
BW25113_0924	mukB	chromosome condensin MukBEF, ATPase and DNA-binding subunit	0.132393	2.96593	0.930422	0.965471	0.0506956
BW25113_0925	ldtD	murein L,D-transpeptidase	-0.0451905	8.77383	0.806706	0.877542	0.188459
BW25113_0926	ycbK	M15A protease-related family periplasmic protein	-2.05453	6.82185	1.90028e-15	5.30047e-14	44.1009
BW25113_0927	ycbL	putative metal-binding enzyme	-0.257683	7.06415	0.282464	0.412489	1.27757
BW25113_0928	aspC	aspartate aminotransferase, PLP-dependent	-1.05139	6.97229	6.31788e-07	5.73002e-06	17.413
BW25113_0929	ompF	outer membrane porin 1a (Ia;b;F)	-1.16936	7.57823	8.49762e-10	1.2397e-08	26.2654
BW25113_0930	asnS	asparaginyl tRNA synthetase	5.33722	0.946601	0.0426313	0.0930462	3.42591
BW25113_0931	pncB	nicotinate phosphoribosyltransferase	0.360779	8.44845	0.0213827	0.0526846	4.24647
BW25113_0932	pepN	aminopeptidase N	-0.165903	9.27816	0.278861	0.408778	1.29061
BW25113_0933	ssuB	alkanesulfonate transporter subunit	0.170903	6.93943	0.505555	0.630877	0.66457
BW25113_0934	ssuC	putative alkanesulfonate transporter subunit	-0.0740852	6.84265	0.739957	0.826059	0.275683
BW25113_0935	ssuD	alkanesulfonate monooxygenase, FMNH(2)-dependent	0.547019	7.23221	0.00690783	0.0204378	5.61262
BW25113_0936	ssuA	aliphatic sulfonate binding protein, SsuABC ABC transporter	-0.575995	6.74412	0.0209379	0.0517325	4.27279
BW25113_0937	ssuE	NAD(P)H-dependent FMN reductase	-0.627765	6.13378	0.0342503	0.0779775	3.6808
BW25113_0938	elfA	laminin-binding fimbrin subunit	-0.917168	8.14787	1.82885e-09	2.54262e-08	25.2291
BW25113_0939	elfD	putative periplasmic pilin chaperone	-0.388546	8.49051	0.00975878	0.0271721	5.20173
BW25113_0940	elfC	putative outer membrane fimbrial subunit export usher protein	-0.786804	9.92137	1.23749e-07	1.27338e-06	19.5829
BW25113_0941	elfG	putative fimbrial-like adhesin protein	-0.981212	8.38529	1.06781e-10	1.76707e-09	29.076
BW25113_0942	ycbU	putative fimbriae protein	-0.282104	6.21889	0.383118	0.515982	0.954606
BW25113_0943	ycbV	putative fimbrial-like adhesin protein	-0.937256	6.71939	6.65515e-05	0.000375039	11.3807
BW25113_0944	ycbF	putative periplasmic pilin chaperone	-0.384608	6.6463	0.102535	0.18854	2.40706
BW25113_0945	pyrD	dihydro-orotate oxidase, FMN-linked	-0.842109	9.08385	7.45388e-08	8.00435e-07	20.2527
BW25113_0946	zapC	FtsZ stabilizer	-1.19426	7.00227	1.64987e-07	1.67441e-06	19.1879
BW25113_0947	ycbX	6-N-hydroxylaminopurine detoxification oxidoreductase	-1.16849	7.78112	7.18369e-12	1.39735e-10	32.7366
BW25113_0948	rlmL	fused 23S rRNA m(2)G2445 and m(7)G2069 methyltransferase, SAM-dependent	-0.50664	8.80974	0.000748727	0.00312087	8.32384
BW25113_0949	uup	putative transporter subunit of ABC superfamily: ATP-binding component	-0.283374	7.88682	0.0796257	0.154335	2.69587
BW25113_0950	pqiA	paraquat-inducible, SoxRS-regulated inner membrane protein	-0.255798	7.7714	0.137189	0.237035	2.07683
BW25113_0951	pqiB	paraquat-inducible, SoxRS-regulated MCE domain protein	-0.458951	7.94854	0.00427105	0.0136372	6.19631
BW25113_0952	pqiC	DUF330 family putative lipoprotein	-1.72695	6.49296	1.12206e-11	2.14497e-10	32.1183
BW25113_0953	rmf	ribosome modulation factor	-0.979281	5.15781	0.0364999	0.0820462	3.60742
BW25113_0954	fabA	beta-hydroxydecanoyl thioester dehydrase	5.70591	1.15805	0.00778556	0.0225532	5.47052
BW25113_0955	ycbZ	putative peptidase	-1.85079	7.99682	1.12686e-25	6.16992e-24	77.101
BW25113_0956	matP	Ter macrodomain organizer matS-binding protein	-4.23234	4.95	1.57923e-12	3.35115e-11	34.7966
BW25113_0957	ompA	outer membrane protein A (3a;II*;G;d)	-0.653403	8.20088	0.00013607	0.00071671	10.4463
BW25113_0958	sulA	SOS cell division inhibitor	-1.18472	6.69642	2.4658e-06	1.99196e-05	15.6155
BW25113_0959	sxy	CRP-S-dependent promoter expression factor	-0.589241	7.42774	0.00338198	0.011303	6.46715
BW25113_0960	yccS	putative transporter, FUSC superfamily inner membrane protein, tandem domains	-0.675263	8.76447	6.90704e-06	5.00534e-05	14.2862
BW25113_0961	yccF	DUF307 family inner membrane protein	-0.518407	6.38919	0.0413197	0.0906294	3.46388
BW25113_0962	helD	DNA helicase IV	-0.0828509	8.30127	0.607295	0.719571	0.474792
BW25113_0963	mgsA	methylglyoxal synthase	-0.464051	6.60267	0.108221	0.19575	2.35291
BW25113_0964	yccT	UPF0319 family protein	-0.926557	6.81901	6.15311e-05	0.000348519	11.4865
BW25113_0965	yccU	putative CoA-binding protein	0.130933	6.50905	0.619882	0.730775	0.4525
BW25113_0966	hspQ	heat shock protein involved in degradation of mutant DnaA; hemimethylated oriC DNA-binding protein	-0.721867	6.65496	0.00211834	0.00767756	7.02514
BW25113_0967	rlmI	23S rRNA m(5)C1962 methyltransferase, SAM-dependent	0.762227	7.67391	0.00142759	0.00545336	7.51864
BW25113_0968	yccX	weak acylphosphatase	-0.514177	5.64509	0.164003	0.272418	1.87611
BW25113_0969	tusE	mnm(5)-s(2)U34-tRNA 2-thiolation sulfurtransferase	0.963951	3.4967	0.372287	0.503383	0.990273
BW25113_0970	yccA	HflBKC-binding inner membrane protein, UPF0005 family	-1.383	7.62946	1.51088e-13	3.54537e-12	38.0372
BW25113_0972	hyaA	hydrogenase 1, small subunit	-0.338365	7.93697	0.0703167	0.140012	2.83637
BW25113_0973	hyaB	hydrogenase 1, large subunit	0.00591522	8.38788	0.973917	0.995924	0.00589223
BW25113_0974	hyaC	hydrogenase 1, b-type cytochrome subunit	-0.14884	7.17636	0.46373	0.593761	0.752046
BW25113_0975	hyaD	hydrogenase 1 maturation protease	0.21562	6.99033	0.46489	0.594223	0.750925
BW25113_0976	hyaE	putative HyaA chaperone	-0.213941	5.91551	0.532039	0.655079	0.61026
BW25113_0977	hyaF	protein involved in nickel incorporation into hydrogenase-1 proteins	-0.0701535	7.28328	0.724245	0.81496	0.295198
BW25113_0978	cbdA	cytochrome bd-II oxidase, subunit I	-0.41552	8.03123	0.0143084	0.0374012	4.74077
BW25113_0979	cbdB	cytochrome bd-II oxidase, subunit II	-0.784491	8.06235	1.34754e-06	1.14929e-05	16.4089
BW25113_4592	cbdX	putative cytochrome bd-II oxidase subunit	0.862979	4.79155	0.0934296	0.175279	2.51227
BW25113_0980	appA	phosphoanhydride phosphorylase	-0.413144	7.46628	0.0765766	0.149611	2.74071
BW25113_0981	etk	tyrosine-protein kinase, role in O-antigen capsule formation	-0.855359	8.21267	3.79096e-07	3.62348e-06	18.0742
BW25113_0982	etp	Protein-tyrosine-phosphatase, role in O-antigen capsule formation; dephosphorylates Etk-P	-0.50566	6.14881	0.105085	0.191799	2.38233
BW25113_0983	gfcE	putative O-antigen capsule outer membrane auxillary protein export channel	-1.2334	7.06746	9.1265e-07	8.06296e-06	16.9203
BW25113_0984	gfcD	putative O-antigen capsule production periplasmic protein	-0.333515	8.25538	0.0340253	0.0775447	3.68883
BW25113_0985	gfcC	putative O-antigen capsule production periplasmic protein	-0.513039	7.16133	0.019368	0.0484474	4.36744
BW25113_0986	gfcB	O-antigen capsule production lipoprotein	0.0336588	8.97782	0.836981	0.9001	0.151843
BW25113_0987	gfcA	O-antigen capsule production threonine-rich inner membrane protein	-0.337024	6.75984	0.123601	0.218657	2.19326
BW25113_4516	insA	IS1 repressor TnpA	-0.33515	1.99115	0.830671	0.897001	0.156819
BW25113_0988	insB1	IS1 transposase B	-2.45687	3.18852	0.0034181	0.0113808	6.45725
BW25113_0989	cspH	stress protein, member of the CspA-family	-0.720397	6.96527	0.00141588	0.00542517	7.52612
BW25113_0990	cspG	cold shock protein homolog, cold-inducible	-0.363598	5.78932	0.327078	0.45688	1.13011
BW25113_0991	ymcE	cold shock gene	1.03692	5.6192	0.0163397	0.0417915	4.58065
BW25113_4517	gnsA	putative phosphatidylethanolamine synthesis regulator	-1.27581	3.65277	0.0588668	0.121374	3.04247
BW25113_0992	yccM	putative 4Fe-4S membrane protein	0.070156	7.98329	0.666556	0.772251	0.372858
BW25113_0993	torS	hybrid sensory histidine kinase in two-component regulatory system with TorR	-0.0825783	8.37398	0.594098	0.708096	0.497983
BW25113_0994	torT	periplasmic sensory protein associated with the TorRS two-component regulatory system	-0.19922	7.23585	0.314091	0.44407	1.17114
BW25113_0995	torR	response regulator in two-component regulatory system with TorS	-1.06383	6.52661	1.14883e-05	7.88706e-05	13.6302
BW25113_0996	torC	trimethylamine N-oxide (TMAO) reductase I, cytochrome c-type subunit	-0.027794	7.16418	0.896531	0.941654	0.0867303
BW25113_0997	torA	trimethylamine N-oxide (TMAO) reductase I, catalytic subunit	0.238909	8.27827	0.125855	0.221868	2.17222
BW25113_0998	torD	TorA-maturation chaperone	0.186405	6.13431	0.568764	0.685649	0.544458
BW25113_0999	cbpM	modulator of CbpA co-chaperone	-0.86041	5.50094	0.0352419	0.0797381	3.64859
BW25113_1000	cbpA	DnaK co-chaperone; curved DNA-binding protein	0.0171857	6.66657	0.948222	0.97773	0.0324919
BW25113_1001	yccE	uncharacterized protein	-2.24635	5.52109	2.08994e-07	2.07358e-06	18.8794
BW25113_1002	agp	glucose-1-phosphatase/inositol phosphatase	-0.860619	7.7232	5.67587e-07	5.21169e-06	17.5498
BW25113_1003	yccJ	uncharacterized protein	-1.31202	4.52763	0.0185258	0.0466299	4.4226
BW25113_1004	wrbA	NAD(P)H:quinone oxidoreductase	-0.760578	6.79983	0.00213756	0.00773884	7.01367
BW25113_4518	ymdF	KGG family protein	-1.27991	4.49712	0.016269	0.0416587	4.58524
BW25113_1006	rutG	pyrimidine permease	-0.37514	7.59028	0.0419406	0.0917192	3.44663
BW25113_1007	rutF	flavin:NADH reductase	0.0454215	6.25308	0.885366	0.933349	0.0995119
BW25113_1008	rutE	putative malonic semialdehyde reductase	0.282326	6.49248	0.297864	0.429183	1.22033
BW25113_1009	rutD	putative aminoacrylate hydrolase, reactive intermediate detoxification	0.626427	7.27866	0.00291534	0.0100619	6.63495
BW25113_1010	rutC	putative aminoacrylate deaminase, reactive intermediate detoxification; weak enamine/imine deaminase activity	-0.293143	5.60009	0.479866	0.608581	0.71648
BW25113_1011	rutB	ureidoacrylate amidohydrolase	-0.307328	6.26676	0.321185	0.451206	1.14814
BW25113_1012	rutA	pyrimidine oxygenase, FMN-dependent	0.173702	7.06594	0.411955	0.545379	0.874668
BW25113_1013	rutR	rut operon transcriptional repressor for	-0.328799	6.10036	0.379482	0.512018	0.965734
BW25113_1014	putA	fused DNA-binding transcriptional regulator/proline dehydrogenase/pyrroline-5-carboxylate dehydrogenase	0.324271	9.54756	0.0281819	0.0659213	3.92311
BW25113_1015	putP	proline:sodium symporter	0.0901718	8.32229	0.571996	0.687666	0.54022
BW25113_4490	efeU	pseudogene	0.245926	6.58481	0.314453	0.444423	1.16999
BW25113_1018	efeO	inactive ferrous ion transporter EfeUOB	-0.905155	6.90923	1.73336e-05	0.000112851	13.1133
BW25113_1019	efeB	deferrrochelatase, periplasmic	-0.623919	7.17418	0.004491	0.014237	6.13421
BW25113_1020	phoH	ATP-binding protein; putative PhoH family P-loop ATPase	-0.815935	6.88903	0.000175029	0.000886135	10.1402
BW25113_1021	pgaD	biofilm PGA synthase PgaCD, regulatory subunit; c-di-GMP-stimulated activity and dimerization	-0.269784	8.0573	0.129607	0.226749	2.14083
BW25113_1022	pgaC	biofilm PGA synthase PgaCD, catalytic subunit; poly-beta-1,6-N-acetyl-D-glucosamine synthase; c-di-GMP-stimulated activity and dimerization	-0.641655	9.78141	7.54365e-06	5.35298e-05	14.1893
BW25113_1023	pgaB	poly-beta-1,6-N-acetyl-D-glucosamine (PGA) N-deacetylase outer membrane export lipoprotein	-0.708693	9.49892	3.70943e-06	2.8862e-05	15.0805
BW25113_1024	pgaA	biofilm adhesin polysaccharide PGA secretin; OM porin; poly-beta-1,6-N-acetyl-D-glucosamine export protein	-0.545032	10.8207	0.00023654	0.00115154	9.76222
BW25113_1025	ycdT	diguanylate cyclase, membrane-anchored	-0.887189	7.98621	3.55452e-08	4.08402e-07	21.2235
BW25113_1026	insF1	IS3 transposase B	-1.63194	4.15437	0.0061673	0.0185563	5.75195
BW25113_1028	ymdE	pseudogene	-0.163568	6.92343	0.482163	0.610098	0.712886
BW25113_1029	ycdU	putative inner membrane protein	-0.783836	8.74522	3.04644e-07	2.96293e-06	18.3645
BW25113_1032	serX		-2.7781	4.26538	7.08756e-06	5.11111e-05	14.256
BW25113_1033	ghrA	glyoxylate/hydroxypyruvate reductase A	-0.603773	6.55789	0.0111701	0.0303737	5.04103
BW25113_1034	ycdX	alkaline phosphatase	-0.412518	7.56206	0.0476393	0.10192	3.29449
BW25113_1035	ycdY	redox enzyme maturation protein (REMP) chaperone for YcdX	-0.268714	6.82935	0.212601	0.332353	1.58921
BW25113_1036	ycdZ	DUF1097 family inner membrane protein	-1.14276	6.30441	0.000206951	0.00102322	9.93267
BW25113_1037	csgG	curli production assembly/transport outer membrane lipoprotein	-0.310759	8.03605	0.0560441	0.116365	3.10327
BW25113_1038	csgF	curli nucleation outer membrane protein	-1.36207	6.82699	8.98717e-07	7.95571e-06	16.9396
BW25113_1039	csgE	curlin secretion specificity factor	-0.95074	7.08665	3.69462e-05	0.000223738	12.1259
BW25113_1040	csgD	csgBAC operon transcriptional regulator	-1.13044	7.03833	3.84564e-07	3.66783e-06	18.0566
BW25113_1041	csgB	curlin nucleator protein, minor subunit in curli complex	-0.883972	7.40912	3.77928e-05	0.000227423	12.1023
BW25113_1042	csgA	curlin subunit, amyloid curli fibers, cryptic	-0.529578	8.04453	0.000854393	0.00350206	8.15758
BW25113_1043	csgC	curli assembly protein	-0.697203	7.27081	0.000984142	0.00396428	7.97873
BW25113_1044	ymdA	uncharacterized protein	-0.518675	7.56787	0.00452691	0.0143304	6.12478
BW25113_1045	ymdB	O-acetyl-ADP-ribose deacetylase; RNase III inhibitor during cold shock; putative cardiolipin synthase C regulatory subunit	-0.623997	6.22478	0.0322105	0.0740557	3.75524
BW25113_1046	clsC	stationary phase cardiolipin synthase 3	-0.788282	8.59707	3.87598e-06	2.984e-05	15.0324
BW25113_1047	opgC	osmoregulated periplasmic glucan succinylation membrane protein	-0.515161	9.50801	0.000453792	0.00200056	8.96538
BW25113_1048	opgG	osmoregulated periplasmic glucan (OPG) biosynthesis periplasmic protein	-8.21238	7.22045	2.41152e-110	1.52787e-107	354.835
BW25113_1049	opgH	membrane glycosyltransferase; nutrient-dependent cell size regulator, FtsZ assembly antagonist	-6.96817	7.98844	3.1683e-150	3.51285e-147	486.511
BW25113_1050	yceK	outer membrane integrity lipoprotein	-0.221242	5.33125	0.655326	0.763489	0.38932
BW25113_1051	msyB	multicopy suppressor of secY and secA	-0.186883	5.31611	0.679554	0.780783	0.357006
BW25113_1053	mdtG	putative drug efflux system protein	-0.615233	7.1935	0.00244285	0.00866722	6.85021
BW25113_1054	lpxL	lauryl-acyl carrier protein (ACP)-dependent acyltransferase	-0.749516	0.879657	0.835554	0.899001	0.153606
BW25113_1055	yceA	putative rhodanese-related sulfurtransferase	-0.465701	7.35698	0.0280274	0.0656291	3.92952
BW25113_1056	yceI	secreted protein	-0.466366	7.50738	0.018706	0.0469706	4.4121
BW25113_1057	yceJ	putative cytochrome b561	0.0735869	7.49082	0.737805	0.824763	0.277949
BW25113_1058	yceO	uncharacterized protein	-1.2312	4.21874	0.0290797	0.0677001	3.8847
BW25113_1059	solA	N-methyltryptophan oxidase, FAD-binding	-0.715018	8.31642	1.15098e-05	7.88962e-05	13.6297
BW25113_1060	bssS	biofilm regulator	-1.06151	7.00054	3.54536e-07	3.39604e-06	18.1677
BW25113_1061	dinI	DNA damage-inducible protein I	-2.74052	5.56009	3.41858e-11	6.21368e-10	30.5838
BW25113_1062	pyrC	dihydro-orotase	-0.478669	7.1131	0.0156436	0.0402666	4.63427
BW25113_1063	yceB	lipoprotein, DUF1439 family	-0.682253	6.51825	0.00561402	0.0172187	5.85988
BW25113_1064	grxB	glutaredoxin 2 (Grx2)	-0.698017	6.30566	0.0242217	0.0581296	4.10458
BW25113_1065	mdtH	multidrug resistance efflux transporter conferring overexpression resistance to norfloxacin and enoxacin	-0.22796	8.00005	0.140165	0.241476	2.05005
BW25113_1066	rimJ	ribosomal-protein-S5-alanine N-acetyltransferase	-0.85497	7.25485	1.04016e-05	7.19677e-05	13.7623
BW25113_1067	yceH	UPF0502 family protein	-0.450871	6.63546	0.101267	0.186666	2.42147
BW25113_1068	yceM	putative oxidoreductase	0.0379948	7.48613	0.852371	0.910468	0.135319
BW25113_1069	murJ	putative peptidoglycan lipid II flippase	0.919667	1.78921	0.454555	0.585013	0.773461
BW25113_1070	flgN	export chaperone for FlgK and FlgL	-0.335223	6.21687	0.310243	0.440785	1.18185
BW25113_1071	flgM	anti-sigma factor for FliA (sigma 28)	-1.50278	4.96428	0.00489626	0.0153571	6.02495
BW25113_1072	flgA	assembly protein for flagellar basal-body periplasmic P ring	-0.472048	6.42468	0.114992	0.205725	2.28121
BW25113_1073	flgB	flagellar component of cell-proximal portion of basal-body rod	0.620232	5.77929	0.0736886	0.145367	2.78223
BW25113_1074	flgC	flagellar component of cell-proximal portion of basal-body rod	-0.335864	6.21112	0.251927	0.378745	1.4007
BW25113_1075	flgD	flagellar hook assembly protein	-0.0747893	6.79412	0.774707	0.853474	0.228581
BW25113_1076	flgE	flagellar hook protein	0.119978	7.71858	0.496915	0.622972	0.68276
BW25113_1077	flgF	flagellar component of cell-proximal portion of basal-body rod	0.752732	6.89188	0.000348794	0.00160135	9.2865
BW25113_1078	flgG	flagellar component of cell-distal portion of basal-body rod	0.513726	7.26337	0.00568078	0.0173634	5.84781
BW25113_1079	flgH	flagellar protein of basal-body outer-membrane L ring	-0.252098	6.68415	0.323697	0.453753	1.14002
BW25113_1080	flgI	putative flagellar basal body protein	-0.0535627	7.41624	0.811082	0.881438	0.18207
BW25113_1081	flgJ	flagellar rod assembly protein and murein hydrolase; flagellum-specific muramidase	0.31617	7.183	0.106716	0.194129	2.36492
BW25113_1082	flgK	flagellar hook-filament junction protein 1	0.00196144	7.65113	0.997387	1	0
BW25113_1083	flgL	flagellar hook-filament junction protein	0.138023	7.19711	0.48927	0.616277	0.698348
BW25113_1084	rne	fused ribonucleaseE: endoribonuclease/RNA-binding protein/RNA degradosome binding protein	-1.15283	7.7272	4.52897e-10	6.95017e-09	27.1003
BW25113_1085	yceQ	uncharacterized protein	-1.86296	3.58764	0.00414164	0.013291	6.23341
BW25113_1086	rluC	23S rRNA pseudouridine(955,2504,2580) synthase	-1.37496	7.30503	3.09449e-13	7.07426e-12	37.0406
BW25113_1087	yceF	Maf-like protein	-0.553408	7.43999	0.00345267	0.0114787	6.4449
BW25113_4418	psrD		1.14114	5.00981	0.0267475	0.0631322	3.98548
BW25113_1088	yceD	DUF177 family protein	-0.516422	6.51225	0.0755093	0.147852	2.75778
BW25113_1089	rpmF	50S ribosomal subunit protein L32	-0.414336	2.71189	0.609055	0.720695	0.47254
BW25113_1090	plsX	putative phosphate acyltransferase	1.07396	8.02272	1.56905e-10	2.55836e-09	28.5421
BW25113_1091	fabH	3-oxoacyl-[acyl-carrier-protein] synthase III	-0.853365	1.57099	0.616003	0.727557	0.458869
BW25113_1092	fabD	malonyl-CoA-[acyl-carrier-protein] transacylase	0.460386	4.22785	0.390147	0.522908	0.935371
BW25113_1093	fabG	3-oxoacyl-[acyl-carrier-protein] reductase	-4.21817	1.57684	0.00523149	0.0162023	5.94766
BW25113_1094	acpP	acyl carrier protein (ACP)	-4.74398	0.519072	0.105962	0.193074	2.37278
BW25113_1095	fabF	3-oxoacyl-[acyl-carrier-protein] synthase II	1.02904	8.86917	7.4327e-11	1.27768e-09	29.5438
BW25113_1096	pabC	4-amino-4-deoxychorismate lyase component of para-aminobenzoate synthase multienzyme complex	-0.657158	6.77617	0.00300917	0.0102976	6.60155
BW25113_1097	yceG	septation protein, ampicillin sensitivity	0.207828	7.59093	0.245203	0.371152	1.42992
BW25113_1098	tmk	thymidylate kinase	3.67298	1.45401	0.0070766	0.0208868	5.58126
BW25113_1099	holB	DNA polymerase III, delta prime subunit	1.13269	2.72083	0.118716	0.211363	2.24221
BW25113_1100	ycfH	putative DNase	-0.51235	7.43315	0.00573836	0.0174593	5.83986
BW25113_1101	ptsG	fused glucose-specific PTS enzymes: IIB component/IIC component	-1.53562	7.96288	1.35869e-19	5.42866e-18	57.3541
BW25113_1102	fhuE	ferric-rhodotorulic acid outer membrane transporter	-0.324303	8.75309	0.028348	0.066205	3.91692
BW25113_1103	hinT	purine nucleoside phosphoramidase, dadA activator protein	-0.9251	5.54068	0.0277124	0.0650976	3.94125
BW25113_1104	ycfL	uncharacterized protein	-0.372018	5.83497	0.269351	0.398524	1.32726
BW25113_1105	lpoB	OM lipoprotein stimulator of MrcB transpeptidase	-1.53904	6.27542	8.27703e-06	5.83603e-05	14.0647
BW25113_1106	thiK	thiamine kinase	-0.395212	6.83543	0.0652728	0.131405	2.92791
BW25113_1107	nagZ	beta N-acetyl-glucosaminidase	-0.378436	6.88376	0.0957057	0.179019	2.48181
BW25113_1108	ycfP	putative UPF0227 family esterase	-1.17477	5.93205	0.00245692	0.0086963	6.84538
BW25113_1109	ndh	respiratory NADH dehydrogenase 2/cupric reductase	0.567246	7.81959	0.000526192	0.00228119	8.776
BW25113_1110	ycfJ	uncharacterized protein	-0.77921	6.52064	0.00203174	0.00740459	7.07736
BW25113_1111	ycfQ	repressor for bhsA(ycfR)	-1.26917	5.32756	0.00291915	0.0100644	6.6346
BW25113_1112	bhsA	biofilm, cell surface and signaling protein	-1.51437	4.39228	0.00573921	0.0174593	5.83986
BW25113_1113	ldtC	L,D-transpeptidase linking Lpp to murein	0.0464546	7.20729	0.829825	0.896439	0.157722
BW25113_1114	mfd	transcription-repair coupling factor	-0.53676	8.9967	0.00069353	0.00292099	8.41932
BW25113_1115	ycfT	inner membrane protein	-0.998285	7.23497	2.21451e-05	0.000141315	12.7888
BW25113_1116	lolC	lipoprotein-releasing system transmembrane protein	-0.706085	1.02969	0.733531	0.821088	0.284391
BW25113_1117	lolD	outer membrane-specific lipoprotein transporter subunit	5.05894	0.787809	0.0643636	0.129928	2.94421
BW25113_1118	lolE	lipoprotein-releasing system transmembrane protein	-1.90335	0.79789	0.388926	0.521587	0.939021
BW25113_1119	nagK	N-acetyl-D-glucosamine kinase	0.215984	6.61455	0.364866	0.496375	1.0105
BW25113_1120	cobB	deacetylase of acs and cheY, chemotaxis regulator	-0.534613	5.92807	0.105085	0.191799	2.38233
BW25113_1121	ycfZ	inner membrane protein	-0.0650405	7.47179	0.728728	0.818167	0.289533
BW25113_1122	ymfA	DUF3592 family inner membrane protein	-0.466549	7.08641	0.0190007	0.0476153	4.39243
BW25113_1123	potD	polyamine transporter subunit	0.443839	7.65972	0.0207614	0.0513248	4.2842
BW25113_1124	potC	polyamine transporter subunit	0.735085	6.63777	0.00756697	0.0220496	5.5031
BW25113_1125	potB	polyamine transporter subunit	1.03667	7.38813	6.89855e-08	7.46222e-07	20.3539
BW25113_1126	potA	polyamine transporter subunit	0.619597	7.45643	0.000850456	0.00348915	8.16291
BW25113_1127	pepT	peptidase T	-0.967125	7.12073	1.61768e-05	0.000106603	13.1955
BW25113_1128	roxA	50S ribosomal protein L16 arginine hydroxylase; 2-oxoglutarate oxygenase	-0.9629	7.13635	9.56377e-07	8.41574e-06	16.8585
BW25113_1129	phoQ	sensory histidine kinase in two-component regulatory system with PhoP	-0.622191	7.98349	0.000404225	0.00181635	9.10474
BW25113_1130	phoP	response regulator in two-component regulatory system with PhoQ	0.550206	7.58552	0.00370022	0.0121021	6.36859
BW25113_1131	purB	adenylosuccinate lyase	-2.17794	2.14489	0.0137067	0.0362055	4.78765
BW25113_1132	hflD	putative lysogenization regulator	-0.773063	5.03915	0.0777795	0.151314	2.72438
BW25113_1133	mnmA	tRNA(Gln,Lys,Glu) U34 2-thiouridylase, first step in mnm(5)-s(2)U34-tRNA synthesis	0.851439	5.53076	0.0350719	0.0793995	3.65473
BW25113_1134	nudJ	bifunctional thiamine pyrimidine pyrophosphate hydrolase/ thiamine pyrophosphate hydrolase	-0.14109	5.69942	0.709771	0.803921	0.314874
BW25113_1135	rluE	23S rRNA pseudouridine(2457) synthase	-0.0463476	6.36885	0.887949	0.935183	0.0966793
BW25113_1136	icd	e14 prophage; isocitrate dehydrogenase, specific for NADP+	-1.25385	5.93693	0.00293957	0.0101219	6.62638
BW25113_1137	ymfD	e14 prophage; putative SAM-dependent methyltransferase	-0.513425	4.13367	0.340353	0.470678	1.08719
BW25113_1138	ymfE	e14 prophage; putative inner membrane protein	-2.71635	3.40713	0.000206542	0.00102233	9.93392
BW25113_1139	lit	e14 prophage; cell death peptidase, inhibitor of T4 late gene expression	-1.53609	7.8996	2.96705e-19	1.12469e-17	56.3033
BW25113_1140	intE	e14 prophage; putative integrase	-0.627794	8.79831	1.6593e-05	0.000109022	13.1631
BW25113_1141	xisE	e14 prophage; putative excisionase	-0.495847	6.10329	0.143222	0.245152	2.02825
BW25113_1143	ymfI	e14 prophage; uncharacterized protein	-0.623702	5.05826	0.158777	0.265027	1.91579
BW25113_1144	ymfJ	e14 prophage; uncharacterized protein	-0.73223	5.17797	0.0854929	0.16273	2.61945
BW25113_1145	cohE	e14 prophage; repressor protein phage e14	-1.3782	2.27073	0.204348	0.322177	1.63408
BW25113_1146	croE	e14 prophage; putative DNA-binding transcriptional regulator	-2.07194	4.35106	0.000127569	0.000680012	10.5222
BW25113_1147	ymfL	e14 prophage; putative DNA-binding transcriptional regulator	-0.856023	6.0883	0.0046562	0.0146926	6.08877
BW25113_1148	ymfM	e14 prophage; uncharacterized protein	-0.169346	5.44714	0.708981	0.80356	0.315522
BW25113_4692	oweE	pseudogene	-0.521016	4.93549	0.346103	0.476845	1.06841
BW25113_4693	aaaE	pseudogene	-0.132575	7.52465	0.481657	0.609848	0.713479
BW25113_1150	ymfR	e14 prophage; uncharacterized protein	0.947194	4.59482	0.111657	0.201117	2.31389
BW25113_1151	beeE	pseudogene	0.440437	6.0585	0.163917	0.272418	1.87611
BW25113_1152	jayE	pseudogene	0.386167	6.86742	0.0780299	0.151715	2.72056
BW25113_1153	ymfQ	prohage e14 tail protein homolog	0.53049	6.4489	0.0483794	0.103056	3.2785
BW25113_1154	stfP	e14 prophage; uncharacterized protein	-0.950748	8.00487	1.30766e-06	1.11959e-05	16.4467
BW25113_1155	tfaP	e14 prophage; uncharacterized protein	-1.13044	8.12778	8.48016e-11	1.43548e-09	29.3758
BW25113_1156	tfaE	e14 prophage; putative tail fiber assembly protein	-0.557504	8.76733	0.000488108	0.00213909	8.86879
BW25113_1157	stfE	pseudogene	-0.601289	7.86668	0.0006515	0.00276498	8.49852
BW25113_1158	pinE	e14 prophage; site-specific DNA recombinase	-0.0193495	7.65023	0.917585	0.956851	0.0636334
BW25113_1159	mcrA	putative 5-methylcytosine/5-hydroxymethylcytosine-specific restriction nuclease; 5-methylcytosine DNA binding protein; e14 prophage gene	-1.33806	7.77584	2.36201e-14	5.88512e-13	40.628
BW25113_4519	icdC	pseudogene	-2.27572	5.18328	4.97667e-06	3.71574e-05	14.716
BW25113_1160	iraM	RpoS stabilzer during Mg starvation, anti-RssB factor	-0.708767	2.26804	0.516534	0.641057	0.641475
BW25113_1161	ycgX	DUF1398 family protein	-1.17058	5.74343	0.00315163	0.0106536	6.55252
BW25113_1162	bluR	repressor of blue light-responsive genes	-0.395553	7.80055	0.0330948	0.0757625	3.72237
BW25113_1163	bluF	anti-repressor for YcgE, blue light-responsive; FAD-binding; has c-di-GMP phosphodiesterase-like EAL domain, but does not degrade c-di-GMP	-1.35476	9.2296	8.31968e-17	2.61686e-15	48.4411
BW25113_1164	ycgZ	RcsB connector protein for regulation of biofilm and acid-resistance	-1.04859	6.09611	0.000634115	0.00269895	8.53339
BW25113_1165	ymgA	RcsB connector protein for regulation of biofilm	-0.112992	6.23141	0.689204	0.789334	0.341293
BW25113_1166	ariR	RcsB connector protein for regulation of biofilm and acid-resistance	-1.51941	4.5796	0.00811683	0.0233603	5.4198
BW25113_1167	ymgC	Blue light, low temperature and stress induced protein	-2.4684	4.53407	2.40444e-05	0.000152121	12.6825
BW25113_1168	ycgG	putative membrane-anchored cyclic-di-GMP phosphodiesterase	-0.909894	9.11463	2.33853e-07	2.29456e-06	18.7334
BW25113_4520	ymgF	inner membrane division septum protein	-0.68036	6.60663	0.0110893	0.0302466	5.04709
BW25113_4491	ycgH	pseudogene	-0.573256	8.58965	0.00011449	0.000614724	10.6678
BW25113_1171	ymgD	uncharacterized protein	0.0285801	6.31678	0.926287	0.962531	0.0550948
BW25113_1172	ymgG	UPF0757 family protein	-0.455586	7.18696	0.0182396	0.0459878	4.44261
BW25113_4593	ymgI	uncharacterized protein	-0.358212	4.20122	0.54522	0.666763	0.584753
BW25113_4594	ymgJ	uncharacterized protein	-0.550802	5.75875	0.116711	0.208378	2.26272
BW25113_4521	ycgI	pseudogene	-0.501592	6.23308	0.12256	0.217192	2.20296
BW25113_1174	minE	cell division topological specificity factor	-0.097719	3.34869	0.94406	0.974379	0.0374455
BW25113_1175	minD	membrane ATPase of the MinC-MinD-MinE system	-2.73427	6.79667	1.16806e-29	8.3554e-28	89.9513
BW25113_1176	minC	cell division inhibitor	-1.87431	6.52795	2.3871e-12	4.9471e-11	34.2346
BW25113_1177	ycgJ	uncharacterized protein	-0.450812	7.04193	0.0792694	0.153721	2.70161
BW25113_1178	pliG	periplasmic inhibitor of g-type lysozyme	-0.189573	7.43282	0.326408	0.456449	1.13147
BW25113_1179	ycgL	UPF0745 family protein	-0.847374	4.49513	0.109544	0.197973	2.33662
BW25113_1180	ycgM	putative isomerase/hydrolase	-0.437169	6.28198	0.127494	0.223848	2.15941
BW25113_1181	ycgN	UPF0153 family cysteine cluster protein	-0.606069	7.43232	0.000775976	0.00321878	8.27927
BW25113_1182	hlyE	hemolysin E	-0.997431	6.27049	0.00839827	0.023968	5.38275
BW25113_1183	umuD	DNA polymerase V, subunit D	-0.298307	5.75952	0.468942	0.598544	0.74047
BW25113_1184	umuC	DNA polymerase V, subunit C	-0.637227	6.7423	0.00465789	0.0146926	6.08877
BW25113_1185	dsbB	oxidoreductase that catalyzes reoxidation of DsbA protein disulfide isomerase I	-0.43896	6.05376	0.157797	0.26359	1.92363
BW25113_1186	nhaB	sodium:proton antiporter	-1.07938	7.59744	5.1756e-09	6.69207e-08	23.833
BW25113_1187	fadR	fatty acid metabolism regulon transcriptional regulator	0.7096	8.18261	5.22012e-05	0.000299887	11.7033
BW25113_1188	ycgB	SpoVR family stationary phase protein	-0.383384	7.57205	0.0338113	0.0771363	3.69645
BW25113_1189	dadA	D-amino acid dehydrogenase	0.768195	7.25001	0.000225367	0.00110331	9.82395
BW25113_1190	dadX	alanine racemase, catabolic, PLP-binding	0.341942	7.33753	0.0767648	0.149792	2.73897
BW25113_1191	cvrA	putative cation/proton antiporter	-0.262753	8.39687	0.0917339	0.172552	2.5349
BW25113_1192	ldcA	murein tetrapeptide carboxypeptidase; LD-carboxypeptidase A	-4.01471	5.90722	1.76586e-18	6.36716e-17	53.8021
BW25113_1193	emtA	lytic murein endotransglycosylase E	-1.17327	6.12985	0.000203264	0.00101176	9.94892
BW25113_1194	ycgR	flagellar velocity braking protein, c-di-GMP-regulated	0.16222	6.35417	0.542063	0.663918	0.590923
BW25113_1195	ymgE	UPF0410 family putative inner membrane protein	-0.793604	5.86426	0.0558496	0.116015	3.10761
BW25113_1196	ycgY	uncharacterized protein	-1.04055	6.36241	0.000170087	0.000862101	10.1799
BW25113_1197	treA	periplasmic trehalase	0.113639	8.03085	0.523785	0.647252	0.6276
BW25113_1198	dhaM	putative dihydroxyacetone-specific PTS enzymes: HPr component/EI component	-0.439075	7.7933	0.0145864	0.037964	4.71922
BW25113_1199	dhaL	dihydroxyacetone kinase, C-terminal domain	0.62503	6.07127	0.101214	0.186666	2.42147
BW25113_1200	dhaK	dihydroxyacetone kinase, PTS-dependent, dihydroxyacetone-binding subunit	0.0438627	7.54376	0.859338	0.915046	0.128085
BW25113_1201	dhaR	dhaKLM operon transcription activator	0.546793	8.30587	0.000478408	0.00210281	8.89346
BW25113_1202	ycgV	putative adhesin	-0.0372391	9.26839	0.806152	0.877371	0.188742
BW25113_1203	ychF	catalase inhibitor protein; ATPase, K+-dependent, ribosome-associated	-1.2949	6.10339	8.6871e-05	0.0004786	11.0289
BW25113_1204	pth	peptidyl-tRNA hydrolase	-0.571854	3.1421	0.41134	0.544891	0.875962
BW25113_1205	ychH	DUF2583 family putative inner membrane protein	-0.877323	5.69195	0.0211565	0.0522143	4.25941
BW25113_1206	dauA	C4-dicarboxylic acid transporter	-0.268307	7.72855	0.107673	0.195309	2.35617
BW25113_1207	prs	phosphoribosylpyrophosphate synthase	-1.26728	1.29803	0.448895	0.578673	0.789179
BW25113_1208	ispE	4-diphosphocytidyl-2-C-methylerythritol kinase	6.15592	1.45264	0.00112936	0.00446808	7.80613
BW25113_1209	lolB	lipoprotein localization factor	3.08186	0.0292949	0.546774	0.668213	0.581621
BW25113_1210	hemA	glutamyl tRNA reductase	1.01732	1.16126	0.555913	0.675657	0.565636
BW25113_1211	prfA	peptide chain release factor RF-1	0.693227	0.513207	0.76719	0.848285	0.237379
BW25113_1212	prmC	N5-glutamine methyltransferase, modifies release factors RF-1 and RF-2	0.512524	1.70512	0.751089	0.834647	0.260761
BW25113_1213	ychQ	SIRB family inner membrane protein	-1.43456	5.73083	0.000245541	0.00118625	9.71938
BW25113_1214	ychA	transglutaminase-like TPR-repeat protein	-0.913061	7.32231	7.65382e-07	6.8714e-06	17.151
BW25113_1215	kdsA	3-deoxy-D-manno-octulosonate 8-phosphate synthase	-0.257867	1.16589	0.893262	0.939198	0.0904985
BW25113_4419	ldrA	toxic polypeptide, small	1.68536	2.71836	0.115979	0.20724	2.27063
BW25113_4420	rdlA		-0.932249	2.44173	0.303778	0.434319	1.20317
BW25113_4421	ldrB	toxic polypeptide, small	3.60001	0.165882	0.317065	0.446833	1.16219
BW25113_4422	rdlB		-3.8015	0.169628	0.315753	0.445834	1.16542
BW25113_4424	rdlC		1.29767	0.707398	0.428691	0.562055	0.831216
BW25113_1216	chaA	calcium/sodium:proton antiporter	-0.0174971	8.70936	0.921676	0.958863	0.0606027
BW25113_1217	chaB	cation transport regulator	0.604077	5.67114	0.0955534	0.17881	2.4835
BW25113_1218	chaC	cation transport regulator	-0.2074	6.08012	0.532681	0.655426	0.609496
BW25113_1219	ychN	putative sulfur relay protein	0.128488	5.41826	0.752369	0.835523	0.259249
BW25113_1220	ychO	putative invasin	-0.826474	7.35459	6.74002e-06	4.90837e-05	14.3144
BW25113_1221	narL	response regulator in two-component regulatory system with NarX (or NarQ)	-0.771969	6.39901	0.0145732	0.0379519	4.71968
BW25113_1222	narX	sensory histidine kinase in two-component regulatory system with NarL	-0.719228	7.85316	3.47696e-05	0.000211527	12.2069
BW25113_1223	narK	nitrate/nitrite transporter	-0.888547	7.03908	1.09128e-05	7.53298e-05	13.6964
BW25113_1224	narG	nitrate reductase 1, alpha subunit	0.109088	8.53477	0.468984	0.598544	0.74047
BW25113_1225	narH	nitrate reductase 1, beta (Fe-S) subunit	1.18668	7.45194	2.00134e-09	2.7651e-08	25.1081
BW25113_1226	narJ	molybdenum-cofactor-assembly chaperone subunit (delta subunit) of nitrate reductase 1	0.659477	5.83384	0.0670157	0.134426	2.89512
BW25113_1227	narI	nitrate reductase 1, gamma (cytochrome b(NR)) subunit	1.0986	6.45275	0.000194775	0.000974976	10.0023
BW25113_4425	rttR		0.109549	2.59528	0.949514	0.978414	0.0314833
BW25113_1229	tpr	protamine-like protein	-1.48199	1.17054	0.332197	0.461993	1.11406
BW25113_1230	tyrV		-0.575798	3.14171	0.431225	0.563098	0.828542
BW25113_1231	tyrT		-1.42548	2.33509	0.13431	0.23332	2.09962
BW25113_1232	purU	formyltetrahydrofolate hydrolase	-0.306876	7.14815	0.12687	0.223192	2.16364
BW25113_1233	ychJ	UPF0225 family protein	0.142861	7.12969	0.4831	0.610761	0.71132
BW25113_1234	rssA	putative patatin-like family phospholipase	0.193006	7.39647	0.326931	0.456817	1.13031
BW25113_1235	rssB	PcnB-degradosome interaction factor; response regulator	-0.142849	7.48198	0.51873	0.642976	0.637163
BW25113_1236	galU	glucose-1-phosphate uridylyltransferase	-6.22866	7.03806	4.40607e-84	1.62841e-81	268.373
BW25113_1237	hns	global DNA-binding transcriptional dual regulator H-NS	2.04025	7.07616	4.22907e-20	1.72073e-18	59.0117
BW25113_1238	tdk	thymidine kinase/deoxyuridine kinase	0.0813341	8.30281	0.662256	0.768875	0.379179
BW25113_4573	insZ	pseudogene	0.635453	7.09017	0.00152947	0.0057877	7.43279
BW25113_1241	adhE	fused acetaldehyde-CoA dehydrogenase/iron-dependent alcohol dehydrogenase/pyruvate-formate lyase deactivase	-0.575248	9.13592	0.000128651	0.000683845	10.514
BW25113_1242	ychE	UPF0056 family inner membrane protein	0.14928	7.6448	0.394194	0.52709	0.923879
BW25113_1243	oppA	oligopeptide transporter subunit	-0.653076	8.17848	0.000445524	0.00196607	8.99047
BW25113_1244	oppB	oligopeptide transporter subunit	-0.712249	8.46043	4.336e-06	3.29283e-05	14.8903
BW25113_1245	oppC	oligopeptide transporter subunit	-0.7023	7.50247	0.000201199	0.00100373	9.96041
BW25113_1246	oppD	oligopeptide transporter subunit	-0.577635	6.70139	0.026437	0.0625323	3.99926
BW25113_1247	oppF	oligopeptide transporter subunit	-1.08021	6.96647	3.35964e-07	3.24619e-06	18.2328
BW25113_1248	yciU	UPF0263 family protein	-0.199261	4.16183	0.773199	0.852596	0.230066
BW25113_1249	clsA	cardiolipin synthase 1	-1.93585	6.2295	4.6675e-11	8.18195e-10	30.1868
BW25113_4595	yciY	uncharacterized protein	0.808311	4.94193	0.0721858	0.142667	2.80928
BW25113_1250	kch	voltage-gated potassium channel	-0.508193	7.58921	0.0204808	0.0507727	4.2998
BW25113_1251	yciI	putative DGPF domain-containing enzyme	-0.614942	5.407	0.150077	0.253077	1.98235
BW25113_1252	tonB	membrane spanning protein in TonB-ExbB-ExbD transport complex	0.197843	4.33954	0.727271	0.817251	0.291149
BW25113_1253	yciA	acyl-CoA esterase	0.0389095	5.71219	0.924975	0.961393	0.0568013
BW25113_1254	yciB	IspA family inner membrane protein	0.896775	6.11231	0.00301948	0.0103169	6.59884
BW25113_1255	yciC	UPF0259 family inner membrane protein	0.432258	6.98891	0.0544728	0.113795	3.13549
BW25113_1256	ompW	outer membrane protein W	-0.169537	7.92479	0.291473	0.421619	1.24599
BW25113_1257	yciE	putative rubrerythrin/ferritin-like metal-binding protein	0.300154	4.75183	0.528696	0.651867	0.61735
BW25113_1258	yciF	putative rubrerythrin/ferritin-like metal-binding protein	0.123803	6.41063	0.640118	0.750072	0.414899
BW25113_1259	yciG	KGG family protein	-0.051738	3.70066	0.973095	0.995312	0.00677881
BW25113_1260	trpA	tryptophan synthase, alpha subunit	0.154965	6.64388	0.534397	0.656706	0.606681
BW25113_1261	trpB	tryptophan synthase, beta subunit	0.426811	6.46588	0.125196	0.220941	2.17827
BW25113_1262	trpC	fused indole-3-glycerolphosphate synthetase/N-(5-phosphoribosyl)anthranilate isomerase	0.603039	7.29404	0.00377813	0.0123025	6.3449
BW25113_1263	trpD	fused glutamine amidotransferase (component II) of anthranilate synthase/anthranilate phosphoribosyl transferase	1.30552	6.88116	1.02926e-08	1.28948e-07	22.8867
BW25113_1264	trpE	component I of anthranilate synthase	0.335505	7.16439	0.10418	0.190689	2.39071
BW25113_1265	trpL	trp operon leader peptide	0.333924	0.875969	1	1	0
BW25113_1266	yciV	PHP domain protein	1.09734	6.46208	0.00489017	0.0153488	6.02573
BW25113_1267	yciO	putative RNA binding protein	0.530222	6.41361	0.0469138	0.100941	3.30842
BW25113_1268	yciQ	enhancer of membrane protein expression; putative inner membrane protein	0.169878	9.3912	0.29194	0.422157	1.24415
BW25113_1269	rluB	23S rRNA pseudouridine(2605) synthase	0.289788	6.6191	0.248335	0.374528	1.41686
BW25113_1270	btuR	cob(I)yrinic acid a,c-diamide adenosyltransferase	-0.376077	5.89059	0.260038	0.387393	1.36813
BW25113_1271	yciK	putative EmrKY-TolC system oxoacyl-(acyl carrier protein) reductase	0.901019	6.58758	0.000169686	0.000861052	10.1816
BW25113_1272	sohB	inner membrane protein, S49 peptidase family protein	0.0428885	6.91953	0.849323	0.908732	0.138073
BW25113_1273	yciN	DUF2498 protein YciN	-1.08539	4.92159	0.0415011	0.0909375	3.45898
BW25113_1274	topA	DNA topoisomerase I, omega subunit	-2.00957	4.79051	3.08675e-05	0.000189346	12.3667
BW25113_1275	cysB	N-acetylserine-responsive cysteine regulon transcriptional activator; autorepressor	-0.738045	3.42189	0.370908	0.501823	0.994749
BW25113_4522	ymiA	uncharacterized protein	0.491088	5.26151	0.265276	0.394269	1.34275
BW25113_4523	yciX	uncharacterized protein	0.548511	6.46223	0.0777896	0.151314	2.72438
BW25113_1276	acnA	aconitate hydratase 1	0.18672	7.89927	0.298797	0.429969	1.2177
BW25113_1277	ribA	GTP cyclohydrolase II	3.95792	0.28966	0.211579	0.331285	1.59385
BW25113_1278	pgpB	phosphatidylglycerophosphatase B	-0.639397	6.04526	0.0501622	0.105988	3.23802
BW25113_1279	yciS	DUF1049 family inner membrane protein, function unknown	1.00364	4.88786	0.0698022	0.139322	2.84351
BW25113_1280	yciM	envelope integrity maintenance protein; EnvC-interacting protein	0.0519209	5.25862	0.91011	0.951517	0.0716982
BW25113_1281	pyrF	orotidine-5'-phosphate decarboxylase	-0.185322	6.18914	0.520932	0.645164	0.632262
BW25113_1282	yciH	initiation factor function partial mimic, SUI1 family	0.666395	6.81257	0.0061845	0.0185901	5.74932
BW25113_1283	osmB	lipoprotein	0.72555	7.75911	4.8346e-05	0.000280648	11.799
BW25113_1284	yciT	global regulator of transcription; DeoR family	0.524221	6.99732	0.0129912	0.034625	4.85204
BW25113_4596	yciZ	uncharacterized protein	2.1444	5.26913	0.000363524	0.00165702	9.23719
BW25113_1285	gmr	cyclic-di-GMP phosphodiesterase; csgD regulator; modulator of Rnase II stability	0.32693	7.59397	0.0782471	0.152004	2.71782
BW25113_4672	ymiB	uncharacterized protein	-2.06881	0.882024	0.174604	0.286485	1.80347
BW25113_1286	rnb	ribonuclease II	-0.558038	6.49302	0.0233609	0.0565534	4.14424
BW25113_1287	yciW	putative oxidoreductase	-0.565088	6.55694	0.0195473	0.0487857	4.3574
BW25113_1288	fabI	enoyl-[acyl-carrier-protein] reductase, NADH-dependent	1.84917	0.511744	0.36082	0.492683	1.02127
BW25113_1289	ycjD	DUF559 family endonuclease-related protein	0.0467083	4.7756	0.956825	0.983891	0.0234301
BW25113_1290	sapF	antimicrobial peptide transport ABC system ATP-binding protein	-3.09796	4.02787	0.0042604	0.013613	6.19887
BW25113_1291	sapD	antimicrobial peptide transport ABC system ATP-binding protein	-5.66768	4.69321	7.06174e-16	2.07409e-14	45.4545
BW25113_1292	sapC	antimicrobial peptide transport ABC transporter permease	-5.35265	5.58065	1.92231e-14	4.81663e-13	40.917
BW25113_1293	sapB	antimicrobial peptide transport ABC transporter permease	-3.1381	4.74286	4.74385e-05	0.000276339	11.8213
BW25113_1294	sapA	antimicrobial peptide transport ABC transporter periplasmic binding protein	-2.48595	5.7045	2.71578e-10	4.2863e-09	27.7976
BW25113_1295	ymjA	DUF2543 family protein	0.956266	5.11696	0.0434866	0.0945931	3.40212
BW25113_1296	puuP	putrescine importer	0.827849	7.48345	3.81773e-06	2.94976e-05	15.049
BW25113_1297	puuA	glutamate--putrescine ligase	0.423564	7.07509	0.0763777	0.149288	2.74383
BW25113_1298	puuD	gamma-glutamyl-gamma-aminobutyrate hydrolase	0.558389	6.35611	0.0459945	0.099263	3.3326
BW25113_1299	puuR	repressor for the divergent puu operons, putrescine inducible	0.825893	6.43713	0.00251353	0.00884023	6.8217
BW25113_1300	puuC	gamma-glutamyl-gamma-aminobutyraldehyde dehydrogenase; succinate semialdehyde dehydrogenase	1.88183	7.34901	2.86582e-22	1.29693e-20	66.0635
BW25113_1301	puuB	gamma-glutamylputrescine oxidoreductase	1.38897	7.27439	7.1034e-12	1.38782e-10	32.7465
BW25113_1302	puuE	4-aminobutyrate aminotransferase, PLP-dependent	0.570265	6.99301	0.00770793	0.0223987	5.48044
BW25113_1303	pspF	psp operon transcriptional activator	0.0147454	6.56074	0.958004	0.984418	0.0226567
BW25113_1304	pspA	regulatory protein for phage-shock-protein operon	-0.920618	5.85857	0.0100109	0.0277425	5.17176
BW25113_1305	pspB	psp operon transcription co-activator	-2.05773	4.01164	0.0011953	0.00469129	7.7358
BW25113_1306	pspC	psp operon transcription co-activator	0.381639	4.88523	0.421885	0.555211	0.848892
BW25113_1307	pspD	peripheral inner membrane phage-shock protein	-1.32809	4.07393	0.0403416	0.0890125	3.48985
BW25113_1308	pspE	thiosulfate:cyanide sulfurtransferase (rhodanese)	-0.885136	7.05704	0.000142003	0.000741112	10.398
BW25113_1309	ycjM	alpha amylase catalytic domain family protein	0.113942	8.6287	0.44528	0.57558	0.796912
BW25113_1310	ycjN	putative ABC superfamily sugar transporter periplasmic-binding protein	0.342139	7.45384	0.10784	0.195372	2.3557
BW25113_1311	ycjO	inner membrane putative ABC superfamily sugar transporter permease	-0.0370344	6.08713	0.904491	0.947429	0.0779096
BW25113_1312	ycjP	inner membrane putative ABC superfamily sugar transporter permease	0.536958	6.75943	0.0271545	0.0639565	3.96676
BW25113_1313	ycjQ	putative Zn-dependent NAD(P)-binding oxidoreductase	1.65554	6.37764	1.18809e-08	1.48011e-07	22.6878
BW25113_1314	ycjR	putative TIM alpha/beta barrel enzyme	0.92745	6.23886	0.00310915	0.0105663	6.56438
BW25113_1315	ycjS	putative NADH-binding oxidoreductase	0.206542	6.67131	0.391365	0.523907	0.932617
BW25113_1316	ycjT	putative family 65 glycosyl hydrolase	0.477008	7.80036	0.00511735	0.0159378	5.9714
BW25113_1317	ycjU	beta-phosphoglucomutase	0.941374	5.56232	0.0809145	0.155956	2.68079
BW25113_4524	ycjV	pseudogene	0.0302343	8.08904	0.848783	0.908386	0.138623
BW25113_1319	ompG	outer membrane porin G	-0.177239	9.03864	0.241867	0.367987	1.44228
BW25113_1320	ycjW	LacI family putative transcriptional repressor	-0.460672	8.08007	0.0241994	0.0581296	4.10458
BW25113_1321	ycjX	DUF463 family protein, putative P-loop NTPase	0.834813	7.96208	1.24649e-05	8.4658e-05	13.528
BW25113_1322	ycjF	UPF0283 family inner membrane protein	0.876648	7.66884	1.91624e-06	1.58554e-05	15.9447
BW25113_1323	tyrR	aromatic amino acid biosynthesis and transport regulon transcriptional regulator; autorepressor; ATPase; phosphatase	-0.825338	7.21932	0.000226133	0.00110452	9.82237
BW25113_1324	tpx	lipid hydroperoxide peroxidase	0.887003	6.53128	0.000569045	0.00245021	8.67288
BW25113_1325	ycjG	L-Ala-D/L-Glu epimerase	1.11817	6.80077	2.67478e-06	2.14515e-05	15.5086
BW25113_1326	mpaA	murein peptide amidase A	-0.927136	6.52312	0.00026639	0.00127862	9.6112
BW25113_4525	ymjC	pseudogene	1.40602	3.92082	0.0156245	0.0402641	4.63436
BW25113_4673	ymjD	pseudogene	3.43107	2.70735	0.000135421	0.00071414	10.4515
BW25113_1327	ycjY	S9 homolog non-peptidase family protein	0.531102	7.10641	0.012536	0.0336952	4.89132
BW25113_1328	pgrR	murein peptide degradation regulator	0.616511	7.83296	0.000330783	0.00153134	9.35099
BW25113_1329	mppA	murein tripeptide (L-ala-gamma-D-glutamyl-meso-DAP) transporter subunit	0.32463	8.39515	0.0481725	0.102714	3.2833
BW25113_1330	ynaI	mechanosensitive channel protein, very small conductance	0.949622	8.07669	4.14079e-09	5.4656e-08	24.125
BW25113_1331	insH1	IS5 transposase and trans-activator	-2.40807	-0.121137	1	1	0
BW25113_1332	ynaJ	DUF2534 family putative inner membrane protein	-2.03255	4.79944	8.23364e-05	0.000456453	11.0972
BW25113_1333	uspE	stress-induced protein	0.489807	6.51161	0.0579054	0.119723	3.06223
BW25113_1334	fnr	oxygen-sensing anaerobic growth regulon transcriptional regulator; autorepressor	-0.575202	5.96835	0.0761257	0.148927	2.74732
BW25113_1335	ogt	O-6-alkylguanine-DNA:cysteine-protein methyltransferase	1.12116	5.50956	0.00425576	0.013613	6.19887
BW25113_1336	abgT	p-aminobenzoyl-glutamate transporter; membrane protein	0.393802	6.73468	0.132349	0.230363	2.11802
BW25113_1337	abgB	p-aminobenzoyl-glutamate hydrolase, B subunit	0.753926	6.65925	0.00127017	0.00494575	7.6596
BW25113_1338	abgA	p-aminobenzoyl-glutamate hydrolase, A subunit	0.27753	6.72961	0.212239	0.331904	1.59116
BW25113_1339	abgR	putative DNA-binding transcriptional regulator of abgABT operon	0.124976	6.71973	0.605824	0.718212	0.477519
BW25113_4426	mcaS		-1.371	4.89591	0.00370433	0.0121066	6.36806
BW25113_1340	smrA	DNA endonuclease	-0.450832	5.63374	0.240427	0.366728	1.44722
BW25113_1341	ydaM	diguanylate cyclase, csgD regulator	0.136779	7.06066	0.51245	0.637676	0.649104
BW25113_1342	ydaN	putative Zn(II) transporter	0.455331	7.34343	0.0328191	0.0752211	3.73272
BW25113_4699	fnrS		-1.70249	2.57695	0.224953	0.347983	1.52291
BW25113_1343	dbpA	ATP-dependent RNA helicase, specific for 23S rRNA	0.527741	7.00188	0.0111278	0.0303041	5.04435
BW25113_1344	ttcA	tRNA 2-thiocytidine biosynthesis protein	-0.764922	6.08472	0.0109446	0.0299625	5.0607
BW25113_1345	intR	Rac prophage; integrase	0.368794	7.93052	0.0282876	0.0660988	3.91923
BW25113_1346	ydaQ	Rac prophage; conserved protein	-0.187159	6.28836	0.55612	0.675724	0.565494
BW25113_1347	rcbA	double-strand break reduction protein, Rac prophage	-1.16058	1.84508	0.303176	0.433598	1.20557
BW25113_1348	ralR	Rac prophage; restriction alleviation protein	-0.766441	4.6987	0.106888	0.194282	2.36378
BW25113_1349	recT	Rac prophage; recombination and repair protein	0.224532	7.29236	0.250245	0.376599	1.4089
BW25113_1350	recE	Rac prophage; exonuclease VIII, 5' -> 3' specific dsDNA exonuclease	0.239887	7.752	0.228011	0.351732	1.50745
BW25113_1351	racC	Rac prophage; uncharacterized protein	-0.155339	4.46691	0.806594	0.877542	0.188459
BW25113_4526	ydaE	Rac prophage; conserved protein	-4.95839	0.619147	0.0801568	0.15517	2.68807
BW25113_1352	kilR	Rac prophage; inhibitor of ftsZ, killing protein	-2.79829	3.27315	0.000183086	0.000923759	10.0802
BW25113_1353	sieB	Rac prophage; phage superinfection exclusion protein	-0.327703	5.7363	0.424917	0.557876	0.841983
BW25113_4527	ydaF	Rac prophage; uncharacterized protein	-0.0916201	6.20345	0.779452	0.857287	0.222149
BW25113_1355	ydaG	Rac prophage; uncharacterized protein	-0.395182	5.04042	0.401041	0.533479	0.906497
BW25113_1356	racR	Rac prophage; putative DNA-binding transcriptional regulator	-1.83939	3.03244	0.0264244	0.0625323	3.99926
BW25113_1357	ydaS	Rac prophage; putative DNA-binding transcriptional regulator	0.999957	4.91416	0.0288331	0.0671965	3.89547
BW25113_1358	ydaT	Rac prophage; uncharacterized protein	-1.071	4.56942	0.0874034	0.165539	2.59476
BW25113_1359	ydaU	Rac prophage; conserved protein	0.279821	6.21627	0.369518	0.500362	0.998955
BW25113_1360	ydaV	Rac prophage; putative DNA replication protein	0.908196	5.49407	0.0547129	0.114047	3.13229
BW25113_1361	ydaW	pseudogene	1.05013	4.36721	0.0444121	0.0963375	3.37576
BW25113_1362	rzpR	pseudogene	0.0831669	5.83975	0.81718	0.886328	0.174088
BW25113_4528	rzoR	Rac prophage; putative lipoprotein	-0.241188	3.64629	0.745504	0.830631	0.26772
BW25113_1363	trkG	Rac prophage; potassium transporter subunit	-0.194421	7.05895	0.349898	0.480879	1.05625
BW25113_1365	ynaK	Rac prophage; conserved protein	-0.437231	7.54444	0.0137862	0.0363724	4.78101
BW25113_1366	ydaY	pseudogene	0.572731	6.84493	0.0111308	0.0303041	5.04435
BW25113_1368	tmpR	pseudogene	0.281945	7.23593	0.142437	0.244091	2.03451
BW25113_4570	lomR	pseudogene	-0.083498	6.69332	0.723115	0.814791	0.295498
BW25113_1370	insH1	pseudogene	-0.200199	5.69588	0.593904	0.708054	0.498068
BW25113_1372	stfR	Rac prophage; putative tail fiber protein	0.40844	8.49744	0.00824684	0.0236118	5.40435
BW25113_1374	pinR	Rac prophage; putative site-specific recombinase	0.50356	0.708146	0.788737	0.863716	0.211372
BW25113_4638	ttcC	pseudogene	-3.21946	1.52521	0.0404065	0.0891112	3.48825
BW25113_1376	uspF	stress-induced protein, ATP-binding protein	-0.17459	6.73133	0.474932	0.60405	0.727259
BW25113_1377	ompN	outer membrane pore protein N, non-specific	0.0861547	8.6421	0.57846	0.692696	0.529706
BW25113_4427	micC		1.05121	2.50692	0.169201	0.279065	1.84133
BW25113_1378	pfo	pyruvate-flavodoxin oxidoreductase	0.612262	8.74614	4.02608e-05	0.000239352	12.0286
BW25113_4529	ydbJ	DUF333 family putative lipoprotein	-0.0245401	5.46103	0.962483	0.987387	0.0183124
BW25113_1379	hslJ	heat-inducible lipoprotein involved in novobiocin resistance	0.529298	6.17631	0.069236	0.138378	2.85331
BW25113_1380	ldhA	fermentative D-lactate dehydrogenase, NAD-dependent	0.0187393	7.3336	0.932451	0.96622	0.0495771
BW25113_1381	ydbH	putative membrane-anchored protein, function unknown	0.158618	9.02739	0.333407	0.463529	1.10927
BW25113_1382	ynbE	lipoprotein	0.0496378	6.75441	0.842139	0.903675	0.146125
BW25113_1383	ydbL	DUF1318 family protein	-0.57906	7.11317	0.0035785	0.0118261	6.40188
BW25113_1384	feaR	transcriptional activator for tynA and feaB	0.795876	7.30353	0.000191435	0.000960424	10.024
BW25113_1385	feaB	phenylacetaldehyde dehydrogenase	0.631911	7.65339	0.00100775	0.00405202	7.94714
BW25113_1386	tynA	tyramine oxidase, copper-requiring	0.47887	7.9701	0.00565064	0.0173154	5.8518
BW25113_1387	paaZ	fused oxepin-CoA hydrolase/3-oxo-5,6-dehydrosuberyl-CoA semialdehyde dehydrogenase	0.63725	7.69522	0.000191345	0.000960424	10.024
BW25113_1388	paaA	ring 1,2-phenylacetyl-CoA epoxidase subunit	-0.138381	6.52107	0.646248	0.755631	0.404246
BW25113_1389	paaB	putative ring 1,2-phenylacetyl-CoA epoxidase subunit	-0.69949	4.01303	0.200708	0.318248	1.65178
BW25113_1390	paaC	ring 1,2-phenylacetyl-CoA epoxidase subunit	0.36817	5.80297	0.349648	0.480685	1.05684
BW25113_1391	paaD	ring 1,2-phenylacetyl-CoA epoxidase subunit	-0.084985	6.08653	0.788071	0.863627	0.211521
BW25113_1392	paaE	ring 1,2-phenylacetyl-CoA epoxidase, NAD(P)H oxidoreductase component	1.81635	6.7414	1.47261e-14	3.73201e-13	41.2851
BW25113_1393	paaF	2,3-dehydroadipyl-CoA hydratase	0.870481	6.23828	0.00519017	0.0161419	5.95304
BW25113_1394	paaG	1,2-epoxyphenylacetyl-CoA isomerase, oxepin-CoA-forming	1.2057	6.62195	6.16999e-06	4.53796e-05	14.4276
BW25113_1395	paaH	3-hydroxyadipyl-CoA dehydrogenase, NAD+-dependent	0.266166	6.98701	0.243166	0.369058	1.43808
BW25113_1396	paaI	hydroxyphenylacetyl-CoA thioesterase	1.78702	5.68579	1.83375e-05	0.000118725	13.0401
BW25113_1397	paaJ	3-oxoadipyl-CoA/3-oxo-5,6-dehydrosuberyl-CoA thiolase	0.897619	7.15047	4.96038e-06	3.70983e-05	14.7183
BW25113_1398	paaK	phenylacetyl-CoA ligase	1.24346	7.05024	1.46086e-09	2.08997e-08	25.5119
BW25113_1399	paaX	transcriptional repressor of phenylacetic acid degradation paa operon, phenylacetyl-CoA inducer	0.529243	5.73266	0.195183	0.311604	1.68222
BW25113_1400	paaY	putative hexapeptide repeat acetyltransferase	0.432317	6.73905	0.0631801	0.128357	2.96176
BW25113_4674	ynbG	uncharacterized protein	5.38286	0.949846	0.0161303	0.0413812	4.59488
BW25113_4492	ydbA	pseudogene	0.46385	11.1928	0.00131123	0.00507888	7.62127
BW25113_1402	insD1	IS2 transposase TnpB	-7.15811	2.08226	0.000397839	0.00179311	9.12332
BW25113_1404	insI1	IS30 transposase	0.187146	4.41293	0.769914	0.85003	0.234415
BW25113_1406	ydbC	putative NAD(P)-binding oxidoreductase	0.195289	7.12368	0.343532	0.474041	1.07692
BW25113_1407	ydbD	PF10971 family putative periplasmic methylglyoxal resistance protein	0.139197	9.64087	0.336085	0.466522	1.09998
BW25113_1408	ynbA	inner membrane protein	-0.548916	7.40958	0.00359479	0.0118446	6.39962
BW25113_1409	ynbB	putative CDP-diglyceride synthase	-0.992052	7.31797	1.94465e-06	1.60605e-05	15.9261
BW25113_1410	ynbC	putative esterase	0.405076	7.73341	0.0152072	0.0393188	4.66864
BW25113_1411	ynbD	putative phosphatase inner membrane protein	0.956046	7.29016	1.00794e-06	8.81271e-06	16.792
BW25113_1412	azoR	NADH-azoreductase, FMN-dependent	0.326213	5.81413	0.335964	0.4665	1.10005
BW25113_1413	hrpA	putative ATP-dependent helicase	-0.00444072	8.36989	0.984738	1	0
BW25113_1414	ydcF	DUF218 superfamily protein, SAM-binding	0.200218	6.5108	0.476117	0.605296	0.724286
BW25113_1415	aldA	aldehyde dehydrogenase A, NAD-linked	0.693732	6.87916	0.00361472	0.0118936	6.39367
BW25113_4493	gapC	pseudogene	0.104675	6.69287	0.656261	0.764136	0.388099
BW25113_1418	cybB	cytochrome b561	0.765206	6.53328	0.00185641	0.00685526	7.18857
BW25113_4597	rydC		-0.267964	3.70899	0.67495	0.779032	0.360246
BW25113_1419	ydcA	putative periplasmic protein	0.634435	5.96113	0.0527763	0.110878	3.17296
BW25113_4428	hokB	toxic polypeptide, small	-0.153358	5.10783	0.748449	0.83234	0.264756
BW25113_1420	mokB	regulatory peptide	-0.249495	4.61318	0.609941	0.721549	0.47083
BW25113_4429	sokB		-0.503963	3.53688	0.425851	0.558772	0.839669
BW25113_1421	trg	methyl-accepting chemotaxis protein III, ribose and galactose sensor receptor	0.432786	7.73792	0.0165987	0.0423808	4.56045
BW25113_1422	ydcI	putative DNA-binding transcriptional regulator	0.29188	6.82783	0.18586	0.29985	1.73769
BW25113_1423	ydcJ	putative metalloenzyme	0.637024	6.71159	0.00826572	0.0236506	5.40198
BW25113_1424	opgD	osmoregulated periplasmic glucan (OPG) biosynthesis periplasmic protein	0.555853	7.52319	0.00431601	0.013761	6.18328
BW25113_1426	ydcH	DUF465 family protein	0.300576	5.15186	0.549171	0.670588	0.576502
BW25113_1427	rimL	ribosomal-protein-L7/L12-serine acetyltransferase	-0.0619351	5.44249	0.886754	0.934368	0.097938
BW25113_1428	ydcK	uncharacterized protein	0.729512	6.91675	0.000609804	0.00260296	8.58563
BW25113_1429	tehA	potassium-tellurite ethidium and proflavin transporter	0.632791	7.30965	0.000931304	0.00377199	8.05046
BW25113_1430	tehB	tellurite, selenium methyltransferase, SAM-dependent; tellurite, selenium resistance protein	0.142875	6.89479	0.500447	0.626088	0.675563
BW25113_1431	ydcL	lipoprotein	0.00762454	6.88521	0.98292	1	0
BW25113_4578	insP	pseudogene	-0.313788	5.20753	0.535935	0.658231	0.603335
BW25113_1432	insQ	IS609 transposase B	0.0982194	6.75416	0.674214	0.778946	0.360406
BW25113_1433	ydcO	BenE family inner membrane putative transporter	0.36201	6.85091	0.101575	0.187079	2.41828
BW25113_1434	ydcN	putative DNA-binding transcriptional regulator	0.487713	5.54639	0.203847	0.321501	1.63711
BW25113_1435	ydcP	putative peptidase	0.177412	7.64031	0.403487	0.535608	0.90075
BW25113_1436	yncJ	uncharacterized protein	-0.339347	4.84573	0.586209	0.700765	0.512998
BW25113_4532	hicA	mRNA interferase toxin of the HicAB toxin-antitoxin system	1.03591	4.36026	0.107032	0.194452	2.36252
BW25113_1438	hicB	antitoxin for the HicAB toxin-antitoxin system	-0.29239	4.87494	0.527365	0.650723	0.619884
BW25113_1439	ydcR	putative DNA-binding transcriptional regulator/putative amino transferase	0.538018	7.1564	0.0140633	0.0369714	4.75745
BW25113_1440	ydcS	polyhydroxybutyrate (PHB) synthase, ABC transporter periplasmic binding protein homolog	0.747298	7.19403	0.000397839	0.00179311	9.12332
BW25113_1441	ydcT	putative spermidine/putrescine transporter subunit	0.125217	6.37478	0.655379	0.763489	0.38932
BW25113_1442	ydcU	putative spermidine/putrescine transporter subunit	1.45925	6.39551	1.81002e-05	0.00011736	13.0568
BW25113_1443	ydcV	putative spermidine/putrescine transporter subunit	1.32624	6.26582	6.13909e-06	4.52274e-05	14.4324
BW25113_1444	patD	gamma-aminobutyraldehyde dehydrogenase	0.951817	7.13947	1.0243e-05	7.10918e-05	13.78
BW25113_4598	yncL	stress-induced small inner membrane enterobacterial protein	0.931589	3.85366	0.100843	0.186406	2.42348
BW25113_1445	ydcX	DUF2566 family protein	-3.37302	3.21177	7.07509e-05	0.000396688	11.2997
BW25113_1446	ydcY	uncharacterized protein	0.848531	4.43259	0.228305	0.352049	1.50615
BW25113_1447	ydcZ	DUF606 family inner membrane protein	-0.61955	5.7279	0.114721	0.205405	2.28345
BW25113_1448	mnaT	methionine N-acyltransferase; L-amino acid N-acyltransferase	0.37199	5.95777	0.303893	0.434342	1.2031
BW25113_1449	curA	curcumin/dihydrocurcumin reductase, NADPH-dependent	0.533527	7.504	0.00314271	0.0106396	6.55441
BW25113_1450	mcbR	colanic acid and biofilm gene transcriptional regulator, MqsR-controlled	0.133904	7.62638	0.438571	0.569565	0.812068
BW25113_1451	yncD	putative iron outer membrane transporter	0.365961	8.51849	0.0187141	0.0469706	4.4121
BW25113_1452	yncE	ATP-binding protein, periplasmic, function unknown	0.0393479	7.18176	0.855303	0.912501	0.132101
BW25113_1453	ansP	L-asparagine transporter	0.833617	7.60298	1.2749e-05	8.63236e-05	13.4999
BW25113_1454	yncG	glutathione S-transferase homolog	0.625925	7.44048	0.00547358	0.0168579	5.89043
BW25113_1455	yncH	IPR020099 family protein	1.29098	2.74264	0.242305	0.3684	1.44066
BW25113_1456	rhsE	pseudogene	0.768395	8.62061	4.16373e-06	3.17937e-05	14.9409
BW25113_1457	ydcD	uncharacterized protein	-0.636494	2.35408	0.431433	0.563098	0.828542
BW25113_1459	yncI	pseudogene	-0.740112	6.37107	0.00686783	0.0203532	5.6186
BW25113_1460	ydcC	H repeat-associated putative transposase	-0.716984	4.81108	0.125083	0.220941	2.17827
BW25113_1461	pptA	4-oxalocrotonate tautomerase	0.122772	6.26183	0.667906	0.773411	0.370693
BW25113_1462	yddH	flavin reductase like-protein	0.0566316	6.57496	0.842893	0.904264	0.145183
BW25113_1463	nhoA	N-hydroxyarylamine O-acetyltransferase	0.75571	6.31875	0.00502598	0.0157084	5.99232
BW25113_1464	yddE	PhzC-PhzF family protein	0.954803	6.30602	0.000421026	0.00188041	9.05474
BW25113_1465	narV	nitrate reductase 2 (NRZ), gamma subunit	0.0019318	5.45396	1	1	0
BW25113_1466	narW	nitrate reductase 2 (NRZ), delta subunit (assembly subunit)	1.34901	5.77371	0.00712425	0.0209245	5.57866
BW25113_1467	narY	nitrate reductase 2 (NRZ), beta subunit	0.587579	7.2377	0.00363413	0.01193	6.38927
BW25113_1468	narZ	nitrate reductase 2 (NRZ), alpha subunit	0.00310823	8.57828	0.988247	1	0
BW25113_1469	narU	nitrate/nitrite transporter	-0.313235	7.45758	0.120347	0.213752	2.22599
BW25113_1471	yddK	pseudogene	1.09395	4.7397	0.064421	0.129985	2.94358
BW25113_1472	yddL	pseudogene	-0.128109	2.59623	0.945071	0.974969	0.0365723
BW25113_1473	yddG	aromatic amino acid exporter	0.185301	8.59005	0.223396	0.34642	1.5294
BW25113_1474	fdnG	formate dehydrogenase-N, alpha subunit, nitrate-inducible	0.931626	8.43831	1.73884e-09	2.44818e-08	25.2837
BW25113_1475	fdnH	formate dehydrogenase-N, Fe-S (beta) subunit, nitrate-inducible	0.176016	6.38206	0.496973	0.622972	0.68276
BW25113_1476	fdnI	formate dehydrogenase-N, cytochrome B556 (gamma) subunit, nitrate-inducible	1.26931	5.97319	0.000234787	0.00114552	9.76978
BW25113_1477	yddM	putative DNA-binding transcriptional regulator	-0.682482	4.05356	0.27705	0.407399	1.29548
BW25113_1478	adhP	ethanol-active dehydrogenase/acetaldehyde-active reductase	1.03189	7.0688	1.00944e-06	8.81271e-06	16.792
BW25113_1479	maeA	malate dehydrogenase, (decarboxylating, NAD-requiring) (malic enzyme)	0.731046	7.92721	2.98474e-05	0.000183852	12.4092
BW25113_1480	sra	stationary-phase-induced ribosome-associated protein	2.3892	3.69252	0.00033033	0.00153084	9.35146
BW25113_1481	bdm	biofilm-dependent modulation protein	0.707364	7.885	0.000122534	0.000654743	10.5768
BW25113_1482	osmC	lipoyl-dependent Cys-based peroxidase, hydroperoxide resistance; salt-shock inducible membrane protein; peroxiredoxin	0.767756	6.36875	0.00308813	0.0105191	6.57085
BW25113_1483	ddpF	D,D-dipeptide permease system, ATP-binding component	0.621399	6.56532	0.0148338	0.0384534	4.70075
BW25113_1484	ddpD	D,D-dipeptide permease system, ATP-binding component	0.94675	6.28838	0.00770386	0.0223987	5.48044
BW25113_1485	ddpC	D-ala-D-ala transporter subunit	0.168786	5.82065	0.619652	0.730699	0.452651
BW25113_1486	ddpB	D-ala-D-ala transporter subunit	0.9838	6.66503	3.0372e-05	0.000186824	12.386
BW25113_1487	ddpA	D-ala-D-a la transporter subunit	0.614715	7.05222	0.0244251	0.0585858	4.09331
BW25113_1488	ddpX	D-ala-D-ala dipeptidase, Zn-dependent	1.10353	6.15369	0.00030671	0.00143943	9.44029
BW25113_1489	dosP	oxygen sensor, c-di-GMP phosphodiesterase, heme-regulated; cold- and stationary phase-induced bioflim regulator	0.577719	7.8537	0.000458229	0.00201812	8.95277
BW25113_1490	dosC	diguanylate cyclase, cold- and stationary phase-induced oxygen-dependent biofilm regulator	0.943064	8.64279	3.11446e-09	4.21116e-08	24.5012
BW25113_1491	yddW	liprotein, glycosyl hydrolase homolog	0.400274	7.62521	0.027085	0.0638268	3.96969
BW25113_1492	gadC	glutamate:gamma-aminobutyric acid antiporter	0.520005	7.7627	0.00400973	0.0129426	6.27173
BW25113_1493	gadB	glutamate decarboxylase B, PLP-dependent	-0.070088	6.16102	0.828082	0.895496	0.15924
BW25113_1494	pqqL	putative periplasmic M16 family zinc metalloendopeptidase	0.694293	9.62049	3.0594e-06	2.42294e-05	15.3329
BW25113_1495	yddB	putative TonB-dependent outer membrane receptor	0.68656	10.009	1.24887e-05	8.469e-05	13.5274
BW25113_1496	yddA	putative multidrug transporter subunit of ABC superfamily, membrane component/ATP-binding component	0.0847047	9.57322	0.577088	0.691816	0.53154
BW25113_1497	ydeM	putative YdeN-specific sulfatase-maturating enzyme	-0.50803	6.93181	0.0182767	0.0460552	4.44049
BW25113_1498	ydeN	putative Ser-type periplasmic non-aryl sulfatase	-0.204894	8.76685	0.157504	0.263199	1.92577
BW25113_1499	ydeO	UV-inducible global regulator, EvgA-, GadE-dependent	-0.866273	5.28817	0.0336546	0.0768184	3.7024
BW25113_1500	safA	two-component system connector membrane protein, EvgSA to PhoQP	0.0664771	1.1035	1	1	0
BW25113_1501	ydeP	putative oxidoreductase	0.149632	8.28205	0.399162	0.531604	0.911577
BW25113_1502	ydeQ	putative fimbrial-like adhesin protein	-0.825341	6.79447	0.000310544	0.00145281	9.42694
BW25113_1503	ydeR	putative fimbrial-like adhesin protein	0.082523	7.5397	0.656623	0.764136	0.388099
BW25113_1504	ydeS	putative fimbrial-like adhesin protein	-0.756109	6.88388	0.000863297	0.00353529	8.14395
BW25113_1505	ydeT	pseudogene	-0.574114	7.31777	0.00314731	0.0106471	6.5534
BW25113_1506	yneL	pseudogene	1.04519	6.14447	0.00115403	0.00454541	7.78137
BW25113_1507	hipA	inactivating GltX kinase facilitating persister formation; toxin of HipAB TA pair; autokinase	0.77501	6.572	0.00153352	0.00578824	7.43266
BW25113_1508	hipB	antitoxin of HipAB toxin-antitoxin system	6.3318	1.55955	0.000834996	0.00343526	8.18537
BW25113_4696	yneO	pseudogene	0.467575	9.79926	0.00115214	0.00454541	7.78137
BW25113_1511	lsrK	autoinducer-2 (AI-2) kinase	0.624905	7.14797	0.00144243	0.00550532	7.50496
BW25113_1512	lsrR	lsr operon transcriptional repressor	0.974077	5.37397	0.0749053	0.147254	2.76362
BW25113_1513	lsrA	autoinducer 2 import ATP-binding protein	0.248691	7.07532	0.24454	0.370641	1.43191
BW25113_1514	lsrC	autoinducer 2 import system permease protein	0.856355	6.38788	0.000840309	0.00345391	8.17755
BW25113_1515	lsrD	autoinducer 2 import system permease protein	-0.0166826	6.06007	0.96723	0.990697	0.0134835
BW25113_1516	lsrB	autoinducer 2-binding protein	0.710237	6.86187	0.000814474	0.00335706	8.21859
BW25113_1517	lsrF	putative autoinducer-2 (AI-2) aldolase	0.711437	8.04972	9.49253e-06	6.609e-05	13.8852
BW25113_1518	lsrG	autoinducer-2 (AI-2) degrading protein LsrG	0.571055	4.76853	0.223732	0.34682	1.52774
BW25113_1519	tam	trans-aconitate methyltransferase	0.240705	6.13649	0.434191	0.565585	0.822185
BW25113_1520	yneE	bestrophin family putative inner membrane protein	-0.205412	6.4618	0.430762	0.562884	0.82909
BW25113_1521	uxaB	altronate oxidoreductase, NAD-dependent	0.67217	6.99438	0.00540402	0.0166784	5.90588
BW25113_1522	yneF	putative membrane-bound diguanylate cyclase	-0.126766	6.77981	0.606921	0.719319	0.475295
BW25113_1523	yneG	DUF4186 family protein	-0.0193962	5.23237	0.972405	0.995295	0.00680357
BW25113_1524	glsB	glutaminase 2	0.0544862	6.70656	0.83963	0.902292	0.148333
BW25113_1525	sad	succinate semialdehyde dehydrogenase, NAD(P)+-dependent	0.249645	6.96022	0.236391	0.361516	1.46787
BW25113_1526	yneJ	putative DNA-binding transcriptional regulator	-0.201761	6.71032	0.394884	0.527821	0.921879
BW25113_1527	yneK	uncharacterized protein	-0.393194	7.53691	0.0484228	0.103099	3.2779
BW25113_1528	ydeA	arabinose efflux transporter, arabinose-inducible	0.320095	7.487	0.0734648	0.145001	2.78587
BW25113_1529	marC	UPF0056 family inner membrane protein	0.664412	6.20072	0.0397206	0.087817	3.50936
BW25113_1530	marR	transcriptional repressor of multiple antibiotic resistance	0.723673	6.23886	0.0110085	0.0300816	5.05497
BW25113_1531	marA	multiple antibiotic resistance transcriptional regulator	-0.738955	4.45544	0.140607	0.242067	2.04652
BW25113_1532	marB	mar operon regulator, periplasmic	0.934366	4.36496	0.0804333	0.155367	2.68625
BW25113_1533	eamA	cysteine and O-acetyl-L-serine efflux system	0.645115	6.23418	0.0218709	0.0535601	4.2227
BW25113_1534	ydeE	putative transporter	0.0863816	8.11926	0.615751	0.727453	0.459075
BW25113_4599	yneM	inner membrane-associated protein	0.208624	4.62047	0.715822	0.808215	0.307189
BW25113_4698	mgrR		0.303719	5.96414	0.34678	0.477482	1.06648
BW25113_1535	dgcZ	diguanylate cyclase, zinc-sensing	-0.141183	9.10138	0.328175	0.457691	1.12755
BW25113_1536	ydeI	hydrogen peroxide resistance OB fold protein; putative periplasmic protein	-0.936909	6.63568	0.00115364	0.00454541	7.78137
BW25113_1537	ydeJ	inactive PncC family protein	0.249553	7.14534	0.23475	0.359625	1.47543
BW25113_1538	dcp	dipeptidyl carboxypeptidase II	-0.392339	8.24985	0.0142118	0.0372293	4.74742
BW25113_1539	ydfG	NADP-dependent 3-hydroxy acid dehydrogenase; malonic semialdehyde reductase	0.0402946	6.60028	0.87981	0.929619	0.105289
BW25113_1540	rspR	transcriptional repressor for rspAB	0.98867	5.93074	0.00296062	0.0101628	6.62056
BW25113_1541	ydfZ	selenoprotein, function unknown	0.97781	4.52317	0.112669	0.202466	2.30425
BW25113_1542	ydfI	putative NAD-dependent D-mannonate oxidoreductase	0.665478	7.57494	0.000327516	0.00152242	9.35941
BW25113_4600	ydfJ	pseudogene	0.171179	11.3039	0.247652	0.37371	1.42001
BW25113_1545	pinQ	Qin prophage; putative site-specific recombinase	3.97835	0.290506	0.193733	0.309735	1.69089
BW25113_1547	stfQ	Qin prophage; putative side tail fiber assembly protein	0.40433	5.91374	0.23369	0.358513	1.4799
BW25113_1548	nohQ	pseudogene	1.6139	4.02917	0.00498828	0.0156016	6.00217
BW25113_4533	ynfO	uncharacterized protein, Qin prophage	2.19355	2.40362	0.0346418	0.0786669	3.6681
BW25113_1549	ydfO	Qin prophage; uncharacterized protein	-2.51946	2.1789	0.0257645	0.0611373	4.0318
BW25113_1550	gnsB	Qin prophage; multicopy suppressor of secG(Cs) and fabA6(Ts)	-0.806236	1.23184	0.51651	0.641057	0.641475
BW25113_1551	ynfN	Qin prophage; cold shock-induced protein	1.14186	2.72366	0.206353	0.324645	1.62306
BW25113_1552	cspI	Qin prophage; cold shock protein	3.05032	3.08748	0.00301309	0.010303	6.60079
BW25113_1553	rzpQ	Rz-like protein, Qin prophage	0.546815	5.31359	0.191756	0.307127	1.70309
BW25113_4689	rzoQ	putative Rz1-like lipoprotein, Qin prophage	0.38777	4.33825	0.458165	0.588462	0.764978
BW25113_1554	rrrQ	Qin prophage; putative lysozyme	-0.574564	5.66091	0.22754	0.351495	1.50843
BW25113_1555	ydfR	Qin prophage; uncharacterized protein	-0.247282	4.78532	0.715797	0.808215	0.307189
BW25113_1556	essQ	Qin prophage; putative S lysis protein	1.18726	5.06346	0.0478475	0.102234	3.29006
BW25113_1557	cspB	Qin prophage; cold shock protein	-0.896406	5.65267	0.0200703	0.0499505	4.32336
BW25113_1558	cspF	Qin prophage; cold shock protein	0.0992675	5.75401	0.787447	0.863276	0.212106
BW25113_1559	quuQ	Qin prophage; putative antitermination protein Q	0.652757	7.33397	0.000605007	0.00258498	8.59563
BW25113_1560	ydfU	Qin prophage; uncharacterized protein	0.536525	6.46616	0.0503781	0.106293	3.23389
BW25113_1561	rem	Qin prophage; uncharacterized protein	-0.558668	5.73796	0.244782	0.370641	1.43191
BW25113_1562	hokD	Qin prophage; small toxic polypeptide	0.0926585	4.0692	0.891556	0.938313	0.0918589
BW25113_1563	relE	Qin prophage; toxin of the RelE-RelB toxin-antitoxin system	0.340538	4.88833	0.463763	0.593761	0.752046
BW25113_1564	relB	Qin prophage; bifunctional antitoxin of the RelE-RelB toxin-antitoxin system/ transcriptional repressor	1.77837	2.76849	0.0828591	0.158876	2.65403
BW25113_1565	ydfV	Qin prophage; uncharacterized protein	0.986553	7.09618	2.24714e-06	1.84216e-05	15.7282
BW25113_1566	flxA	Qin prophage; uncharacterized protein	0.101621	6.70359	0.679532	0.780783	0.357006
BW25113_1567	intK	pseudogene	0.79493	4.63369	0.0937136	0.175738	2.5085
BW25113_1568	ydfX	pseudogene	0.963805	4.51324	0.0803196	0.155357	2.68634
BW25113_1569	dicC	Qin prophage; DNA-binding transcriptional regulator for DicB	-0.33621	4.2609	0.625061	0.735317	0.443561
BW25113_1570	dicA	Qin prophage; putative regulator for DicB	-0.178627	0.0299346	1	1	0
BW25113_1571	ydfA	Qin prophage; uncharacterized protein	1.0275	3.81272	0.115706	0.206863	2.27325
BW25113_1572	ydfB	Qin prophage; uncharacterized protein	-0.515757	3.76429	0.424043	0.557321	0.84342
BW25113_1573	ydfC	uncharacterized protein, Qin prophage	-0.327757	5.29042	0.465243	0.594455	0.75036
BW25113_1575	dicB	Qin prophage; cell division inhibition protein	-0.117619	5.64712	0.786693	0.862756	0.212976
BW25113_1576	ydfD	Qin prophage; uncharacterized protein	-0.301897	7.1964	0.127388	0.223837	2.15948
BW25113_1577	ydfE	pseudogene	0.701864	7.6143	8.00455e-05	0.000445982	11.1307
BW25113_1578	insD1	pseudogene	0.488966	3.87349	0.388144	0.520695	0.94149
BW25113_1579	intQ	pseudogene	0.25438	8.79917	0.0881016	0.166481	2.58657
BW25113_1580	rspB	putative Zn-dependent NAD(P)-binding oxidoreductase	0.27892	8.19668	0.0772056	0.150442	2.73272
BW25113_1581	rspA	bifunctional D-altronate/D-mannonate dehydratase	0.739384	7.16037	0.000329097	0.00152672	9.35535
BW25113_1582	ynfA	UPF0060 family inner membrane protein	-0.00510415	4.41473	1	1	0
BW25113_1583	ynfB	UPF0482 family putative periplasmic protein	0.114957	5.79706	0.772446	0.852188	0.230756
BW25113_1584	speG	spermidine N1-acetyltransferase	-0.197269	7.71872	0.269857	0.398862	1.32604
BW25113_1585	ynfC	UPF0257 family lipoprotein	0.876758	8.27034	4.70341e-07	4.3915e-06	17.7969
BW25113_1586	ynfD	DUF1161 family periplasmic protein	1.12657	6.02239	0.00029756	0.00140391	9.47633
BW25113_1587	ynfE	putative selenate reductase, periplasmic	0.262434	7.94231	0.0999157	0.185099	2.43363
BW25113_1588	ynfF	S- and N-oxide reductase, A subunit, periplasmic	0.597947	7.97427	0.000239399	0.00116291	9.74805
BW25113_1589	ynfG	oxidoreductase, Fe-S subunit	1.04763	6.42161	0.000440044	0.00195355	8.99969
BW25113_1590	ynfH	oxidoreductase, membrane subunit	0.528555	6.58313	0.0391084	0.0867228	3.52745
BW25113_1591	dmsD	twin-argninine leader-binding protein for DmsA and TorA	0.461593	6.05354	0.127495	0.223848	2.15941
BW25113_1592	clcB	H(+)/Cl(-) exchange transporter	0.474966	7.1556	0.0345799	0.0785665	3.66994
BW25113_1593	ynfK	putative dethiobiotin synthetase	-0.385252	6.50328	0.15716	0.262821	1.92785
BW25113_1594	mlc	glucosamine anaerobic growth regulon transcriptional repressor; autorepressor	0.216203	6.88773	0.326462	0.456449	1.13147
BW25113_1595	ynfL	LysR family putative transcriptional regulator	0.139599	5.71131	0.732609	0.821061	0.284439
BW25113_1596	ynfM	putative arabinose efflux transporter	0.263287	7.43457	0.183758	0.297107	1.75094
BW25113_1597	asr	acid shock-inducible periplasmic protein	-0.643665	6.2723	0.0224238	0.0546425	4.19383
BW25113_4601	ydgU	stationary phase-induced protein	1.99576	3.22855	0.00327115	0.0109906	6.50759
BW25113_1598	ydgD	putative peptidase	0.752957	6.81003	0.0013748	0.00529735	7.56051
BW25113_1599	mdtI	multidrug efflux system transporter	0.470127	5.02159	0.419045	0.552457	0.856067
BW25113_1600	mdtJ	multidrug efflux system transporter	-0.350014	7.10756	0.132782	0.230846	2.115
BW25113_1601	tqsA	pheromone AI-2 transporter	0.127764	7.0066	0.623537	0.734304	0.445551
BW25113_1602	pntB	pyridine nucleotide transhydrogenase, beta subunit	0.308016	7.30979	0.103565	0.189876	2.39687
BW25113_1603	pntA	pyridine nucleotide transhydrogenase, alpha subunit	0.870662	7.05656	0.000108062	0.000587322	10.7336
BW25113_1604	ydgH	DUF1471 family periplasmic protein	-0.311602	6.39991	0.309657	0.440315	1.18339
BW25113_1605	ydgI	putative arginine/ornithine antiporter transporter	0.683249	7.40699	0.000359996	0.00164427	9.24834
BW25113_1606	folM	dihydromonapterin reductase, NADPH-dependent; dihydrofolate reductase isozyme	-0.0924348	6.58317	0.720672	0.812657	0.299282
BW25113_1607	ydgC	GlpM family inner membrane protein	0.295027	5.35401	0.490274	0.617191	0.69621
BW25113_1608	rstA	response regulator of RstAB two-component system, low Mg-responsive via PhoQP	0.0102478	6.41732	0.989966	1	0
BW25113_1609	rstB	sensory histidine kinase of RstAB two-component system, low Mg-responsive via PhoQP	0.661246	6.96171	0.00274064	0.00952565	6.71397
BW25113_1610	tus	inhibitor of replication at Ter, DNA-binding protein	-0.619405	6.21041	0.0407497	0.0896009	3.48034
BW25113_1611	fumC	fumarate hydratase (fumarase C),aerobic Class II	0.386863	7.33163	0.0536009	0.112394	3.15337
BW25113_1612	fumA	fumarate hydratase (fumarase A), aerobic Class I	0.275162	6.85857	0.207009	0.325297	1.62017
BW25113_1613	manA	mannose-6-phosphate isomerase	-0.728894	6.08714	0.0171835	0.043773	4.51382
BW25113_1614	ydgA	DUF945 family protein	-0.361503	6.35937	0.162742	0.270728	1.88509
BW25113_1615	uidC	putative outer membrane porin for beta-glucuronides porin protein	0.111754	7.96278	0.513787	0.638634	0.646939
BW25113_1616	uidB	glucuronide transporter	0.197572	7.74437	0.299454	0.430078	1.21733
BW25113_1617	uidA	beta-D-glucuronidase	1.14005	7.63771	7.68575e-11	1.31607e-09	29.5011
BW25113_1618	uidR	transcriptional repressor	-0.142543	5.58411	0.707368	0.802347	0.317701
BW25113_1619	hdhA	7-alpha-hydroxysteroid dehydrogenase, NAD-dependent	0.691003	8.14715	6.89605e-06	5.00534e-05	14.2862
BW25113_1620	malI	transcriptional repressor of Mal regulon	0.343671	7.10354	0.118343	0.210954	2.245
BW25113_1621	malX	fused maltose and glucose-specific PTS enzymes: IIB component, IIC component	-0.259697	6.64548	0.263913	0.392507	1.34921
BW25113_1622	malY	bifunctional beta-cystathionase, PLP-dependent/ regulator of maltose regulon	-0.090466	6.6844	0.694167	0.792645	0.335254
BW25113_1623	add	adenosine deaminase	0.732146	6.98678	0.000540851	0.00234017	8.73917
BW25113_1624	ydgJ	putative oxidoreductase	0.238141	6.88327	0.286337	0.416909	1.2622
BW25113_4409	blr	beta-lactam resistance membrane protein; divisome-associated protein	-0.380181	7.30327	0.0489385	0.103947	3.26607
BW25113_1625	cnu	nucleoid-associated oriC-binding protein; H-NS and StpA stabilizing factor	0.342963	7.59053	0.0473299	0.101503	3.30041
BW25113_1626	ydgK	DUF2569 family inner membrane protein	0.741571	8.19814	7.15101e-06	5.11707e-05	14.2543
BW25113_1627	rsxA	SoxR iron-sulfur cluster reduction factor component; inner membrane protein of electron transport complex	0.18531	6.88887	0.401984	0.533949	0.905226
BW25113_1628	rsxB	SoxR iron-sulfur cluster reduction factor component; putative iron-sulfur protein	0.209435	5.97825	0.539283	0.661245	0.596744
BW25113_1629	rsxC	SoxR iron-sulfur cluster reduction factor component; putative membrane-associated NADH oxidoreductase of electron transport complex	0.59517	7.64761	0.00129436	0.00502229	7.63744
BW25113_1630	rsxD	SoxR iron-sulfur cluster reduction factor component; putative membrane protein of electron transport complex	0.497558	6.97513	0.022455	0.0546887	4.19261
BW25113_1631	rsxG	SoxR iron-sulfur cluster reduction factor component; putative membrane protein of electron transport complex	0.926588	6.5361	0.000134096	0.000708836	10.4623
BW25113_1632	rsxE	SoxR iron-sulfur cluster reduction factor component; electron transport inner membrane NADH-quinone reductase	0.310462	6.24442	0.369249	0.500218	0.999371
BW25113_1633	nth	DNA glycosylase and apyrimidinic (AP) lyase (endonuclease III)	-0.252642	6.07442	0.43032	0.562638	0.82972
BW25113_1634	dtpA	dipeptide and tripeptide permease A	0.712415	8.08734	2.76463e-05	0.000171965	12.5056
BW25113_1635	gstA	glutathionine S-transferase	0.413078	6.27052	0.145517	0.248027	2.01143
BW25113_1636	pdxY	pyridoxamine kinase	0.816114	6.3064	0.0247248	0.0591767	4.07883
BW25113_1637	tyrS	tyrosyl-tRNA synthetase	-0.9493	2.29819	0.302862	0.433289	1.2066
BW25113_1638	pdxH	pyridoxine 5'-phosphate oxidase	-1.03293	1.95694	0.531112	0.6543	0.611976
BW25113_1639	mliC	inhibitor of c-type lysozyme, membrane-bound; putative lipoprotein	0.922203	4.44629	0.12872	0.225464	2.14903
BW25113_1640	anmK	anhydro-N-acetylmuramic acid kinase	-0.0529131	6.61026	0.829939	0.896439	0.157722
BW25113_1641	slyB	outer membrane lipoprotein	0.280793	6.48212	0.298216	0.429309	1.21991
BW25113_1642	slyA	global transcriptional regulator	0.174115	5.69732	0.728493	0.818147	0.289567
BW25113_1643	ydhI	DUF1656 family putative inner membrane efflux pump associated protein	-1.16299	5.1837	0.0298587	0.0693315	3.85034
BW25113_1644	ydhJ	putative membrane fusion protein (MFP) of YdhJK efflux pump	0.379586	5.94148	0.252397	0.379178	1.39905
BW25113_1645	ydhK	putative efflux protein (PET) component of YdhJK efflux pump	0.0653612	7.42971	0.750972	0.834647	0.260761
BW25113_1646	sodC	superoxide dismutase, Cu, Zn, periplasmic	-0.349163	4.75958	0.50481	0.630302	0.665885
BW25113_1647	ydhF	putative oxidoreductase	0.144314	6.4526	0.595036	0.708642	0.496871
BW25113_1648	ydhL	DUF1289 family protein	2.45794	3.5848	0.00595493	0.0180767	5.78972
BW25113_1649	nemR	transcriptional repressor for the nemRA-gloA operon, quinone-, glyoxal-, and HOCl-activated	1.32708	6.14589	9.2446e-06	6.44651e-05	13.9211
BW25113_1650	nemA	chromate reductase, quinone reductase, FMN-linked; N-Ethylmaleimide reductase; old yellow enzyme	-0.204217	6.96989	0.347503	0.478329	1.06392
BW25113_1651	gloA	glyoxalase I, Ni-dependent	0.670342	5.22999	0.111625	0.201117	2.31389
BW25113_1652	rnt	ribonuclease T (RNase T)	-0.329448	2.89125	0.80122	0.873537	0.195059
BW25113_1653	lhr	putative ATP-dependent helicase	0.780903	9.03933	1.36613e-06	1.16068e-05	16.3947
BW25113_1654	grxD	glutaredoxin-4	-0.625462	4.97573	0.256721	0.383224	1.38374
BW25113_1655	mepH	murein DD-endopeptidase, space-maker hydrolase	-0.111538	5.9693	0.727022	0.817251	0.291149
BW25113_1656	sodB	superoxide dismutase, Fe	-0.481939	6.03509	0.141128	0.242414	2.04446
BW25113_1657	ydhP	putative transporter	0.542951	7.15127	0.0110076	0.0300816	5.05497
BW25113_4602	ynhF	stress response membrane	-2.31121	3.14395	0.0213559	0.0526479	4.24748
BW25113_1658	purR	transcriptional repressor, hypoxanthine-binding	0.950247	6.96336	1.49753e-05	9.91276e-05	13.3004
BW25113_1659	ydhB	LysR family putative transcriptional regulator	0.615535	6.75672	0.00640707	0.0191478	5.70668
BW25113_1660	ydhC	putative arabinose efflux transporter	-0.250203	6.98642	0.269795	0.398862	1.32604
BW25113_1661	cfa	cyclopropane fatty acyl phospholipid synthase (unsaturated-phospholipid methyltransferase)	0.0227476	7.49949	0.909736	0.951351	0.0719511
BW25113_1662	ribC	riboflavin synthase, alpha subunit	-2.60887	2.60685	0.00188105	0.00693472	7.17195
BW25113_1663	mdtK	multidrug efflux system transporter	0.298343	7.6328	0.102199	0.18815	2.41005
BW25113_1664	ydhQ	autotransporter adhesin-related protein	0.075424	7.26338	0.709844	0.803921	0.314874
BW25113_1665	valV		-3.26461	0.0314335	0.551599	0.671785	0.573929
BW25113_1666	valW		2.04227	3.06958	0.0153651	0.0396418	4.65683
BW25113_1667	ydhR	putative monooxygenase	0.921854	4.74534	0.165534	0.274548	1.86487
BW25113_1668	ydhS	putative oxidoreductase	-0.398007	7.24307	0.0366869	0.0822997	3.60297
BW25113_1669	ydhT	FNR, Nar, NarP-regulated protein; putative subunit of YdhYVWXUT oxidoreductase complex	1.00133	6.58551	3.29281e-05	0.000201708	12.2754
BW25113_1670	ydhU	putative cytochrome b subunit of YdhYVWXUT oxidoreductase complex	0.0689857	6.20893	0.84545	0.906132	0.142208
BW25113_1671	ydhX	putative 4Fe-4S ferridoxin-type protein; FNR, Nar, NarP-regulated protein; putative subunit of YdhYVWXUT oxidoreductase complex	0.134913	5.58408	0.746849	0.831394	0.266396
BW25113_1672	ydhW	FNR, Nar, NarP-regulated protein; putative subunit of YdhYVWXUT oxidoreductase complex	0.799536	5.78462	0.0302524	0.0700623	3.83522
BW25113_1673	ydhV	putative oxidoreductase subunit	0.357316	8.09223	0.0789541	0.153176	2.70673
BW25113_1674	ydhY	putative 4Fe-4S ferridoxin-type protein; FNR, Nar, NarP-regulated protein; putative subunit of YdhYVWXUT oxidoreductase complex	0.879877	7.90888	2.22917e-07	2.19697e-06	18.7961
BW25113_1675	ydhZ	uncharacterized protein	-0.298066	6.55472	0.29945	0.430078	1.21733
BW25113_1676	pykF	pyruvate kinase I	-2.31499	6.37083	1.08426e-14	2.8968e-13	41.6506
BW25113_1677	lpp	murein lipoprotein	0.355681	4.96862	0.439372	0.570182	0.810506
BW25113_1678	ldtE	murein L,D-transpeptidase	0.259635	6.97418	0.208464	0.32727	1.61145
BW25113_1679	sufE	sulfur acceptor protein	0.680178	5.74658	0.143847	0.246031	2.02309
BW25113_1680	sufS	cysteine desulfurase, stimulated by SufE; selenocysteine lyase, PLP-dependent	0.46933	7.43017	0.00984771	0.0273479	5.19243
BW25113_1681	sufD	component of SufBCD Fe-S cluster assembly scaffold	0.323386	7.41579	0.0744488	0.146486	2.77116
BW25113_1682	sufC	SufBCD Fe-S cluster assembly scaffold protein, ATP-binding protein	-1.11799	5.61993	0.00252171	0.00885495	6.8193
BW25113_1683	sufB	component of SufBCD Fe-S cluster assembly scaffold	0.169316	7.5219	0.36654	0.498041	1.00566
BW25113_1684	sufA	Fe-S cluster assembly protein	0.21374	5.48059	0.61667	0.728151	0.457691
BW25113_4430	rydB		-0.211885	2.95781	0.74594	0.830631	0.26772
BW25113_1685	ydiH	uncharacterized protein	0.474706	3.92792	0.521374	0.645352	0.631843
BW25113_1686	menI	1,4-dihydroxy-2-naphthoyl-CoA hydrolase	-1.23234	4.81248	0.00855239	0.0243452	5.36022
BW25113_1687	ydiJ	putative FAD-linked oxidoreductase	-0.100058	7.73003	0.566769	0.683978	0.547977
BW25113_1688	ydiK	UPF0118 family inner membrane protein	1.18592	7.37772	4.56865e-08	5.09095e-07	20.9056
BW25113_4431	rprA		-0.633594	5.25798	0.206226	0.32456	1.62344
BW25113_1689	ydiL	putative HTH domain DNA-binding protein	1.24923	7.49309	0.000111916	0.000604351	10.6923
BW25113_1690	ydiM	MFS superfamily sugar transport 1 family protein	-0.0205546	9.02503	0.893456	0.939198	0.0904985
BW25113_1691	ydiN	MFS transporter superfamily protein	0.0194866	8.62113	0.900903	0.945234	0.0812566
BW25113_1692	ydiB	quinate/shikimate 5-dehydrogenase, NAD(P)-binding	1.26399	7.35209	4.97836e-09	6.48684e-08	23.8779
BW25113_1693	aroD	3-dehydroquinate dehydratase	-1.02288	5.73759	0.0045729	0.0144553	6.11225
BW25113_1694	ydiF	putative acetyl-CoA:acetoacetyl-CoA transferase: alpha subunit/beta subunit	0.430664	8.71228	0.00406061	0.0130812	6.25637
BW25113_1695	ydiO	putative acyl-CoA dehydrogenase	0.213775	7.16881	0.336622	0.466829	1.09903
BW25113_1696	ydiP	putative DNA-binding transcriptional regulator	0.54028	7.55132	0.00717081	0.0210473	5.57022
BW25113_1697	ydiQ	putative electron transfer flavoprotein subunit	0.250597	5.96254	0.43831	0.569559	0.812082
BW25113_1698	ydiR	putative electron transfer flavoprotein, FAD-binding subunit	0.660871	6.15447	0.0235471	0.0569418	4.13437
BW25113_1699	ydiS	putative oxidoreductase	0.640933	6.52855	0.00955074	0.0266903	5.22754
BW25113_1700	ydiT	putative 3Fe-4S ferredoxin-type protein	-0.390249	3.81744	0.564318	0.681763	0.552659
BW25113_1701	fadK	short chain acyl-CoA synthetase, anaerobic	0.699966	8.26738	0.000146592	0.000761284	10.3593
BW25113_1702	ppsA	phosphoenolpyruvate synthase	0.420137	7.85234	0.0147461	0.0383122	4.70605
BW25113_1703	ppsR	bifunctional regulatory protein: PEP synthase kinase and PEP synthase pyrophosphorylase	0.247861	6.28537	0.375311	0.506544	0.98124
BW25113_1704	aroH	3-deoxy-D-arabino-heptulosonate-7-phosphate synthase, tryptophan repressible	-0.58523	6.01367	0.0715379	0.141892	2.81713
BW25113_1705	ydiE	hemin uptake protein HemP homolog	-0.915986	2.92685	0.189654	0.304597	1.71503
BW25113_1706	ydiU	UPF0061 family protein	0.233969	6.72577	0.392793	0.525501	0.928234
BW25113_1707	ydiV	anti-FlhD4C2 factor, inactive EAL family phosphodiesterase	0.209999	7.40505	0.243836	0.369714	1.43552
BW25113_1708	nlpC	putative C40 clan peptidase lipoprotein	-0.433904	6.19208	0.15049	0.253621	1.97925
BW25113_1709	btuD	vitamin B12 transporter subunit : ATP-binding component of ABC superfamily	1.76301	5.85515	0.000182986	0.000923759	10.0802
BW25113_1710	btuE	glutathione peroxidase	-0.362038	5.27902	0.451806	0.58215	0.780536
BW25113_1711	btuC	vitamin B12 transporter subunit: membrane component of ABC superfamily	0.149777	6.70325	0.516775	0.64109	0.641402
BW25113_1712	ihfA	integration host factor (IHF), DNA-binding protein, alpha subunit	-5.69331	4.41358	1.93554e-13	4.49429e-12	37.695
BW25113_1713	pheT	phenylalanine tRNA synthetase, beta subunit	-1.02715	2.84101	0.447309	0.577362	0.792453
BW25113_1714	pheS	phenylalanine tRNA synthetase, alpha subunit	0.59048	2.06384	0.637961	0.748309	0.418294
BW25113_1715	pheM	phenylalanyl-tRNA synthetase operon leader peptide	2.25605	-0.121781	1	1	0
BW25113_1716	rplT	50S ribosomal subunit protein L20	3.10529	0.0301531	0.552121	0.671785	0.573929
BW25113_1717	rpmI	50S ribosomal subunit protein L35	-1.03529	0.168008	1	1	0
BW25113_1718	infC	translation initiation factor IF-3	-2.10516	1.52451	0.113948	0.204352	2.29087
BW25113_1719	thrS	threonyl-tRNA synthetase	1.03488	1.35011	0.431364	0.563098	0.828542
BW25113_4494	arpB	pseudogene	-0.0846186	8.6246	0.596483	0.709984	0.494141
BW25113_4535	yniD	uncharacterized protein	1.01826	5.17667	0.0305865	0.0707991	3.82013
BW25113_1722	ydiY	acid-inducible putative outer membrane protein	0.456331	8.36801	0.0112504	0.0305546	5.03246
BW25113_1723	pfkB	6-phosphofructokinase II	0.776374	6.66949	0.000813243	0.0033551	8.21943
BW25113_1724	ydiZ	uncharacterized protein	1.02844	4.09059	0.103763	0.190161	2.39471
BW25113_1725	yniA	fructosamine kinase family protein	0.29379	7.08406	0.148761	0.251852	1.98935
BW25113_1726	yniB	putative inner membrane protein	-0.722361	6.37086	0.00862402	0.0244862	5.35188
BW25113_1727	yniC	2-deoxyglucose-6-P phosphatase	1.00469	6.74254	1.72111e-05	0.000112358	13.1196
BW25113_1728	ydjM	inner membrane protein regulated by LexA	-0.26821	6.53907	0.280906	0.411026	1.2827
BW25113_1729	ydjN	putative transporter	-0.473373	8.00111	0.0031663	0.010695	6.54692
BW25113_1730	ydjO	uncharacterized protein	0.379198	6.29316	0.192728	0.308351	1.69735
BW25113_1731	cedA	cell division modulator	-0.241314	5.97991	0.441083	0.571655	0.806782
BW25113_1732	katE	catalase HPII, heme d-containing	0.740022	7.68389	0.000128751	0.000683845	10.514
BW25113_1733	chbG	chito-oligosaccharide deacetylase	0.0838309	6.20729	0.774936	0.853474	0.228581
BW25113_1734	chbF	phospho-chitobiase; general 6-phospho-beta-glucosidase activity	-0.1369	8.95561	0.387419	0.520195	0.942877
BW25113_1735	chbR	repressor of chb operon for N,N'-diacetylchitobiose utilization	-0.213465	7.3548	0.2923	0.422539	1.24284
BW25113_1736	chbA	N,N'-diacetylchitobiose-specific enzyme IIA component of PTS	0.695354	6.63905	0.00358914	0.0118446	6.39962
BW25113_1737	chbC	N,N'-diacetylchitobiose-specific enzyme IIC component of PTS	0.298092	8.78218	0.0405032	0.0891916	3.48695
BW25113_1738	chbB	N,N'-diacetylchitobiose-specific enzyme IIB component of PTS	-0.267326	6.79185	0.255495	0.382295	1.38724
BW25113_1739	osmE	osmotically-inducible lipoprotein	-0.952558	5.63668	0.0265295	0.0627178	3.99498
BW25113_1740	nadE	NAD synthetase, NH3/glutamine-dependent	2.53003	0.791711	0.159826	0.266477	1.90792
BW25113_1741	cho	endonuclease of nucleotide excision repair	0.674085	6.87936	0.00434533	0.0138346	6.17558
BW25113_1742	ves	cold- and stress-inducible protein	-0.308511	5.26135	0.480341	0.608661	0.716289
BW25113_1743	spy	periplasmic ATP-independent protein refolding chaperone, stress-induced	-0.333996	6.65234	0.198233	0.315	1.66658
BW25113_1744	astE	succinylglutamate desuccinylase	0.222805	7.41377	0.235611	0.360571	1.47164
BW25113_1745	astB	succinylarginine dihydrolase	1.69714	7.08102	5.24343e-12	1.04281e-10	33.1588
BW25113_1746	astD	succinylglutamic semialdehyde dehydrogenase	1.13697	7.28981	1.82442e-06	1.51512e-05	16.0102
BW25113_1747	astA	arginine succinyltransferase	0.92655	6.50226	0.000842501	0.00345971	8.17513
BW25113_1748	astC	succinylornithine transaminase, PLP-dependent	0.54054	6.80874	0.0155915	0.0402025	4.63657
BW25113_1749	xthA	exonuclease III	-0.645416	5.70687	0.0751884	0.14768	2.75946
BW25113_1750	ydjX	TVP38/TMEM64 family inner membrane protein	0.877454	7.84399	1.20576e-06	1.03634e-05	16.5581
BW25113_1751	ydjY	putative ferrodoxin-like lipoprotein	0.878606	6.36951	0.000927486	0.00375997	8.05506
BW25113_1752	ydjZ	TVP38/TMEM64 family inner membrane protein	0.489358	6.08616	0.098488	0.182683	2.45259
BW25113_1753	ynjA	carboxymuconolactone decarboxylase family protein	0.80566	5.33587	0.0983469	0.18265	2.45285
BW25113_1754	ynjB	putative ABC superfamily transporter periplasmic-binding protein	0.552749	6.46198	0.0352574	0.0797381	3.64859
BW25113_1755	ynjC	inner membrane putative ABC superfamily transporter permease	0.831559	7.69226	5.68787e-06	4.2113e-05	14.5354
BW25113_1756	ynjD	putative ABC superfamily transporter ATP-binding subunit	0.828385	6.12656	0.00497063	0.0155683	6.00524
BW25113_1757	ynjE	molybdopterin synthase sulfurtransferase	0.98077	7.25136	2.82966e-06	2.25711e-05	15.4352
BW25113_1758	ynjF	inner membrane protein, phosphatidylglycerophosphate synthase homolog	-0.445872	5.95061	0.281685	0.411862	1.27977
BW25113_1759	nudG	CTP pyrophosphohydrolase; also hydrolyzes 2-hydroxy-dATP, 8-hydroxy-dGTP, 5-hydroxy-CTP, dCTP and 5-methyl-dCTP	-0.554365	5.41539	0.19436	0.310515	1.68727
BW25113_1760	ynjH	DUF1496 family protein	-0.206659	6.08257	0.512787	0.637748	0.648942
BW25113_1761	gdhA	glutamate dehydrogenase, NADP-specific	0.563285	7.20202	0.00354832	0.0117351	6.41302
BW25113_1762	ynjI	inner membrane protein	0.250236	8.50269	0.0961204	0.179341	2.47922
BW25113_1763	topB	DNA topoisomerase III	0.250084	7.81368	0.249736	0.376088	1.41086
BW25113_1764	selD	selenophosphate synthase	-0.693376	6.5585	0.0181509	0.0458233	4.44778
BW25113_1765	ydjA	putative oxidoreductase	0.716226	6.05444	0.0354845	0.0801701	3.64079
BW25113_1766	sppA	protease IV (signal peptide peptidase)	0.254149	8.14463	0.111769	0.201175	2.31348
BW25113_1767	ansA	cytoplasmic L-asparaginase 1	0.68598	6.91792	0.00482876	0.0151776	6.04191
BW25113_1768	pncA	nicotinamidase/pyrazinamidase	0.0115778	7.28951	0.958384	0.98458	0.0224196
BW25113_1769	ydjE	putative transporter	0.532954	8.95351	0.000326203	0.00151806	9.36356
BW25113_1770	ydjF	putative DNA-binding transcriptional regulator	0.238778	7.793	0.196412	0.312861	1.67641
BW25113_1771	ydjG	alpha-Keto reductase, NADH-dependent; can use methylglyoxal as substrate	0.419963	7.15201	0.0488116	0.103811	3.26796
BW25113_1772	ydjH	putative kinase	0.263768	7.88307	0.145674	0.2482	2.01043
BW25113_1773	ydjI	putative aldolase	0.346459	7.89143	0.040435	0.0891299	3.48795
BW25113_1774	ydjJ	putative Zn-dependent NAD(P)-binding oxidoreductase	0.423113	8.3886	0.00814454	0.0234182	5.41622
BW25113_1775	ydjK	putative transporter	0.30027	8.69981	0.0406295	0.0893808	3.48389
BW25113_1776	ydjL	putative Zn-dependent NAD(P)-binding oxidoreductase	0.745569	6.60634	0.00519386	0.0161421	5.95303
BW25113_1777	yeaC	DUF1315 family protein	-0.777251	5.09688	0.0730328	0.144212	2.79374
BW25113_1778	msrB	methionine sulfoxide reductase B	-0.11762	4.97537	0.81525	0.8851	0.176087
BW25113_1779	gapA	glyceraldehyde-3-phosphate dehydrogenase A	0.104233	0.795209	1	1	0
BW25113_1780	yeaD	D-hexose-6-phosphate epimerase-like protein	0.154275	6.34223	0.561588	0.67939	0.557689
BW25113_1781	yeaE	aldo-keto reductase, methylglyoxal to acetol, NADPH-dependent	-0.435481	6.42029	0.0915392	0.172389	2.53626
BW25113_1782	mipA	scaffolding protein for murein synthesizing machinery	-0.0221255	6.70749	0.939203	0.970495	0.0432077
BW25113_1783	yeaG	protein kinase, endogenous substrate unidentified; autokinase	0.328885	7.43695	0.0703377	0.140012	2.83637
BW25113_1784	yeaH	UPF0229 family protein	0.969712	7.25387	4.05166e-07	3.83137e-06	17.9937
BW25113_1785	yeaI	putative membrane-anchored diguanylate cyclase	-0.088402	7.36354	0.654399	0.76315	0.389961
BW25113_1786	yeaJ	putative diguanylate cyclase	0.299167	9.24574	0.0417768	0.0914511	3.45086
BW25113_1787	yeaK	aminoacyl-tRNA editing domain protein	0.326237	6.44758	0.188019	0.302622	1.72441
BW25113_1788	yoaI	uncharacterized protein	2.176	2.2455	0.0495408	0.105026	3.25119
BW25113_1789	yeaL	UPF0756 family putative inner membrane protein	1.11164	5.97938	0.00086866	0.0035507	8.13768
BW25113_1790	yeaM	putative DNA-binding transcriptional regulator	-0.792286	6.30394	0.00313509	0.010622	6.55681
BW25113_1791	yeaN	putative transporter	0.00922554	6.83441	0.970545	0.99385	0.00889962
BW25113_1792	yeaO	DUF488 family protein	-0.597633	5.42916	0.222438	0.345417	1.53359
BW25113_1793	yoaF	DUF333 family outer membrane lipoprotein	0.299101	5.01596	0.518637	0.642976	0.637163
BW25113_1794	yeaP	diguanylate cyclase	0.45049	8.44762	0.00332678	0.0111353	6.48872
BW25113_4676	yoaK	inner membrane-associated protein	0.449437	4.24317	0.425562	0.558558	0.84022
BW25113_4675	yoaJ	inner membrane-associated protein	0.546512	6.28422	0.102989	0.189132	2.40253
BW25113_1795	yeaQ	UPF0410 family protein	-0.255755	6.82033	0.241351	0.367579	1.44387
BW25113_1796	yoaG	uncharacterized protein	-0.103854	5.51228	0.797826	0.871244	0.198851
BW25113_1797	yeaR	DUF1971 family protein, nitrate-inducible	0.452362	7.35947	0.0142751	0.037351	4.74271
BW25113_1798	leuE	leucine efflux protein	0.214547	8.02515	0.188056	0.302622	1.72441
BW25113_1799	dmlR	transcriptional activator of dmlA	0.27473	7.95974	0.141527	0.243001	2.04096
BW25113_1800	dmlA	D-malate oxidase, NAD-dependent; putative tartrate dehydrogenase	0.689359	6.97329	0.000939805	0.00379948	8.03998
BW25113_1801	yeaV	putative transporter	0.564131	7.45777	0.00611653	0.0184411	5.76093
BW25113_1802	yeaW	putative YeaWX dioxygenase alpha subunit; 2Fe-2S cluster	-0.191634	6.35266	0.495099	0.621501	0.686172
BW25113_1803	yeaX	putative YeaWX dioxygenase beta subunit, reductase component	0.611057	6.50724	0.0602759	0.123247	3.02037
BW25113_1804	rnd	ribonuclease D	0.525856	6.42348	0.063782	0.129223	2.95206
BW25113_1805	fadD	acyl-CoA synthetase (long-chain-fatty-acid--CoA ligase)	0.265432	7.21213	0.172461	0.283493	1.81862
BW25113_1806	yeaY	Slp family lipoprotein, RpoE-regulated	0.264454	5.57326	0.54054	0.662602	0.593786
BW25113_1807	tsaB	tRNA(ANN) t(6)A37 threonylcarbamoyladenosine modification protein; binding partner and protease for TsaD	-2.31498	1.84523	0.0240128	0.0578472	4.11161
BW25113_1808	yoaA	putative ATP-dependent helicase, DinG family	0.0365957	7.43365	0.862493	0.917523	0.124183
BW25113_1809	yoaB	putative reactive intermediate deaminase	-0.337299	7.94204	0.041913	0.0917041	3.44687
BW25113_1810	yoaC	DUF1889 family protein	0.0790845	7.59133	0.663716	0.769966	0.377133
BW25113_1811	yoaH	UPF0181 family protein	0.568892	5.75296	0.217146	0.338266	1.56377
BW25113_1812	pabB	aminodeoxychorismate synthase, subunit I	-0.304563	6.63823	0.290597	0.420955	1.24826
BW25113_1813	nudL	putative CoA pyrophosphohydrolase, weak 3-phosphohydroxypyruvate phosphatase	-0.299034	5.77061	0.39075	0.523399	0.934016
BW25113_1814	sdaA	L-serine dehydratase 1	0.479366	7.6616	0.00816937	0.0234355	5.41516
BW25113_1815	yoaD	putative membrane-anchored cyclic-di-GMP phosphodiesterase, regulator of cellulose production	0.497426	7.24405	0.00896771	0.0252519	5.30746
BW25113_1816	yoaE	putative membrane protein/conserved protein	0.441888	7.1903	0.0355428	0.0802608	3.63916
BW25113_1817	manX	fused mannose-specific PTS enzymes: IIA component/IIB component	-0.333315	6.53404	0.175828	0.287855	1.79659
BW25113_1818	manY	mannose-specific enzyme IIC component of PTS	-0.0476943	6.68164	0.892289	0.938861	0.0910158
BW25113_1819	manZ	mannose-specific enzyme IID component of PTS	0.159672	6.97822	0.460047	0.590222	0.760671
BW25113_1820	yobD	UPF0266 family inner membrane protein	-0.0457787	6.6764	0.856289	0.913114	0.131133
BW25113_1821	mntP	putative Mn(2+) efflux pump, mntR-regulated	0.873623	5.87056	0.0107785	0.0295992	5.0783
BW25113_1822	rlmA	23S rRNA m(1)G745 methyltransferase, SAM-dependent	0.318639	6.26986	0.289449	0.420258	1.25065
BW25113_1823	cspC	stress protein, member of the CspA-family	-1.47065	6.33282	5.72083e-08	6.28017e-07	20.6027
BW25113_1824	yobF	DUF2527 family heat-induced protein	-0.630056	6.83905	0.00973553	0.0271554	5.20262
BW25113_1825	yebO	putative inner membrane protein	0.386704	5.30376	0.409597	0.542744	0.881656
BW25113_1826	mgrB	regulatory peptide for PhoPQ, feedback inhibition	0.0661106	3.27125	0.964735	0.988586	0.0165618
BW25113_4536	yobH	uncharacterized protein	0.197432	6.13696	0.500285	0.626082	0.675576
BW25113_1827	kdgR	KDG regulon transcriptional repressor	-0.0139971	6.18295	0.978286	0.99924	0.00109749
BW25113_1828	yebQ	putative transporter	0.435989	6.71239	0.0541899	0.113364	3.14096
BW25113_1829	htpX	putative endopeptidase	-0.14737	6.3653	0.571631	0.687415	0.540748
BW25113_1830	prc	carboxy-terminal protease for penicillin-binding protein 3	-0.546298	7.60041	0.00325905	0.0109582	6.51184
BW25113_1831	proQ	RNA chaperone, putative ProP translation regulator	0.666111	6.67483	0.00652485	0.0194474	5.68428
BW25113_1832	msrC	free methionine-(R)-sulfoxide reductase	-0.627843	5.88706	0.0619024	0.12605	2.98793
BW25113_1833	yebS	inner membrane protein	-0.120204	7.03974	0.577163	0.691816	0.53154
BW25113_1834	yebT	MCE domain protein	0.113362	8.44345	0.470814	0.60019	0.73651
BW25113_1835	rsmF	16S rRNA m(5)C1407 methyltransferase, SAM-dependent	-0.00631691	6.49178	0.989336	1	0
BW25113_1836	yebV	uncharacterized protein	1.52417	4.59816	0.00222545	0.0080243	6.96141
BW25113_1837	yebW	uncharacterized protein	-0.380831	4.93884	0.429461	0.562178	0.830902
BW25113_1838	pphA	serine/threonine-specific protein phosphatase 1	0.198182	5.88301	0.570396	0.686487	0.542696
BW25113_4432	ryeA		-1.03476	4.49771	0.140756	0.242147	2.04605
BW25113_4433	sdsR		-1.19226	1.96159	0.201321	0.31865	1.64995
BW25113_1839	yebY	DUF2511 family protein	-0.00176002	4.48233	1	1	0
BW25113_1840	yebZ	inner membrane protein	0.764212	6.38403	0.0342699	0.077982	3.68071
BW25113_1841	yobA	CopC family protein	-0.549012	4.75929	0.395621	0.528646	0.919625
BW25113_1842	holE	DNA polymerase III, theta subunit	0.126196	4.37078	0.847026	0.907162	0.140567
BW25113_1843	yobB	C-N hydrolase family protein	-0.386055	6.2154	0.174739	0.2866	1.80289
BW25113_1844	exoX	exodeoxyribonuclease 10; DNA exonuclease X	0.380258	6.2901	0.161496	0.268958	1.89455
BW25113_1845	ptrB	protease II	0.629239	7.82992	0.000274645	0.00131681	9.56873
BW25113_1846	yebE	DUF533 family inner membrane protein	0.355383	5.56583	0.422524	0.555887	0.847137
BW25113_1847	yebF	extracellular Colicin M immunity family protein	0.0346548	5.86145	0.93165	0.96618	0.0496363
BW25113_1848	yebG	DNA damage-inducible protein regulated by LexA	-0.26611	4.07359	0.684171	0.784665	0.349851
BW25113_1849	purT	phosphoribosylglycinamide formyltransferase 2	-0.72903	6.69971	0.00137978	0.00530731	7.5578
BW25113_1850	eda	multifunctional 2-keto-3-deoxygluconate 6-phosphate aldolase and 2-keto-4-hydroxyglutarate aldolase and oxaloacetate decarboxylase	-1.0206	5.58483	0.0103682	0.0286855	5.12353
BW25113_1851	edd	6-phosphogluconate dehydratase	0.0936042	7.85385	0.568752	0.685649	0.544458
BW25113_1852	zwf	glucose-6-phosphate 1-dehydrogenase	0.703521	5.98998	0.0310573	0.0716273	3.80335
BW25113_1853	yebK	putative DNA-binding transcriptional regulator	-0.23117	6.51209	0.348063	0.478802	1.0625
BW25113_1854	pykA	pyruvate kinase II	0.597325	7.78154	0.00141907	0.00542548	7.52603
BW25113_1855	lpxM	myristoyl-acyl carrier protein (ACP)-dependent acyltransferase	-5.05327	5.54322	9.80722e-22	4.39344e-20	64.3032
BW25113_1856	mepM	murein DD-endopeptidase, space-maker hydrolase, septation protein	-2.6793	6.74455	9.69117e-23	4.47712e-21	67.5979
BW25113_1857	znuA	zinc transporter subunit: periplasmic-binding component of ABC superfamily	-0.299488	6.63	0.203744	0.321501	1.63711
BW25113_1858	znuC	zinc transporter subunit: ATP-binding component of ABC superfamily	0.900769	7.20622	4.19031e-06	3.19313e-05	14.9347
BW25113_1859	znuB	zinc transporter subunit: membrane component of ABC superfamily	0.928976	7.49593	6.12274e-07	5.58732e-06	17.4494
BW25113_1860	ruvB	ATP-dependent DNA helicase, component of RuvABC resolvasome	-0.541708	5.58982	0.15574	0.260841	1.93876
BW25113_1861	ruvA	component of RuvABC resolvasome, regulatory subunit	-0.849018	5.11445	0.0476357	0.10192	3.29449
BW25113_4677	yobI	uncharacterized protein	-3.79994	0.169564	0.315869	0.445856	1.16535
BW25113_1862	yebB	DUF830 family protein	0.709442	7.28255	0.00024268	0.00117627	9.73156
BW25113_1863	ruvC	component of RuvABC resolvasome, endonuclease	-0.564328	5.03904	0.340977	0.471394	1.08499
BW25113_1864	yebC	UPF0082 family protein	-0.407181	6.57632	0.151647	0.255046	1.97117
BW25113_1865	nudB	dihydroneopterin triphosphate pyrophosphatase	-5.70846	4.07062	5.42724e-12	1.07454e-10	33.1156
BW25113_1866	aspS	aspartyl-tRNA synthetase	3.91923	1.6464	0.0124792	0.0335629	4.89699
BW25113_1867	yecD	isochorismatase family protein	1.38842	6.29493	7.05009e-06	5.09237e-05	14.2613
BW25113_1868	yecE	UPF0759 family protein	0.335903	7.25422	0.0853569	0.162541	2.62112
BW25113_1869	yecN	MAPEG family inner membrane protein	-0.768581	6.36332	0.00467315	0.0147302	6.08508
BW25113_1870	cmoA	carboxy-SAM synthase	-0.088873	6.06988	0.784323	0.861435	0.215186
BW25113_1871	cmoB	tRNA (cmo5U34)-carboxymethyltransferase, carboxy-SAM-dependent	-0.86146	6.53795	0.00374031	0.0122041	6.35649
BW25113_1872	torZ	trimethylamine N-oxide reductase system III, catalytic subunit	0.256771	7.7664	0.134617	0.233669	2.09746
BW25113_1873	torY	TMAO reductase III (TorYZ), cytochrome c-type subunit	0.0788172	7.62159	0.671595	0.776871	0.364252
BW25113_1874	cutC	copper homeostasis protein	-0.00194497	6.3619	1	1	0
BW25113_1875	yecM	putative metal-binding enzyme	0.589889	6.13396	0.0496406	0.105161	3.24932
BW25113_1876	argS	arginyl-tRNA synthetase	2.57632	1.77861	0.13095	0.228827	2.12767
BW25113_1877	yecT	uncharacterized protein	-0.40589	8.05369	0.00901747	0.0253277	5.30314
BW25113_1878	flhE	proton seal during flagellar secretion	-0.088346	6.81873	0.699537	0.797749	0.325994
BW25113_1879	flhA	putative flagellar export pore protein	0.878591	7.7176	2.55023e-06	2.05268e-05	15.5721
BW25113_1880	flhB	flagellin export apparatus, substrate specificity protein	0.332387	6.95799	0.144766	0.247128	2.01667
BW25113_1881	cheZ	chemotaxis regulator, protein phosphatase for CheY	0.409586	6.26403	0.148349	0.251309	1.99247
BW25113_1882	cheY	chemotaxis regulator transmitting signal to flagellar motor component	0.0491002	4.71514	0.937319	0.969452	0.0447583
BW25113_1883	cheB	fused chemotaxis regulator: protein-glutamate methylesterase in two-component regulatory system with CheA	0.242962	6.66442	0.31887	0.448095	1.15812
BW25113_1884	cheR	chemotaxis regulator, protein-glutamate methyltransferase	-0.293719	6.04151	0.37178	0.50285	0.991799
BW25113_1885	tap	methyl-accepting protein IV	0.683175	7.41597	0.00190377	0.00698941	7.16061
BW25113_1886	tar	methyl-accepting chemotaxis protein II	1.48	8.16845	3.10109e-18	1.10027e-16	53.013
BW25113_1887	cheW	purine-binding chemotaxis protein	0.256846	6.48979	0.311824	0.441975	1.17796
BW25113_1888	cheA	fused chemotactic sensory histidine kinase in two-component regulatory system with CheB and CheY: sensory histidine kinase/signal sensing protein	0.660561	7.48392	0.000520138	0.00226158	8.78845
BW25113_1889	motB	protein that enables flagellar motor rotation	0.450381	6.7033	0.0574441	0.118882	3.0724
BW25113_1890	motA	proton conductor component of flagella motor	-0.339256	5.86395	0.315504	0.445624	1.1661
BW25113_1891	flhC	flagellar class II regulon transcriptional activator, with FlhD	0.408938	5.86611	0.28949	0.420258	1.25065
BW25113_1892	flhD	flagellar class II regulon transcriptional activator, with FlhC	0.0817632	6.67921	0.809103	0.879719	0.184886
BW25113_1895	uspC	universal stress protein	0.174466	7.8233	0.295683	0.426457	1.22953
BW25113_1896	otsA	trehalose-6-phosphate synthase	0.468141	8.41001	0.00329602	0.0110407	6.50103
BW25113_1897	otsB	trehalose-6-phosphate phosphatase, biosynthetic	0.990202	6.37033	0.000199534	0.000996548	9.97077
BW25113_4460	araH	fused L-arabinose transporter subunits of ABC superfamily: membrane components	0.152483	6.66296	0.522342	0.646008	0.630375
BW25113_1900	araG	fused L-arabinose transporter subunits of ABC superfamily: ATP-binding components	0.219733	6.79777	0.318542	0.447942	1.15862
BW25113_1901	araF	L-arabinose transporter subunit	0.36383	6.62733	0.154077	0.258447	1.95206
BW25113_1902	ftnB	ferritin B, putative ferrous iron reservoir	0.332737	6.37475	0.293068	0.423374	1.24
BW25113_4537	yecJ	uncharacterized protein	1.67913	4.73984	0.00109957	0.00437361	7.83696
BW25113_4663	azuC	acid-inducible small membrane-associated protein	-3.95822	1.41786	0.0110569	0.0301767	5.05042
BW25113_1904	yecR	lipoprotein, function unknown	0.187718	6.75319	0.44858	0.578578	0.789417
BW25113_1905	ftnA	ferritin iron storage protein (cytoplasmic)	0.154819	8.11124	0.318366	0.447942	1.15862
BW25113_1906	yecH	DUF2492 family protein	-0.524969	4.50267	0.30966	0.440315	1.18339
BW25113_1907	tyrP	tyrosine transporter	-0.564855	6.91853	0.0176937	0.0449179	4.47657
BW25113_1908	yecA	UPF0149 family protein	0.158486	6.23652	0.578522	0.692696	0.529706
BW25113_1909	leuZ		-5.83462	1.10813	0.00397204	0.012849	6.2822
BW25113_1911	glyW		1.07262	0.616148	0.600767	0.713743	0.486524
BW25113_1912	pgsA	phosphatidylglycerophosphate synthetase	-1.54693	0.295145	0.693219	0.791766	0.336854
BW25113_1913	uvrC	excinuclease UvrABC, endonuclease subunit	-0.322449	7.55307	0.116933	0.208692	2.26055
BW25113_1914	uvrY	response regulator in two-component regulatory system with BarA	-0.755014	7.15415	0.000433763	0.00192759	9.01898
BW25113_1915	yecF	DUF2594 family protein	0.187454	7.08202	0.498975	0.625128	0.677776
BW25113_1916	sdiA	quorum-sensing transcriptional activator	-1.06504	8.28516	8.45714e-10	1.23797e-08	26.2674
BW25113_1917	yecC	putative ABC superfamily transporter ATP-binding subunit	0.921629	6.86775	4.45346e-05	0.000261258	11.9022
BW25113_1918	yecS	ABC family putative inner membrane permease	0.0844212	6.06336	0.789058	0.863854	0.21114
BW25113_1919	dcyD	D-cysteine desulfhydrase, PLP-dependent	-0.525415	7.0605	0.0143911	0.0375439	4.73528
BW25113_1920	fliY	cystine transporter subunit	-0.787512	6.79809	0.000811441	0.00335078	8.22129
BW25113_1921	fliZ	RpoS antagonist; putative regulator of FliA activity	-0.0135541	6.6143	0.972891	0.995312	0.00677881
BW25113_1922	fliA	RNA polymerase, sigma 28 (sigma F) factor	0.388968	6.56171	0.167053	0.276503	1.85463
BW25113_1923	fliC	flagellar filament structural protein (flagellin)	-0.000461448	8.08621	1	1	0
BW25113_1924	fliD	flagellar filament capping protein	0.14051	7.58377	0.429009	0.562055	0.831216
BW25113_1925	fliS	flagellar protein potentiates polymerization	0.237188	5.84189	0.551203	0.671785	0.573929
BW25113_1926	fliT	putative flagellar synthesis and assembly chaperone	0.366745	5.798	0.279001	0.408778	1.29061
BW25113_1927	amyA	cytoplasmic alpha-amylase	1.37434	8.02029	2.17781e-07	2.15593e-06	18.8233
BW25113_1928	yedD	lipoprotein	0.0411835	5.58505	0.935555	0.968079	0.0468035
BW25113_1929	yedE	UPF0394 family sulfur transport domain-containing inner membrane protein	0.172408	6.9101	0.429432	0.562178	0.830902
BW25113_1930	yedF	putative TusA family sulfurtransferase	0.376687	5.46522	0.353621	0.484495	1.04545
BW25113_1931	yedK	DUF159 family protein	-0.435434	5.97458	0.180292	0.292892	1.77156
BW25113_1932	yedL	putative acyl transferase	-0.0018449	8.26918	0.995244	1	0
BW25113_4495	yedN	pseudogene	0.226266	4.5439	0.652539	0.761582	0.392929
BW25113_1936	intG	pseudogene	0.30892	6.01228	0.335825	0.4665	1.10005
BW25113_1937	fliE	flagellar basal-body component	0.220259	4.96207	0.630323	0.741114	0.432233
BW25113_1938	fliF	flagellar basal-body MS-ring and collar protein	0.951568	7.24149	8.07782e-06	5.71374e-05	14.0952
BW25113_1939	fliG	flagellar motor switching and energizing component	0.626696	6.6389	0.0145	0.0377836	4.7261
BW25113_1940	fliH	negative regulator of FliI ATPase activity	0.211348	6.64428	0.464903	0.594223	0.750925
BW25113_1941	fliI	flagellum-specific ATP synthase	0.833052	6.98525	0.000133999	0.000708836	10.4623
BW25113_1942	fliJ	flagellar protein	2.56786	5.12793	3.72643e-05	0.000225159	12.1168
BW25113_1943	fliK	flagellar hook-length control protein	0.36876	6.86948	0.122786	0.217388	2.20166
BW25113_1944	fliL	flagellar biosynthesis protein	1.46602	5.91937	1.23253e-05	8.40102e-05	13.5391
BW25113_1945	fliM	flagellar motor switching and energizing component	0.517787	6.64521	0.0285827	0.0666829	3.90654
BW25113_1946	fliN	flagellar motor switching and energizing component	0.646307	5.16	0.155804	0.260849	1.93871
BW25113_1947	fliO	flagellar biosynthesis protein	0.122	5.58417	0.77724	0.85535	0.225413
BW25113_1948	fliP	flagellar biosynthesis protein	0.339759	6.16561	0.247292	0.373394	1.42123
BW25113_1949	fliQ	flagellar biosynthesis protein	1.09662	4.86171	0.0231683	0.0561177	4.1554
BW25113_1950	fliR	flagellar export pore protein	0.1611	7.29171	0.396935	0.529423	0.917507
BW25113_1951	rcsA	transcriptional regulator of colanic acid capsular biosynthesis	0.182461	6.57184	0.483919	0.611447	0.709701
BW25113_1952	dsrB	uncharacterized protein	0.895975	6.3316	0.000743167	0.00310061	8.33323
BW25113_1953	yodD	uncharacterized protein	-0.207234	4.50667	0.681405	0.781695	0.355323
BW25113_1954	dsrA		-1.39939	3.26042	0.0432411	0.0941498	3.4089
BW25113_1955	yedP	putative mannosyl-3-phosphoglycerate phosphatase	0.118508	6.38815	0.65342	0.762381	0.391416
BW25113_1956	yedQ	putative membrane-anchored diguanylate cyclase	-0.353048	7.56095	0.0667579	0.133969	2.90003
BW25113_1957	yodC	uncharacterized protein	-0.946645	4.51308	0.0584737	0.120675	3.0508
BW25113_1958	yedI	DUF808 family inner membrane protein	0.489259	6.60026	0.0465024	0.100213	3.31886
BW25113_1959	yedA	amino acid exporter for phenylalanine, threonine	-0.252427	6.76871	0.281098	0.411171	1.28219
BW25113_1960	vsr	DNA mismatch endonuclease of very short patch repair	0.370959	5.14734	0.541751	0.663805	0.591169
BW25113_1961	dcm	DNA cytosine methyltransferase	0.690401	7.58665	0.00013638	0.00071749	10.4448
BW25113_1962	yedJ	putative HD superfamily phosphohydrolase	0.699383	5.19014	0.236496	0.361551	1.46773
BW25113_1963	yedR	inner membrane protein	1.11937	6.45157	8.62178e-06	6.03178e-05	14.0171
BW25113_4603	rseX		-0.042138	1.23076	1	1	0
BW25113_4496	yedS	pseudogene	0.715863	8.45079	2.59289e-06	2.08324e-05	15.5508
BW25113_1967	hchA	glyoxalase III and Hsp31 molecular chaperone	0.169927	8.18758	0.299281	0.430078	1.21733
BW25113_1968	yedV	putative sensory kinase in two-component regulatory system with YedW	-0.101009	8.80004	0.493816	0.620242	0.689098
BW25113_1969	yedW	response regulator family protein	0.336209	8.72413	0.0266184	0.0628942	3.99093
BW25113_1970	hiuH	hydroxyisourate hydrolase	0.0463725	6.54702	0.865571	0.919695	0.120772
BW25113_1971	yedY	membrane-anchored, periplasmic TMAO, DMSO reductase	0.138565	7.13517	0.49473	0.621214	0.686837
BW25113_1972	yedZ	inner membrane heme subunit for periplasmic YedYZ reductase	0.307589	6.93255	0.148783	0.251852	1.98935
BW25113_1973	zinT	zinc and cadmium binding protein, periplasmic	0.390557	7.05901	0.0829211	0.158926	2.65357
BW25113_1974	yodB	cytochrome b561 homolog	0.521949	8.30215	0.00259767	0.00908571	6.78218
BW25113_1975	serU		0.516883	2.9276	0.557882	0.677308	0.562115
BW25113_1976	mtfA	anti-repressor for DgsA(Mlc)	-0.105391	6.66056	0.738996	0.825554	0.276566
BW25113_1977	asnT		-0.691784	3.34611	0.384045	0.516917	0.951997
[truncated: 2,437 more rows]

## Sheet: Venn genes
Genes presented in the Venn diagram of Fig. 4E
This is a comparison of data derrived from the two different analyses methods.
* yhcB has been removed from this analysis
34 yhcb essential only	87 sick and essential	76 yhcB sick only
dnaQ	rpmE	lysZ
ybeD	nohD	pspB
glnX	dcd	argY
ybfQ	crr	rppH
lysT	yqeK	yqeL
valT	ygeF	talB
rne	pbl	apaH
yceQ	dnaK	cra
rpmF	mraZ	yacL
ldrA	rsmH	mrcB
rdlB	pcnB	ykgH
clsA	gmhB	cyoC
sapF	gmhA	ybbC
ttcC	yajC	metU
sodC	tig	ybiJ
sdsR	lon	lrp
yobI	ppiB	aroA
azuC	dacA	ihfB
leuZ	rlmH	ycbC
yedN	rsfS	ycbK
yehC	seqA	serX
elaD	pgm	dinI
alaW	sucA	croE
hda	sucB	icdC
micA	tolQ	ymgC
ygeI	tolR	minD
tktA	tolA	ynaJ
obgE	tolB	pykF
cysE	pal	rfbA
spf	pgl	rodZ
glyT	ftsK	yfiH
yjbL	cmk	ygdD
yjbS	matP	yqeH
leuX	yccE	yqeJ
	opgG	ygeK
	opgH	cptA
	ldcA	zapA
	galU	ssrS
	sapD	gshB
	sapC	ygiM
	sapB	yqjA
	sapA	mzrA
	kilR	ptsN
	ydcX	aroE
	ihfA	ppiA
	lpxM	dam
	mepM	aroB
	nudB	ftsX
	hisL	ftsE
	udk	yhiL
	mepS	pitA
	yejL	yhjK
	yfaE	yibN
	ackA	envC
	yfcD	waaY
	guaB	waaR
	gshA	waaB
	ygeN	waaG
	fau	waaQ
	yggS	rhlB
	hldE	wecB
	nusA	wecG
	degS	hemY
	fis	tatA
	trkA	tatB
	envZ	tatC
	ompR	yshB
	hldD	cpxR
	waaF	pfkA
	waaC	tpiA
	waaP	hupA
	glmS	purH
	wecC	pspG
	rffH	yjeT
	wecD	yjiC
	wecE	leuV
	wzxE
	wecF
	dapF
	polA
	priA
	rplA
	purA
	rnr
	treC
	holC
	holD
