# Supplementary material for: Loss of YhcB results in dysregulation of coordinated peptidoglycan, LPS and phospholipid synthesis during Escherichia coli cell growth
Source: PLoS Genet. 2021 Dec 23;17(12):e1009586. doi: 10.1371/journal.pgen.1009586 (PMC8741058; doi:10.1371/journal.pgen.1009586)
Supplement: S6 Table — (XLSX) [file pgen.1009586.s006.xlsx]

## Sheet: AlbaTraDIS output
Supplementary Table 6. Mutations identified by AlbaTraDIS as suppressor mutations
vanc200 = 200 µg/ml vancomycin; s1e05 = 1% SDS and 0.5 mM EDTA;
Gene	Category	Start	End	MaxLogFC	Expression	Direction	Upstream	Dataset
rsmA	knockout	51608	52430	7	increased_insertions	nodirection	NA	vanc200
rluA	upregulated	59686	60346	4.57807	increased_insertions	reverse		vanc200
rapA	knockout	60357	63264	4.57807	increased_insertions	reverse	rluA__3prime	vanc200
gcd	knockout	135321	137712	3.31732	increased_insertions	forward	hpt	vanc200
cdsA	knockout	192163	193021	11.9906	increased_insertions	forward	rseP__3prime	vanc200
rseP	upregulated	193032	194385	11.9906	increased_insertions	forward		vanc200
ampG	knockout	447525	449001	5.07458	increased_insertions	reverse	cyoA__3prime	vanc200
acrB	knockout	476709	479859	3	increased_insertions	nodirection	NA	vanc200
acrA	knockout	479881	481075	4.17555	increased_insertions	reverse	acrB__3prime	vanc200
ybiR	downregulated	849102	850221	-6.09106	increased_insertions	reverse		vanc200
ldtB	knockout	850279	851200	6.09106	increased_insertions	reverse	mntS__3prime	vanc200
fabF	knockout	1147394	1148636	5	increased_insertions	nodirection	NA	vanc200
yceG	knockout	1149567	1150590	10	increased_insertions	nodirection	NA	vanc200
yciM	knockout	1334814	1335984	8.6493	increased_insertions	forward	yciM__3prime	vanc200
1406155_1429215	unclassified	1406155	1429215	1.1083	increased_insertions	forward	1406155_1429215__3prime	vanc200
prc	knockout	1907024	1909073	5	increased_insertions	nodirection	NA	vanc200
proQ	knockout	1909092	1909791	8.74705	increased_insertions	reverse	prc__3prime	vanc200
yeeJ	knockout	2038418	2045495	2.0488	increased_insertions	forward	shiA	vanc200
rfbD	knockout	2104557	2105457	3.31134	increased_insertions	forward/nodirection	NA/2111946_2112132	vanc200
rfbB	knockout	2105456	2106542	3	increased_insertions	nodirection	NA	vanc200
2133182_2133219	downregulated	2133182	2133219	-6.0966	increased_insertions	reverse		vanc200
asmA	knockout	2133239	2135093	6.0966	increased_insertions	reverse	wza__3prime	vanc200
sanA	knockout	2226356	2227076	4	increased_insertions	nodirection	NA	vanc200
mlaA	knockout	2457730	2458486	9	increased_insertions	nodirection	NA	vanc200
alaC	knockout	2490535	2491774	6.23869	increased_insertions	forward	ypdA	vanc200
ygbE	over_50_perc_inactivation	2866372	2866696	4.98386	increased_insertions	forward	iap	vanc200
relA	upregulated	2904775	2907010	6.06903	increased_insertions	reverse		vanc200
rlmD	knockout	2907057	2908359	6.06903	increased_insertions	reverse	relA__3prime	vanc200
qseB	increased_mutants_at_end_of_gene	3163186	3163846	8	increased_insertions	nodirection	NA	vanc200
qseC	knockout	3163842	3165192	8	increased_insertions	nodirection	NA	vanc200
tolC	knockout	3171473	3172955	7	increased_insertions	nodirection	NA	vanc200
agaR	knockout	3271214	3272024	5.83353	increased_insertions	reverse	garP__3prime	vanc200
lpoA	knockout	3286758	3288795	2	increased_insertions	nodirection	NA	vanc200
nlpI	knockout	3301398	3302283	8	increased_insertions	nodirection	NA	vanc200
pnp	knockout	3302391	3304527	8	increased_insertions	nodirection	NA	vanc200
mlaB	knockout	3330321	3330615	9	increased_insertions	nodirection	NA	vanc200
mlaC	knockout	3330614	3331250	9	increased_insertions	nodirection	NA	vanc200
mlaD	knockout	3331268	3331820	9	increased_insertions	nodirection	NA	vanc200
mlaE	knockout	3331824	3332607	9	increased_insertions	nodirection	NA	vanc200
mlaF	knockout	3332614	3333424	9	increased_insertions	nodirection	NA	vanc200
sspA	knockout	3370140	3370779	6	increased_insertions	nodirection	NA	vanc200
dam	upregulated	3508435	3509272	3.73545	increased_insertions	reverse		vanc200
damX	knockout	3509378	3510665	3.73545	increased_insertions	reverse	dam__3prime	vanc200
aroB	upregulated	3510756	3511845	5.48061	increased_insertions	reverse		vanc200
aroK	knockout	3511901	3512423	5.48061	increased_insertions	reverse	aroB__3prime	vanc200
hofQ	knockout	3512823	3514062	5.62952	increased_insertions	forward	mrcA	vanc200
mrcA	knockout	3516229	3518782	2	increased_insertions	nodirection	NA	vanc200
yhhM	unclassified	3598610	3598970	8.8851	increased_insertions	forward	yhhN__3prime	vanc200
yhhN	upregulated	3599110	3599737	8.8851	increased_insertions	forward		vanc200
rbbA	knockout	3620162	3622898	3.33913	increased_insertions	forward	yhiM	vanc200
yhiM	knockout	3628200	3629253	1.63188	increased_insertions	reverse	yhiL__3prime	vanc200
slp	downregulated	3647320	3647887	-1.62002	increased_insertions	reverse		vanc200
dctR	knockout	3648042	3648573	1.62002	increased_insertions	reverse	insH1__3prime	vanc200
yhjA	knockout	3661150	3662548	2.77109	increased_insertions	forward	treF	vanc200
yhjK	knockout	3676989	3678978	11.4333	increased_insertions	reverse	dctA__3prime	vanc200
3677375_3679069	knockout	3677375	3679069	11.4333	increased_insertions	reverse	yhjK__3prime	vanc200
waaY	upregulated	3793626	3794325	1.39512	increased_insertions	reverse		vanc200
waaJ	knockout	3794342	3795359	1.39512	increased_insertions	reverse	waaY__3prime	vanc200
waaR	knockout	3795398	3796418	5.79924	increased_insertions	reverse	waaJ__3prime	vanc200
waaB	knockout	3796417	3797497	5.79924	increased_insertions	reverse	waaR__3prime	vanc200
pstB	upregulated	3900952	3901726	4.52671	increased_insertions	reverse		vanc200
3901746_3901810	downregulated	3901746	3901810	-4.52671	increased_insertions	reverse		vanc200
pstA	knockout	3901908	3902799	4.52671	increased_insertions	reverse	pstB__3prime	vanc200
pstC	upregulated	3902798	3903758	4.28193	increased_insertions	reverse		vanc200
3903802_3903837	downregulated	3903802	3903837	-4.28193	increased_insertions	reverse		vanc200
pstS	knockout	3903844	3904885	4.28193	increased_insertions	reverse	pstC__3prime	vanc200
hemY	upregulated	3980045	3981242	3.79406	increased_insertions	reverse		vanc200
hemX	knockout	3981244	3982426	3.79406	increased_insertions	reverse	hemY__3prime	vanc200
tpiA	upregulated	4100667	4101435	4.87434	increased_insertions	reverse		vanc200
yiiQ	knockout	4101542	4102142	4.87434	increased_insertions	reverse	tpiA__3prime	vanc200
xylE	knockout	4230706	4232182	1.905	increased_insertions	forward	4235019_4235145	vanc200
yjcB	knockout	4264687	4264969	7.58444	increased_insertions	forward	yjcC	vanc200
phnJ	upregulated	4308577	4309423	4.74555	increased_insertions	reverse	phnK__3prime	vanc200
phnI	knockout	4309415	4310480	4.74555	increased_insertions	reverse	phnJ__3prime	vanc200
4315618_4316201	downregulated	4315618	4316201	-4.81997	increased_insertions	reverse		vanc200
yjdM	knockout	4316215	4316551	4.81997	increased_insertions	reverse	yjdN__3prime	vanc200
fklB	knockout	4418751	4419372	6.35542	increased_insertions	reverse	ytfB__3prime	vanc200
yjhG	knockout	4511943	4513911	2.95095	increased_insertions	forward	ryjB	vanc200
yjjU	downregulated	4602227	4603301	-8.23118	increased_insertions	reverse	rsmC__3prime	vanc200
yjjV	knockout	4603297	4604077	8.23118	increased_insertions	reverse	rsmC__3prime	vanc200
rsmA	knockout	51608	52430	6	increased_insertions	nodirection	NA	s1e05
rapA	knockout	60357	63264	2.92458	increased_insertions	reverse	rluA__3prime	s1e05
map	upregulated	185198	185993	5.68918	increased_insertions	reverse		s1e05
ispU	upregulated	191389	192151	6.63109	increased_insertions	forward		s1e05
yafD	knockout	227608	228409	3.17867	increased_insertions	forward	yafD__3prime	s1e05
proB	knockout	256098	257202	4	increased_insertions	nodirection	NA	s1e05
proA	knockout	257213	258467	4	increased_insertions	nodirection	NA	s1e05
tgt	knockout	421592	422720	4	increased_insertions	nodirection	NA	s1e05
modC	downregulated	792009	793068	-5.52341	increased_insertions	reverse		s1e05
ybhA	knockout	793068	793887	5.52341	increased_insertions	reverse	modE__3prime	s1e05
rpmF	downregulated	1142822	1142996	-5.13983	increased_insertions	reverse		s1e05
plsX	knockout	1143076	1144147	5.13983	increased_insertions	reverse	yceF__3prime	s1e05
acpP	upregulated	1147070	1147307	6.98637	increased_insertions	forward		s1e05
fabF	knockout	1147394	1148636	5	increased_insertions	nodirection	NA	s1e05
fadR	knockout	1230393	1231113	8	increased_insertions	nodirection	NA	s1e05
galU	downregulated	1286912	1287821	-3.34038	increased_insertions	reverse		s1e05
hns	knockout	1287964	1288378	3.34038	increased_insertions	reverse	ychJ__3prime	s1e05
puuA	knockout	1353746	1355165	5.85072	increased_insertions	forward	puuD	s1e05
ydjE	knockout	1846877	1848236	2.34329	increased_insertions	forward	gapA	s1e05
prc	upregulated	1907024	1909073	5.34193	increased_insertions	reverse		s1e05
proQ	knockout	1909092	1909791	5.34193	increased_insertions	reverse	prc__3prime	s1e05
rfbD	knockout	2104557	2105457	2.55851	increased_insertions	nodirection/forward	2111946_2112132/NA	s1e05
rfbB	knockout	2105456	2106542	2	increased_insertions	nodirection	NA	s1e05
sanA	knockout	2226356	2227076	4	increased_insertions	nodirection	NA	s1e05
glpA	knockout	2346125	2347754	3.20187	increased_insertions	reverse	glpT__3prime	s1e05
folC	upregulated	2425152	2426421	8.09559	increased_insertions	reverse		s1e05
accD	knockout	2426490	2427405	8.09559	increased_insertions	reverse	folC__3prime	s1e05
mlaA	knockout	2457730	2458486	5	increased_insertions	nodirection	NA	s1e05
alaC	knockout	2490535	2491774	4.5346	increased_insertions	forward	ypdA	s1e05
ppk	knockout	2616402	2618469	2	increased_insertions	nodirection	NA	s1e05
ygbE	over_50_perc_inactivation	2866372	2866696	3.75063	increased_insertions	forward	iap	s1e05
relA	upregulated	2904775	2907010	3.57186	increased_insertions	reverse		s1e05
rlmD	knockout	2907057	2908359	3.57186	increased_insertions	reverse	relA__3prime	s1e05
yghJ	knockout	3107908	3112471	2.2748	increased_insertions	reverse	pppA__3prime	s1e05
lpoA	knockout	3286758	3288795	1.58609	increased_insertions	forward	lpoA__3prime	s1e05
nlpI	knockout	3301398	3302283	6	increased_insertions	nodirection	NA	s1e05
pnp	knockout	3302391	3304527	6	increased_insertions	nodirection	NA	s1e05
psrO	knockout	3304583	3304757	5.15466	increased_insertions	reverse	pnp__3prime	s1e05
yhbX	upregulated	3313346	3314972	3.44272	increased_insertions	reverse		s1e05
mlaB	unclassified	3330321	3330615	6	increased_insertions	nodirection	NA	s1e05
mlaC	knockout	3330614	3331250	6	increased_insertions	nodirection	NA	s1e05
mlaD	knockout	3331268	3331820	6	increased_insertions	nodirection	NA	s1e05
mlaE	knockout	3331824	3332607	6	increased_insertions	nodirection	NA	s1e05
mlaF	knockout	3332614	3333424	6	increased_insertions	nodirection	NA	s1e05
dam	upregulated	3508435	3509272	1.81668	increased_insertions	reverse		s1e05
damX	knockout	3509378	3510665	1.81668	increased_insertions	reverse	dam__3prime	s1e05
aroB	upregulated	3510756	3511845	5.22927	increased_insertions	reverse		s1e05
aroK	knockout	3511901	3512423	5.22927	increased_insertions	reverse	aroB__3prime	s1e05
hofQ	knockout	3512823	3514062	4.69069	increased_insertions	forward	mrcA	s1e05
mrcA	knockout	3516229	3518782	1	increased_insertions	nodirection	NA	s1e05
yhhM	unclassified	3598610	3598970	6.78896	increased_insertions	forward	yhhN__3prime	s1e05
yhhN	upregulated	3599110	3599737	6.78896	increased_insertions	forward		s1e05
yhhJ	unclassified	3619038	3620163	2.01846	increased_insertions	forward	yhiM	s1e05
rbbA	knockout	3620162	3622898	2.01846	increased_insertions	forward	yhiM	s1e05
yibQ	unclassified	3781460	3782420	2.65708	increased_insertions	forward	hldD	s1e05
waaH	knockout	3782406	3783441	2.65708	increased_insertions	forward	hldD	s1e05
tdh	knockout	3783679	3784705	3	increased_insertions	nodirection	NA	s1e05
kbl	knockout	3784714	3785911	3	increased_insertions	nodirection	NA	s1e05
pstB	upregulated	3900952	3901726	5.41995	increased_insertions	reverse		s1e05
3901746_3901810	downregulated	3901746	3901810	-5.41995	increased_insertions	reverse		s1e05
pstA	knockout	3901908	3902799	5.41995	increased_insertions	reverse	pstB__3prime	s1e05
pstC	knockout	3902798	3903758	5.41995	increased_insertions	reverse	pstB__3prime	s1e05
3903802_3903837	downregulated	3903802	3903837	-4.53863	increased_insertions	reverse		s1e05
pstS	knockout	3903844	3904885	4.53863	increased_insertions	reverse	pstC__3prime	s1e05
hdfR	knockout	3940487	3941327	6	increased_insertions	nodirection	NA	s1e05
yifE	knockout	3941445	3941784	6	increased_insertions	nodirection	NA	s1e05
glnA	knockout	4049984	4051394	3	increased_insertions	nodirection	NA	s1e05
tpiA	upregulated	4100667	4101435	4.29792	increased_insertions	reverse		s1e05
yiiQ	knockout	4101542	4102142	4.29792	increased_insertions	reverse	tpiA__3prime	s1e05
zur	knockout	4249415	4249931	4	increased_insertions	nodirection	NA	s1e05
phnJ	upregulated	4308577	4309423	7.10764	increased_insertions	reverse	phnK__3prime	s1e05
phnI	knockout	4309415	4310480	7.10764	increased_insertions	reverse	phnJ__3prime	s1e05
4315618_4316201	downregulated	4315618	4316201	-3.72552	increased_insertions	reverse		s1e05
yjdM	knockout	4316215	4316551	3.72552	increased_insertions	reverse	yjdN__3prime	s1e05
epmB	knockout	4364445	4365474	5	increased_insertions	nodirection	NA	s1e05
hflX	knockout	4390488	4391769	4.10143	increased_insertions	forward	hflX__3prime	s1e05
yjjV	knockout	4603297	4604077	6.8393	increased_insertions	reverse	rsmC__3prime	s1e05

## Sheet: Venn genes
Genes presented in the Venn diagram of Fig. 7C.
A comparison of knockout suppressor mutations identified by AlbaTraDIS analysis
SDS-EDTA only	Both	Vanc only
yafD	rsmA	gcd
proB	rapA	cdsA
proA	fabF	ampG
tgt	proQ	acrB
ybhA	rfbD	acrA			s
plsX	rfbB	ldtB
fadR	sanA	yceG
hns	mlaA	yciM
puuA	alaC	prc
ydjE	rlmD	yeeJ
glpA	lpoA	asmA
accD	nlpI	qseC
ppk	pnp	tolC
yghJ	mlaC	agaR
psrO	mlaD	mlaB
waaH	mlaE	sspA
tdh	mlaF	yhiM
kbl	damX	dctR
pstC	aroK	yhjA
hdfR	hofQ	yhjK
yifE	mrcA	3677375_3679069
glnA	rbbA	waaJ
zur	pstA	waaR
epmB	pstS	waaB
hflX	yiiQ	hemX
	phnI	xylE
	yjdM	yjcB
	yjjV	fklB
		yjhG
