# Supplementary material for: Loss of YhcB results in dysregulation of coordinated peptidoglycan, LPS and phospholipid synthesis during Escherichia coli cell growth
Source: PLoS Genet. 2021 Dec 23;17(12):e1009586. doi: 10.1371/journal.pgen.1009586 (PMC8741058; doi:10.1371/journal.pgen.1009586)
Supplement: S8 Table — (TXT) [file pgen.1009586.s008.txt]

C:\LipidView Data\LV Results\20210921 Pos Ion TLC spot v2_MSMS.txt		0.05	0	1
File Name	Sample Number	Sample Name	Experiment Number	Polarity	From (min)	To (min)	Scan	Fragment Mass	Parent Mass	Intensity	Peak Area	HGIndex	FAIndex	PA Name			PE Name			PG Name			PS Name			CL Name			DGPP Name			CDPDAG Name			NAPE Name
Pos Ion TLC spot Blank.wiff	1	20210921 Pos Ion TLC spot Blank	2	Positive	2.573	2.573	-PS	229.1434	414.3944	0.0588	0.0000	13	0										LPS 10:0	4889	2
Pos Ion TLC spot Blank.wiff	1	20210921 Pos Ion TLC spot Blank	2	Positive	2.505	2.505	-PG	255.1195	427.3406	0.5556	0.0028	2	0							LPG 12:1	5018	2
Pos Ion TLC spot Blank.wiff	1	20210921 Pos Ion TLC spot Blank	2	Positive	17.247	17.247	-PS	251.1632	436.3191	1.6000	0.0004	13	0										LPS 12:3	4902	2
Pos Ion TLC spot Blank.wiff	1	20210921 Pos Ion TLC spot Blank	2	Positive	17.427	17.427	-PS	283.1723	468.3869	3.0000	0.0119	13	0										LPS 14:1	4910	2
Pos Ion TLC spot Blank.wiff	1	20210921 Pos Ion TLC spot Blank	2	Positive	3.548	3.548	LPE p	155.0529	502.3736	0.5455	0.0013	4	0				LPE 20:4	4707	2
Pos Ion TLC spot.wiff	1	20210921 Pos Ion TLC spot	2	Positive	31.240	31.240	-PS	221.1727	406.3117	0.3333	0.0015	13	0										LPS 10:4	4893	2
Pos Ion TLC spot.wiff	1	20210921 Pos Ion TLC spot	2	Positive	18.483	18.483	-PS	223.1878	408.3662	0.3333	0.0023	13	0										LPS 10:3	4892	2
Pos Ion TLC spot.wiff	1	20210921 Pos Ion TLC spot	2	Positive	4.552	4.552	-PS	229.1081	414.3281	0.2500	0.0005	13	0										LPS 10:0	4889	2
Pos Ion TLC spot.wiff	1	20210921 Pos Ion TLC spot	2	Positive	7.255	7.255	LPE p	198.0866	420.3653	0.5714	0.0014	4	0				LPE 14:3	4676	2
Pos Ion TLC spot.wiff	1	20210921 Pos Ion TLC spot	2	Positive	16.541	16.541	-PE	283.1090	424.3626	0.2632	0.0006	4	0				LPE 14:1	4674	2
Pos Ion TLC spot.wiff	1	20210921 Pos Ion TLC spot	2	Positive	2.710	2.710	-PG	257.1809	429.3775	0.1176	0.0000	2	0							LPG 12:0	5017	2
Pos Ion TLC spot.wiff	1	20210921 Pos Ion TLC spot	2	Positive	2.300	2.300	-PG	277.1809	449.3670	0.6667	0.0004	2	0							LPG 14:4	5031	2
Pos Ion TLC spot.wiff	1	20210921 Pos Ion TLC spot	2	Positive	2.439	2.439	-PG	279.2186	451.3627	2.8000	0.0151	2	0							LPG 14:3	5030	2
Pos Ion TLC spot.wiff	1	20210921 Pos Ion TLC spot	2	Positive	19.383	19.383	-PE	311.2585	452.3919	62.8095	1.2459	4	0				LPE 16:1	4684	3
Pos Ion TLC spot.wiff	1	20210921 Pos Ion TLC spot	2	Positive	19.383	19.383	LPE p	155.0106	452.3919	1.6667	0.0171	4	0				LPE 16:1	4684	3
Pos Ion TLC spot.wiff	1	20210921 Pos Ion TLC spot	2	Positive	19.383	19.383	LPE p	198.0533	452.3919	0.4286	0.0046	4	0				LPE 16:1	4684	2
Pos Ion TLC spot.wiff	1	20210921 Pos Ion TLC spot	2	Positive	4.219	4.219	-PG	281.1893	453.4383	0.5714	0.0024	2	0							LPG 14:2	5029	2
Pos Ion TLC spot.wiff	1	20210921 Pos Ion TLC spot	2	Positive	3.647	3.647	-PE	313.2732	454.3422	63.7143	1.3101	4	0				LPE 16:0	4683	3
Pos Ion TLC spot.wiff	1	20210921 Pos Ion TLC spot	2	Positive	3.647	3.647	LPE p	155.0093	454.3422	1.4286	0.0065	4	0				LPE 16:0	4683	2
Pos Ion TLC spot.wiff	1	20210921 Pos Ion TLC spot	2	Positive	3.647	3.647	LPE p	198.0529	454.3422	0.7143	0.0028	4	0				LPE 16:0	4683	3
Pos Ion TLC spot.wiff	1	20210921 Pos Ion TLC spot	2	Positive	6.540	6.540	-PS	283.1743	468.3868	3.7500	0.0475	13	0										LPS 14:1	4910	2
Pos Ion TLC spot.wiff	1	20210921 Pos Ion TLC spot	2	Positive	2.317	2.317	-PE	337.1574	478.3869	0.6667	0.0004	4	0				LPE 18:2	4695	2
Pos Ion TLC spot.wiff	1	20210921 Pos Ion TLC spot	2	Positive	5.859	5.859	-PE	339.2883	480.3657	24.6154	0.4851	4	0				LPE 18:1	4694	2
Pos Ion TLC spot.wiff	1	20210921 Pos Ion TLC spot	2	Positive	5.859	5.859	LPE p	155.0095	480.3657	0.6154	0.0034	4	0				LPE 18:1	4694	3
Pos Ion TLC spot.wiff	1	20210921 Pos Ion TLC spot	2	Positive	3.191	3.191	-PS	309.2087	494.4024	0.2500	0.0000	13	0										LPS 16:2	4921	2
